# Supplementary material for: Mapping and modeling the genomic basis of differential RNA isoform expression at single-cell resolution with LR-Split-seq
Source: Genome Biol. 2021 Oct 7;22:286. doi: 10.1186/s13059-021-02505-w (PMC8495978; doi:10.1186/s13059-021-02505-w)
Supplement: Supplementary file 2 — Additional file 2:. Tables S1-S14. [file 13059_2021_2505_MOESM2_ESM.gz]

Archive with 15 entries (14 files):
- supp_tables
- supp_tables/S1_c2c12_talon_read_annot.tsv
- supp_tables/S2_LR_bulk_vs_single-cell _geneType.tsv
- supp_tables/S4_mb_myog_iso_die.tsv
- supp_tables/S13_mb_myog_tss_die.tsv
- supp_tables/S7_snATAC_markers_grouped_clusters_top50_GREAT_results.tsv
- supp_tables/S5_sr_splitseq_markers_minpct0.1_lfc0.1_20Clusters_fdr0.05.tsv
- supp_tables/S6_snATAC_markers_minpct0.1_lfc0.5_18Clusters_fdr0.05.tsv
- supp_tables/S12_mb_pax7_tss_die.tsv
- supp_tables/S9_sc_tss_10.sort.bed
- supp_tables/S11_sc_tes_80.sort.bed
- supp_tables/S8_bulk_tss_5.sort.bed
- supp_tables/S14_allTSS_log2fc_rna_atac_comparisons.tsv
- supp_tables/S10_bulk_tes_80.sort.bed
- supp_tables/S3_mb_pax7_iso_die.tsv
