# Supplementary material for: Mapping and modeling the genomic basis of differential RNA isoform expression at single-cell resolution with LR-Split-seq
Source: Genome Biol. 2021 Oct 7;22:286. doi: 10.1186/s13059-021-02505-w (PMC8495978; doi:10.1186/s13059-021-02505-w)
Supplement: Supplementary file 2 — Additional file 2:. Tables S1-S14. [file 13059_2021_2505_MOESM2_ESM.gz › supp_tables/S6_snATAC_markers_minpct0.1_lfc0.5_18Clusters_fdr0.05.tsv]

region	p_val	avg_logFC	pct.1	pct.2	p_val_adj	cluster
chr2:172903078-172908248	3.32E-196	0.775368421	0.363	0.102	9.13E-191	A1
chr3:102366065-102367020	1.99E-158	0.674394304	0.378	0.128	5.49E-153	A1
chr3:84293492-84294354	2.17E-134	0.591455004	0.388	0.143	5.98E-129	A1
chr15:95370260-95371614	8.88E-131	0.571767953	0.4	0.153	2.45E-125	A1
chr7:82070017-82071753	2.57E-128	0.858591418	0.197	0.048	7.08E-123	A1
chr4:137255465-137256361	1.22E-118	0.65282872	0.288	0.095	3.35E-113	A1
chr2:180440837-180444909	2.95E-112	0.606740453	0.31	0.111	8.14E-107	A1
chr8:79255117-79257264	1.96E-111	0.510932983	0.401	0.164	5.40E-106	A1
chrX:99607757-99610890	3.93E-108	0.731504527	0.223	0.067	1.08E-102	A1
chr8:94921990-94924800	6.58E-105	0.554949565	0.332	0.127	1.81E-99	A1
chr8:120925580-120927445	1.56E-101	0.700265931	0.223	0.069	4.29E-96	A1
chr7:145000996-145002674	3.31E-99	0.746228686	0.2	0.059	9.11E-94	A1
chr6:127693203-127694905	4.22E-98	0.789067427	0.172	0.046	1.16E-92	A1
chr8:94109441-94111453	1.30E-95	0.548192777	0.31	0.119	3.59E-90	A1
chr5:139098775-139100263	3.66E-95	0.540320463	0.324	0.129	1.01E-89	A1
chr11:72500939-72502841	8.54E-95	0.611171905	0.266	0.096	2.35E-89	A1
chr6:91209701-91212179	1.25E-91	0.558166257	0.294	0.114	3.43E-86	A1
chr8:89663581-89664508	6.29E-91	0.653262035	0.235	0.081	1.73E-85	A1
chr8:84457589-84461845	5.07E-89	0.59196686	0.248	0.088	1.40E-83	A1
chr5:112886391-112889695	1.10E-88	0.507576473	0.313	0.123	3.02E-83	A1
chr8:94826247-94827777	2.54E-86	0.670916916	0.211	0.07	7.00E-81	A1
chr17:52600572-52602924	3.46E-85	0.583971133	0.25	0.091	9.54E-80	A1
chr7:144970204-144972771	1.63E-84	0.571198576	0.253	0.093	4.48E-79	A1
chr15:73918550-73920420	2.82E-78	0.529242292	0.271	0.108	7.77E-73	A1
chr4:141296990-141298686	2.27E-76	0.500796783	0.288	0.12	6.24E-71	A1
chr2:83743885-83745756	4.41E-74	0.566853109	0.241	0.094	1.22E-68	A1
chr6:131353093-131354134	1.38E-73	0.529490523	0.264	0.107	3.80E-68	A1
chr8:79083201-79084586	1.11E-72	0.568244207	0.229	0.087	3.06E-67	A1
chr11:67514463-67516340	1.75E-72	0.576046159	0.213	0.077	4.82E-67	A1
chr19:59399402-59401484	5.65E-72	0.537509977	0.253	0.102	1.56E-66	A1
chr5:112917559-112918600	5.01E-71	0.810379795	0.124	0.033	1.38E-65	A1
chr15:73912537-73915319	5.18E-71	0.596915214	0.209	0.077	1.43E-65	A1
chr5:112922428-112924205	1.05E-70	0.817675321	0.117	0.03	2.88E-65	A1
chr11:90286411-90287354	6.73E-70	0.516342392	0.255	0.104	1.85E-64	A1
chr9:96877554-96879745	6.49E-68	0.579369429	0.197	0.071	1.79E-62	A1
chr6:49987367-49988277	1.13E-67	0.80789358	0.121	0.033	3.11E-62	A1
chr15:88865925-88869254	1.24E-65	0.503376018	0.255	0.107	3.41E-60	A1
chr8:80961656-80963121	9.01E-65	0.819246357	0.115	0.031	2.48E-59	A1
chr8:79994540-79995641	9.53E-65	0.813726986	0.115	0.031	2.63E-59	A1
chr15:73978643-73982850	2.25E-64	0.621244425	0.179	0.064	6.19E-59	A1
chr10:5920903-5923061	1.45E-60	0.559159074	0.198	0.076	4.01E-55	A1
chr2:172964020-172965946	4.95E-58	0.819090272	0.102	0.028	1.36E-52	A1
chr2:166237406-166238626	9.07E-58	0.664795579	0.149	0.051	2.50E-52	A1
chr7:79210092-79210789	3.87E-57	0.544375234	0.195	0.077	1.07E-51	A1
chr2:148043450-148047242	1.99E-56	0.532992806	0.198	0.079	5.47E-51	A1
chr11:106957159-106958161	4.66E-56	0.522772494	0.191	0.074	1.28E-50	A1
chr9:72839072-72840119	2.41E-54	0.735754797	0.117	0.036	6.64E-49	A1
chr14:118713072-118714241	8.61E-54	0.565790512	0.175	0.067	2.37E-48	A1
chr5:112640402-112641698	1.54E-53	0.551611177	0.167	0.062	4.26E-48	A1
chr7:51749642-51750730	1.89E-53	0.705113943	0.127	0.042	5.22E-48	A1
chr8:116587155-116588680	4.93E-53	0.632203326	0.136	0.046	1.36E-47	A1
chr1:167278581-167280805	3.05E-52	0.69259911	0.125	0.041	8.40E-47	A1
chr13:36695693-36696743	6.62E-52	0.740898409	0.111	0.034	1.83E-46	A1
chr3:9397670-9399411	3.43E-51	0.550751332	0.179	0.072	9.45E-46	A1
chr5:146807949-146809084	9.30E-50	0.720425731	0.115	0.037	2.56E-44	A1
chr11:46244564-46246719	6.31E-48	0.507594772	0.188	0.079	1.74E-42	A1
chr6:135082914-135084553	7.98E-48	0.568637097	0.15	0.057	2.20E-42	A1
chr8:117074017-117075441	9.66E-48	0.707092296	0.107	0.033	2.66E-42	A1
chr9:101289012-101289957	2.10E-47	0.744024899	0.106	0.033	5.79E-42	A1
chr18:82479262-82480792	4.94E-47	0.518381271	0.181	0.076	1.36E-41	A1
chr2:165214722-165216663	9.32E-47	0.581092318	0.141	0.052	2.57E-41	A1
chr5:24282883-24284739	7.65E-46	0.542711656	0.175	0.074	2.11E-40	A1
chr17:24866613-24868277	1.68E-45	0.562449323	0.141	0.052	4.62E-40	A1
chr11:117856447-117861636	6.30E-45	0.505638755	0.166	0.068	1.73E-39	A1
chr12:25154871-25156272	1.66E-44	0.510808315	0.168	0.07	4.57E-39	A1
chr1:135225322-135228747	7.41E-44	0.544892446	0.138	0.052	2.04E-38	A1
chr5:92856133-92856943	1.13E-43	0.500574974	0.168	0.07	3.10E-38	A1
chr4:124913604-124920744	3.82E-43	0.513267225	0.154	0.061	1.05E-37	A1
chr2:131401604-131402772	6.32E-43	0.550153796	0.146	0.057	1.74E-37	A1
chr15:74293080-74295607	1.66E-42	0.578181491	0.126	0.046	4.58E-37	A1
chr4:151927898-151929696	4.72E-42	0.569005794	0.129	0.048	1.30E-36	A1
chr6:119445677-119447201	5.17E-42	0.63386874	0.106	0.035	1.42E-36	A1
chr3:135711793-135713138	5.34E-42	0.547972778	0.138	0.053	1.47E-36	A1
chr8:105339798-105341826	8.19E-42	0.510467508	0.163	0.068	2.26E-36	A1
chr8:94803391-94805317	2.05E-41	0.53582236	0.135	0.052	5.65E-36	A1
chr2:122255236-122257213	2.67E-41	0.603675241	0.113	0.039	7.37E-36	A1
chr9:27321979-27324515	5.94E-41	0.635517212	0.106	0.036	1.64E-35	A1
chr6:128371909-128375793	6.13E-41	0.553959156	0.128	0.048	1.69E-35	A1
chr7:109217951-109221086	2.86E-40	0.508083683	0.147	0.059	7.88E-35	A1
chr5:111789868-111791350	3.37E-40	0.521411364	0.146	0.059	9.28E-35	A1
chr7:130982053-130983503	3.59E-40	0.504784704	0.158	0.067	9.89E-35	A1
chr7:144054247-144056243	2.98E-39	0.554461583	0.125	0.048	8.20E-34	A1
chr17:17843372-17844556	3.64E-38	0.530274863	0.133	0.052	1.00E-32	A1
chr12:86693854-86696550	4.15E-38	0.50568868	0.143	0.059	1.14E-32	A1
chr4:9014942-9016954	2.66E-37	0.506868199	0.143	0.059	7.32E-32	A1
chr13:108833960-108835053	3.09E-37	0.530389877	0.131	0.053	8.51E-32	A1
chr3:121601806-121602754	4.38E-36	0.59764662	0.106	0.039	1.21E-30	A1
chr6:128364561-128367067	1.36E-35	0.554112917	0.117	0.045	3.75E-30	A1
chr13:6658953-6659928	4.24E-35	0.523408645	0.122	0.048	1.17E-29	A1
chr2:6117911-6119024	5.92E-35	0.514646368	0.131	0.054	1.63E-29	A1
chr8:94573525-94576325	1.01E-34	0.50560587	0.125	0.05	2.77E-29	A1
chr9:27256159-27257266	1.99E-34	0.528409876	0.128	0.053	5.49E-29	A1
chr5:109466376-109467677	2.48E-34	0.500098443	0.131	0.054	6.82E-29	A1
chr7:109186991-109188257	2.79E-34	0.522374734	0.121	0.048	7.68E-29	A1
chr4:106692746-106695814	3.01E-34	0.557952327	0.113	0.044	8.29E-29	A1
chr2:122608541-122609916	3.28E-34	0.539725016	0.124	0.05	9.03E-29	A1
chr7:108940450-108942222	5.60E-34	0.529460508	0.126	0.052	1.54E-28	A1
chr8:115718625-115719705	1.82E-33	0.549924368	0.107	0.041	5.02E-28	A1
chr6:84181096-84181999	1.91E-33	0.567838994	0.107	0.041	5.28E-28	A1
chr5:37436355-37438876	3.35E-33	0.51405674	0.117	0.047	9.23E-28	A1
chr9:103133616-103136362	4.22E-33	0.509817741	0.126	0.052	1.16E-27	A1
chr8:91186223-91189235	1.22E-32	0.511334514	0.112	0.044	3.37E-27	A1
chr15:74049048-74051906	1.82E-32	0.547406937	0.113	0.045	5.01E-27	A1
chr12:116269331-116270242	3.72E-32	0.582680402	0.101	0.038	1.02E-26	A1
chrX:153237333-153238479	3.98E-32	0.532860149	0.107	0.041	1.10E-26	A1
chr4:120151641-120153045	2.45E-31	0.522494391	0.113	0.046	6.75E-26	A1
chr9:99130700-99132528	2.60E-31	0.51095711	0.12	0.05	7.17E-26	A1
chr8:86563472-86564270	2.75E-31	0.539502044	0.111	0.045	7.58E-26	A1
chr3:116023783-116024924	2.68E-30	0.513803598	0.115	0.048	7.38E-25	A1
chr15:34051834-34053108	1.45E-29	0.528528606	0.108	0.044	3.99E-24	A1
chr6:141249169-141250728	2.73E-29	0.501134879	0.104	0.041	7.53E-24	A1
chr1:91692429-91694108	2.32E-28	0.509886082	0.105	0.043	6.38E-23	A1
chr7:101508016-101510284	8.92E-28	0.505426792	0.102	0.041	2.46E-22	A1
chr12:17055730-17058023	6.97E-27	0.514710549	0.108	0.046	1.92E-21	A1
chr2:172903078-172908248	7.45E-170	0.735901892	0.317	0.102	2.05E-164	A2
chr8:92488036-92490266	9.50E-157	0.599989308	0.401	0.158	2.62E-151	A2
chr8:89663581-89664508	2.13E-150	0.814391071	0.254	0.077	5.88E-145	A2
chr5:112886391-112889695	2.29E-143	0.633162972	0.331	0.118	6.31E-138	A2
chr5:112917559-112918600	4.80E-139	1.0552256	0.145	0.029	1.32E-133	A2
chr6:127693203-127694905	1.02E-136	0.963658287	0.177	0.043	2.80E-131	A2
chr8:79255117-79257264	1.93E-130	0.549088644	0.384	0.162	5.33E-125	A2
chr5:112922428-112924205	4.20E-115	1.035769287	0.128	0.027	1.16E-109	A2
chr8:116587155-116588680	6.99E-105	0.876614497	0.158	0.043	1.93E-99	A2
chr12:109416517-109419480	2.96E-104	0.518886892	0.346	0.153	8.17E-99	A2
chr6:49987367-49988277	5.68E-102	0.933323056	0.129	0.031	1.56E-96	A2
chr15:95370260-95371614	6.34E-101	0.520012019	0.342	0.154	1.75E-95	A2
chr5:147314543-147315982	1.14E-95	0.514923814	0.328	0.146	3.15E-90	A2
chr15:73918550-73920420	5.64E-94	0.587673511	0.264	0.106	1.55E-88	A2
chr7:144970204-144972771	1.39E-92	0.605670395	0.24	0.092	3.82E-87	A2
chr11:67514463-67516340	1.85E-91	0.639142653	0.212	0.074	5.09E-86	A2
chr8:94921990-94924800	3.19E-90	0.534332876	0.293	0.127	8.79E-85	A2
chr7:82070017-82071753	3.97E-87	0.779553278	0.159	0.049	1.09E-81	A2
chrX:99607757-99610890	5.17E-87	0.683457574	0.193	0.067	1.42E-81	A2
chr14:101729083-101730804	6.45E-86	0.549435022	0.267	0.111	1.78E-80	A2
chr8:92483194-92484068	3.42E-84	0.85750352	0.134	0.038	9.41E-79	A2
chr13:40605547-40606967	2.67E-83	0.976129026	0.101	0.023	7.35E-78	A2
chr8:105339798-105341826	9.35E-82	0.683768835	0.184	0.065	2.58E-76	A2
chr2:180440837-180444909	1.06E-79	0.538756091	0.259	0.112	2.92E-74	A2
chr4:151471570-151476060	8.96E-79	0.575756407	0.234	0.096	2.47E-73	A2
chr15:73912537-73915319	2.09E-77	0.62436129	0.2	0.076	5.76E-72	A2
chr6:118259569-118262139	4.17E-77	0.583162815	0.213	0.084	1.15E-71	A2
chr2:172938540-172940922	3.02E-76	0.697661784	0.162	0.054	8.32E-71	A2
chr8:84457589-84461845	3.37E-76	0.578668855	0.219	0.088	9.29E-71	A2
chr11:100248463-100250077	7.85E-76	0.641051244	0.195	0.074	2.16E-70	A2
chr2:165214722-165216663	1.53E-74	0.723966272	0.152	0.05	4.21E-69	A2
chr5:136177027-136181888	6.25E-74	0.663268256	0.178	0.065	1.72E-68	A2
chr19:59399402-59401484	3.87E-73	0.536840988	0.237	0.101	1.07E-67	A2
chr9:96877554-96879745	5.45E-72	0.600716272	0.186	0.07	1.50E-66	A2
chr15:73978643-73982850	7.17E-71	0.646082307	0.172	0.063	1.98E-65	A2
chr7:109186991-109188257	4.96E-70	0.711804466	0.14	0.045	1.37E-64	A2
chr2:144441008-144442309	2.16E-68	0.533610994	0.228	0.098	5.96E-63	A2
chr13:81683831-81685527	5.74E-68	0.55352354	0.216	0.091	1.58E-62	A2
chr8:120925580-120927445	6.49E-66	0.627577128	0.18	0.07	1.79E-60	A2
chr8:79994540-79995641	6.69E-65	0.817029335	0.107	0.031	1.84E-59	A2
chr12:109798315-109799859	2.24E-64	0.598792653	0.179	0.07	6.16E-59	A2
chr1:194938515-194940243	2.72E-63	0.526764088	0.215	0.093	7.50E-58	A2
chr8:80961656-80963121	4.92E-63	0.800687755	0.105	0.03	1.36E-57	A2
chr11:113950214-113952325	2.30E-62	0.695520862	0.137	0.047	6.34E-57	A2
chr8:79083201-79084586	1.17E-61	0.529013006	0.203	0.087	3.22E-56	A2
chr12:83032737-83035104	1.01E-60	0.758551543	0.114	0.035	2.78E-55	A2
chr15:73891890-73894938	6.06E-60	0.664833071	0.144	0.052	1.67E-54	A2
chr1:165767048-165769399	8.38E-60	0.604824816	0.158	0.059	2.31E-54	A2
chr6:114012476-114013503	5.78E-59	0.823945563	0.103	0.031	1.59E-53	A2
chr4:141658339-141660141	1.59E-58	0.540849224	0.192	0.082	4.38E-53	A2
chr8:94826247-94827777	2.89E-58	0.585333664	0.174	0.071	7.96E-53	A2
chr4:139440422-139443816	6.97E-57	0.542644564	0.189	0.081	1.92E-51	A2
chr4:136996895-136998839	1.15E-56	0.519454339	0.201	0.089	3.18E-51	A2
chr17:24855309-24857037	1.17E-56	0.543296978	0.186	0.08	3.22E-51	A2
chr13:36695693-36696743	1.60E-56	0.768583751	0.106	0.033	4.40E-51	A2
chr8:92456015-92459479	1.97E-54	0.630273235	0.139	0.052	5.43E-49	A2
chr5:112640402-112641698	1.00E-53	0.576728279	0.156	0.062	2.77E-48	A2
chr2:165201352-165202715	1.60E-53	0.643860487	0.133	0.048	4.41E-48	A2
chr7:145000996-145002674	9.78E-52	0.585969321	0.152	0.061	2.69E-46	A2
chr7:109217951-109221086	3.51E-51	0.578452318	0.147	0.058	9.67E-46	A2
chr7:122409983-122412415	1.33E-50	0.524224032	0.173	0.075	3.68E-45	A2
chr8:120946868-120947967	1.37E-50	0.685417505	0.109	0.037	3.77E-45	A2
chr6:119445677-119447201	9.88E-50	0.701126624	0.104	0.034	2.72E-44	A2
chr17:24866613-24868277	4.13E-49	0.627011133	0.134	0.052	1.14E-43	A2
chr5:146807949-146809084	4.72E-48	0.692242094	0.106	0.037	1.30E-42	A2
chr1:38240602-38242388	1.31E-47	0.547523441	0.141	0.056	3.61E-42	A2
chr15:74293080-74295607	1.43E-47	0.633663935	0.122	0.045	3.93E-42	A2
chr4:129950868-129952915	1.69E-47	0.579591931	0.141	0.057	4.67E-42	A2
chr2:162853223-162854477	5.77E-47	0.614838657	0.125	0.047	1.59E-41	A2
chr17:27236891-27239017	7.07E-47	0.542388665	0.161	0.07	1.95E-41	A2
chr6:86219112-86220934	9.47E-47	0.51204172	0.155	0.065	2.61E-41	A2
chr5:39623732-39625752	9.93E-47	0.650134134	0.105	0.036	2.74E-41	A2
chr13:108833960-108835053	1.01E-46	0.629811398	0.13	0.051	2.80E-41	A2
chr4:140861845-140863605	2.99E-46	0.541049809	0.148	0.062	8.25E-41	A2
chr7:137086925-137088412	3.39E-46	0.660379809	0.113	0.041	9.34E-41	A2
chr2:122255236-122257213	3.58E-46	0.669383779	0.108	0.039	9.88E-41	A2
chr5:147565514-147567094	5.39E-46	0.574192163	0.137	0.055	1.48E-40	A2
chr2:157409449-157412217	1.80E-45	0.509306939	0.169	0.076	4.95E-40	A2
chr15:74049048-74051906	1.27E-44	0.60572408	0.117	0.044	3.51E-39	A2
chr4:154517774-154523270	1.46E-44	0.545987719	0.15	0.064	4.04E-39	A2
chr8:94573525-94576325	7.31E-44	0.585960366	0.125	0.049	2.01E-38	A2
chr4:151927898-151929696	2.19E-43	0.609054078	0.121	0.047	6.04E-38	A2
chr4:125920920-125922824	3.22E-43	0.618994405	0.113	0.043	8.87E-38	A2
chr9:58669033-58670593	5.61E-43	0.500120311	0.164	0.075	1.55E-37	A2
chr15:73837948-73841952	2.01E-42	0.51272983	0.144	0.061	5.55E-37	A2
chr14:60426684-60429015	5.86E-42	0.622735184	0.102	0.037	1.62E-36	A2
chr5:37436355-37438876	4.38E-41	0.598076389	0.116	0.046	1.21E-35	A2
chr15:98295123-98296457	1.78E-40	0.541515109	0.133	0.056	4.91E-35	A2
chr9:30895782-30897301	4.15E-40	0.524014222	0.134	0.056	1.14E-34	A2
chrX:153237333-153238479	5.57E-40	0.62608793	0.106	0.04	1.54E-34	A2
chr15:73870012-73871097	1.54E-39	0.587378782	0.116	0.046	4.24E-34	A2
chr8:84959514-84960440	2.23E-39	0.579467803	0.11	0.043	6.14E-34	A2
chr5:35188028-35189785	4.12E-39	0.535839065	0.128	0.054	1.13E-33	A2
chr6:84181096-84181999	7.85E-39	0.588774457	0.105	0.04	2.16E-33	A2
chr15:88501634-88503208	1.16E-38	0.556700962	0.113	0.045	3.21E-33	A2
chr6:83047966-83051704	1.57E-38	0.517180974	0.14	0.062	4.34E-33	A2
chr8:80576702-80577763	2.68E-38	0.614490913	0.101	0.038	7.38E-33	A2
chr3:103140142-103141922	6.82E-38	0.564319536	0.117	0.048	1.88E-32	A2
chr17:34699541-34701855	1.28E-37	0.513171081	0.128	0.055	3.52E-32	A2
chr5:109466376-109467677	4.61E-37	0.542537039	0.125	0.053	1.27E-31	A2
chr4:150634602-150636083	8.85E-37	0.546904803	0.122	0.051	2.44E-31	A2
chr8:86563472-86564270	1.50E-36	0.589138894	0.108	0.044	4.12E-31	A2
chr6:92037409-92039512	2.97E-36	0.576937104	0.106	0.042	8.18E-31	A2
chr19:42052071-42054548	6.54E-36	0.501061976	0.139	0.064	1.80E-30	A2
chr2:131403129-131405721	7.65E-36	0.554279607	0.124	0.054	2.11E-30	A2
chr6:141249169-141250728	1.76E-35	0.561270991	0.103	0.04	4.84E-30	A2
chr13:83744709-83745627	2.18E-35	0.580005367	0.103	0.041	6.00E-30	A2
chr6:91000203-91001794	2.42E-35	0.528275484	0.119	0.051	6.68E-30	A2
chr8:33672861-33675101	1.79E-34	0.512895254	0.125	0.056	4.93E-29	A2
chr2:166581716-166583566	7.95E-34	0.51466748	0.115	0.049	2.19E-28	A2
chr2:166237406-166238626	1.15E-33	0.530875785	0.119	0.052	3.17E-28	A2
chr6:118335693-118337685	2.02E-33	0.54198536	0.118	0.052	5.57E-28	A2
chr5:129000317-129002079	6.17E-33	0.534413909	0.11	0.047	1.70E-27	A2
chr12:91710555-91711658	6.23E-33	0.561751704	0.104	0.043	1.72E-27	A2
chr8:83638477-83639938	1.89E-32	0.540064223	0.103	0.042	5.20E-27	A2
chr2:158510468-158511418	3.44E-32	0.505347732	0.123	0.056	9.49E-27	A2
chr7:108940450-108942222	3.90E-32	0.532751887	0.116	0.052	1.07E-26	A2
chr9:27256159-27257266	4.93E-32	0.508464039	0.118	0.052	1.36E-26	A2
chr5:147589117-147590651	1.99E-31	0.513301714	0.119	0.054	5.49E-26	A2
chr13:112252206-112254850	2.37E-31	0.551903174	0.106	0.046	6.54E-26	A2
chr7:125564509-125566777	6.96E-30	0.502449763	0.108	0.048	1.92E-24	A2
chr19:24615288-24616690	1.47E-29	0.508167983	0.117	0.054	4.06E-24	A2
chr8:87172795-87174285	1.61E-29	0.512023775	0.102	0.044	4.44E-24	A2
chr9:99379085-99381018	2.83E-29	0.51259612	0.102	0.044	7.81E-24	A2
chr3:129937605-129938428	4.57E-29	0.523253797	0.103	0.045	1.26E-23	A2
chr15:34051834-34053108	4.69E-29	0.527388258	0.101	0.044	1.29E-23	A2
chr9:40993746-40995294	1.04E-27	0.506640311	0.112	0.052	2.87E-22	A2
chr8:117387178-117389670	1.18E-218	0.873162067	0.295	0.072	3.27E-213	A3
chr15:85533501-85538795	4.76E-206	0.52669841	0.592	0.235	1.31E-200	A3
chr3:107535939-107538035	3.76E-189	0.666805202	0.393	0.13	1.04E-183	A3
chr17:45228614-45231297	9.59E-154	0.789663911	0.239	0.064	2.64E-148	A3
chr4:95317489-95319834	4.10E-147	0.736250144	0.26	0.076	1.13E-141	A3
chr9:90260447-90261676	9.71E-132	1.033784138	0.134	0.026	2.68E-126	A3
chr4:28814786-28815996	9.66E-126	0.753482778	0.222	0.065	2.66E-120	A3
chr14:70504582-70506631	4.88E-119	1.010106368	0.127	0.025	1.35E-113	A3
chr2:118528083-118530725	1.15E-118	0.651016642	0.26	0.086	3.16E-113	A3
chr3:102366065-102367020	2.39E-118	0.565839052	0.331	0.129	6.59E-113	A3
chr9:109848593-109850604	3.84E-113	0.764404268	0.189	0.053	1.06E-107	A3
chr6:99946179-99947607	8.39E-102	0.936459403	0.123	0.027	2.31E-96	A3
chr8:122154256-122156730	1.15E-97	0.51933147	0.304	0.122	3.18E-92	A3
chr7:31062758-31064041	1.01E-95	0.798888605	0.146	0.038	2.77E-90	A3
chr14:63346052-63349008	2.03E-93	0.569860128	0.252	0.095	5.59E-88	A3
chr14:34601248-34603784	2.74E-89	0.641636632	0.192	0.063	7.54E-84	A3
chr6:72518508-72520702	4.80E-89	0.860817039	0.122	0.03	1.32E-83	A3
chr8:102783617-102785684	2.94E-88	0.669905142	0.185	0.06	8.11E-83	A3
chr12:108872250-108873721	3.42E-86	0.863591596	0.119	0.029	9.41E-81	A3
chr15:86040557-86042244	8.48E-86	0.654242973	0.186	0.062	2.34E-80	A3
chr15:101454614-101455837	2.65E-84	0.558591541	0.232	0.088	7.30E-79	A3
chr6:127374589-127376795	1.71E-83	0.83080209	0.116	0.029	4.71E-78	A3
chr6:80491252-80493267	1.93E-83	0.563134648	0.232	0.087	5.31E-78	A3
chr4:107626712-107630400	5.41E-83	0.638111823	0.179	0.058	1.49E-77	A3
chr1:74375073-74377427	6.04E-81	0.615426411	0.191	0.066	1.66E-75	A3
chr7:66193957-66195262	7.74E-81	0.781336764	0.134	0.038	2.13E-75	A3
chr13:38502787-38505402	2.48E-80	0.844680791	0.116	0.029	6.83E-75	A3
chr5:140570530-140573088	2.09E-77	0.52974701	0.23	0.089	5.75E-72	A3
chr7:79210092-79210789	1.39E-76	0.567870386	0.203	0.075	3.83E-71	A3
chr11:65209164-65210272	3.36E-76	0.756111339	0.133	0.038	9.26E-71	A3
chr17:17843372-17844556	8.35E-75	0.659019127	0.155	0.05	2.30E-69	A3
chr8:70800647-70802788	4.34E-73	0.573221299	0.198	0.074	1.20E-67	A3
chr14:40906766-40909364	1.82E-71	0.67380863	0.144	0.045	5.01E-66	A3
chr8:125415046-125417010	7.62E-71	0.555632866	0.201	0.077	2.10E-65	A3
chr11:104028608-104030518	1.02E-70	0.565763658	0.19	0.071	2.82E-65	A3
chr7:98151323-98153513	8.43E-70	0.597528687	0.163	0.055	2.32E-64	A3
chr4:114367136-114368405	4.26E-68	0.785299262	0.108	0.029	1.17E-62	A3
chr6:100525314-100527784	2.68E-67	0.726988391	0.126	0.038	7.40E-62	A3
chr10:4481806-4483022	3.65E-67	0.753609953	0.115	0.033	1.00E-61	A3
chr8:122100621-122104344	4.43E-67	0.647506791	0.142	0.046	1.22E-61	A3
chr12:109798315-109799859	3.25E-66	0.552464134	0.185	0.07	8.97E-61	A3
chr17:13554974-13556721	3.39E-66	0.592585012	0.166	0.059	9.33E-61	A3
chr5:129298203-129299890	4.65E-66	0.615526681	0.161	0.057	1.28E-60	A3
chr8:71637291-71639000	4.77E-66	0.801996095	0.103	0.028	1.32E-60	A3
chr17:23534714-23535634	7.81E-65	0.687495801	0.128	0.04	2.15E-59	A3
chr16:10769491-10771090	2.45E-64	0.743692984	0.107	0.03	6.76E-59	A3
chr2:92047397-92049045	1.17E-63	0.534149591	0.195	0.077	3.23E-58	A3
chr4:145257384-145259286	3.17E-63	0.546950368	0.176	0.066	8.75E-58	A3
chr10:109010384-109012088	4.24E-61	0.697436683	0.121	0.038	1.17E-55	A3
chr8:107556324-107558923	2.20E-60	0.594588508	0.153	0.055	6.07E-55	A3
chr2:121085266-121086319	2.50E-59	0.577723621	0.156	0.057	6.87E-54	A3
chr3:9397670-9399411	3.84E-59	0.526624624	0.179	0.071	1.06E-53	A3
chr1:119152343-119154094	5.78E-59	0.595470664	0.148	0.053	1.59E-53	A3
chr5:140667099-140668409	7.34E-58	0.666689051	0.115	0.036	2.02E-52	A3
chr13:62785150-62786262	2.46E-57	0.708325306	0.11	0.034	6.79E-52	A3
chr2:157409449-157412217	7.74E-57	0.501112011	0.185	0.075	2.13E-51	A3
chr10:93324951-93327111	1.76E-56	0.514154555	0.196	0.084	4.86E-51	A3
chr15:101410887-101415784	2.64E-56	0.529374161	0.167	0.065	7.26E-51	A3
chr12:109424254-109426633	2.91E-56	0.574320003	0.144	0.052	8.02E-51	A3
chr3:102135431-102137403	5.02E-56	0.709546854	0.109	0.034	1.38E-50	A3
chr12:25131277-25133220	6.99E-56	0.52344044	0.174	0.07	1.93E-50	A3
chr6:117504839-117506450	2.00E-55	0.666509885	0.119	0.039	5.50E-50	A3
chr2:160224974-160225882	7.30E-55	0.610486352	0.13	0.045	2.01E-49	A3
chr4:107501784-107503550	4.73E-54	0.698236347	0.108	0.034	1.30E-48	A3
chr14:34582022-34584929	1.99E-53	0.569595756	0.139	0.051	5.49E-48	A3
chr2:32619269-32622112	6.98E-52	0.6621905	0.108	0.035	1.92E-46	A3
chr11:51948996-51950397	9.99E-52	0.555783934	0.14	0.052	2.75E-46	A3
chr15:43869465-43870465	4.68E-51	0.590536934	0.128	0.046	1.29E-45	A3
chr3:79885869-79887257	1.58E-50	0.558799536	0.136	0.05	4.36E-45	A3
chr11:22829991-22831381	2.65E-50	0.621778623	0.114	0.038	7.30E-45	A3
chr1:75292452-75293763	1.13E-49	0.638321989	0.107	0.035	3.11E-44	A3
chr11:114933423-114934835	3.74E-49	0.65651007	0.102	0.033	1.03E-43	A3
chr5:125350718-125352087	3.82E-49	0.617680657	0.116	0.04	1.05E-43	A3
chr8:122192776-122195423	1.15E-48	0.576174289	0.123	0.044	3.17E-43	A3
chr14:63342312-63345197	1.73E-48	0.645804503	0.107	0.035	4.76E-43	A3
chr15:59523760-59524570	1.75E-48	0.508233389	0.17	0.073	4.83E-43	A3
chr4:122859115-122860328	3.21E-48	0.582254096	0.128	0.047	8.85E-43	A3
chr16:38653141-38654993	3.53E-48	0.558184852	0.133	0.05	9.72E-43	A3
chr4:120878819-120880502	9.89E-48	0.532613967	0.15	0.061	2.72E-42	A3
chr12:111434268-111435861	1.11E-47	0.664757611	0.103	0.034	3.07E-42	A3
chr4:129950868-129952915	2.77E-47	0.533997597	0.144	0.057	7.62E-42	A3
chr10:86264232-86265378	6.14E-47	0.577665879	0.13	0.049	1.69E-41	A3
chr5:36904048-36906005	1.21E-46	0.654378052	0.101	0.033	3.33E-41	A3
chr1:191267657-191270115	4.63E-45	0.648391566	0.104	0.036	1.28E-39	A3
chr11:99080705-99084019	1.81E-44	0.529855248	0.129	0.05	5.00E-39	A3
chr6:115546076-115548454	2.76E-44	0.600165085	0.105	0.036	7.59E-39	A3
chr2:157036006-157038325	1.82E-43	0.54475127	0.125	0.048	5.03E-38	A3
chr1:59578882-59581111	4.82E-43	0.596809313	0.105	0.037	1.33E-37	A3
chr4:140500440-140501980	1.10E-41	0.531033619	0.12	0.046	3.03E-36	A3
chr15:64532214-64534823	1.76E-41	0.593894455	0.101	0.036	4.84E-36	A3
chr7:100910908-100912457	2.16E-41	0.508304201	0.13	0.052	5.95E-36	A3
chr10:75031117-75033053	3.60E-40	0.540949497	0.111	0.042	9.92E-35	A3
chr5:38118267-38120250	7.51E-39	0.5242333	0.112	0.043	2.07E-33	A3
chr2:37779122-37781658	1.92E-38	0.517510916	0.115	0.045	5.29E-33	A3
chr15:38268505-38269670	1.18E-36	0.538228828	0.102	0.038	3.24E-31	A3
chr7:125564509-125566777	1.19E-36	0.51405207	0.117	0.047	3.27E-31	A3
chr8:94953593-94956260	1.41E-271	0.634074695	0.439	0.152	3.88E-266	A4
chr8:94826247-94827777	9.51E-264	0.90185023	0.252	0.058	2.62E-258	A4
chr8:84334044-84337865	2.65E-240	0.57143203	0.454	0.17	7.31E-235	A4
chr17:28268817-28273729	3.53E-222	0.612522489	0.385	0.136	9.73E-217	A4
chr8:79255117-79257264	7.14E-215	0.586358336	0.404	0.151	1.97E-209	A4
chr9:54642194-54643923	4.56E-214	0.726323138	0.291	0.088	1.26E-208	A4
chr8:86923194-86925281	1.09E-194	0.823820167	0.213	0.054	3.00E-189	A4
chr2:31835164-31839457	2.34E-194	0.664633955	0.304	0.1	6.46E-189	A4
chr8:87172795-87174285	1.69E-185	0.962989943	0.163	0.034	4.64E-180	A4
chr17:27236891-27239017	4.36E-176	0.782732917	0.216	0.06	1.20E-170	A4
chr4:136076854-136078328	7.71E-172	0.661586573	0.273	0.091	2.13E-166	A4
chr8:94109441-94111453	7.84E-167	0.595800243	0.306	0.11	2.16E-161	A4
chr11:120039144-120042994	3.31E-165	0.536545881	0.357	0.141	9.13E-160	A4
chr8:83601751-83603311	4.42E-162	0.6019735	0.291	0.103	1.22E-156	A4
chr8:94921990-94924800	2.15E-161	0.566608382	0.317	0.118	5.92E-156	A4
chr6:134990194-134991610	6.17E-161	0.941804933	0.145	0.031	1.70E-155	A4
chr9:60998032-60999793	1.93E-160	0.727093451	0.217	0.064	5.32E-155	A4
chr18:65794282-65795523	7.27E-160	0.904411425	0.154	0.035	2.00E-154	A4
chr8:11821407-11823969	1.40E-159	0.890821674	0.159	0.037	3.85E-154	A4
chr19:53565606-53566854	1.13E-158	0.868317711	0.165	0.04	3.10E-153	A4
chr8:14729583-14731479	2.83E-156	0.838410157	0.17	0.043	7.79E-151	A4
chr15:80303020-80305989	1.81E-154	0.722264746	0.216	0.065	5.00E-149	A4
chr2:38620889-38622169	5.41E-150	0.8218647	0.164	0.041	1.49E-144	A4
chr8:80031542-80033199	3.73E-146	0.9480552	0.128	0.026	1.03E-140	A4
chr8:87504002-87506292	1.45E-144	0.539447636	0.307	0.119	3.98E-139	A4
chr17:46069559-46072978	1.73E-141	0.626599156	0.246	0.086	4.78E-136	A4
chr8:86436735-86438383	6.36E-138	0.583882272	0.263	0.096	1.75E-132	A4
chr8:10588819-10590764	6.49E-138	0.787189345	0.16	0.042	1.79E-132	A4
chr11:100248463-100250077	8.88E-138	0.685548803	0.211	0.068	2.45E-132	A4
chr11:94369793-94375257	1.31E-137	0.521326974	0.315	0.128	3.61E-132	A4
chr11:108267258-108269929	5.73E-136	0.527579852	0.304	0.121	1.58E-130	A4
chr11:97081400-97085344	1.18E-135	0.531429413	0.295	0.116	3.25E-130	A4
chr4:151471570-151476060	1.35E-135	0.608192156	0.249	0.089	3.71E-130	A4
chr5:20748818-20750874	1.42E-135	0.871946273	0.139	0.033	3.92E-130	A4
chr8:122013360-122015429	1.47E-135	0.800162477	0.153	0.039	4.05E-130	A4
chr15:36875301-36876725	8.49E-135	0.626518245	0.228	0.077	2.34E-129	A4
chr2:30628073-30630460	3.18E-134	0.679004229	0.209	0.068	8.76E-129	A4
chr2:164468880-164471175	3.85E-134	0.78103198	0.166	0.046	1.06E-128	A4
chr4:139179359-139181211	5.82E-134	0.679444931	0.203	0.065	1.60E-128	A4
chr8:64725795-64727028	4.97E-132	0.642803233	0.225	0.077	1.37E-126	A4
chr7:122409983-122412415	3.15E-131	0.663356564	0.206	0.067	8.69E-126	A4
chr1:90866233-90867513	4.85E-131	0.558191705	0.268	0.101	1.34E-125	A4
chr12:70889885-70892116	1.81E-128	0.537879827	0.275	0.107	4.98E-123	A4
chr8:86500966-86502185	3.20E-127	0.683460935	0.189	0.059	8.82E-122	A4
chr1:88556135-88557198	4.83E-127	0.656567076	0.209	0.07	1.33E-121	A4
chr19:5011847-5013856	1.26E-126	0.619596584	0.222	0.077	3.46E-121	A4
chr8:94570657-94573311	1.59E-126	0.679096309	0.197	0.063	4.39E-121	A4
chr11:7423234-7424593	1.82E-126	0.663423332	0.195	0.062	5.01E-121	A4
chr3:102337483-102338937	2.70E-124	0.53443063	0.271	0.106	7.44E-119	A4
chr11:100112431-100114412	3.13E-123	0.560425835	0.254	0.097	8.63E-118	A4
chr7:144440146-144442769	8.15E-123	0.512331523	0.286	0.116	2.24E-117	A4
chr10:82961369-82963205	2.30E-122	0.730400218	0.169	0.05	6.34E-117	A4
chr17:45798182-45799460	4.58E-122	0.558794996	0.251	0.095	1.26E-116	A4
chr17:15298964-15300739	3.57E-121	0.730549336	0.162	0.047	9.85E-116	A4
chr15:27505937-27507493	2.01E-120	0.698159099	0.182	0.058	5.53E-115	A4
chr12:111386150-111387536	2.20E-120	0.589042705	0.233	0.086	6.05E-115	A4
chr2:34956828-34959266	3.79E-120	0.546229657	0.256	0.099	1.05E-114	A4
chr5:124051721-124053148	2.79E-119	0.641853217	0.203	0.069	7.69E-114	A4
chr8:94527068-94530652	1.21E-118	0.580680671	0.235	0.088	3.32E-113	A4
chr15:27516999-27518594	3.14E-118	0.65332729	0.186	0.06	8.64E-113	A4
chr9:63718268-63723844	6.74E-118	0.500528641	0.293	0.123	1.86E-112	A4
chr11:82115031-82116853	9.35E-118	0.626722788	0.207	0.072	2.58E-112	A4
chr12:112516010-112517937	2.28E-117	0.697801228	0.178	0.057	6.27E-112	A4
chr18:38702874-38704087	3.66E-117	0.737907934	0.16	0.047	1.01E-111	A4
chr19:58287695-58289889	7.22E-117	0.530988897	0.263	0.105	1.99E-111	A4
chr12:17055730-17058023	1.91E-116	0.779586201	0.142	0.038	5.25E-111	A4
chr8:10499786-10501166	2.25E-116	0.657031202	0.184	0.06	6.21E-111	A4
chr2:33852477-33854225	2.36E-116	0.577812658	0.237	0.09	6.51E-111	A4
chr2:180032733-180035701	6.35E-116	0.547536219	0.255	0.101	1.75E-110	A4
chr10:4200059-4201605	1.64E-115	0.952415351	0.104	0.022	4.53E-110	A4
chr6:34747367-34750023	2.81E-115	0.73227778	0.166	0.051	7.74E-110	A4
chr11:77481494-77484516	4.51E-113	0.625389925	0.206	0.074	1.24E-107	A4
chr7:109454834-109458392	2.24E-112	0.633164553	0.188	0.063	6.16E-107	A4
chr6:29244932-29247623	4.43E-112	0.58549449	0.213	0.077	1.22E-106	A4
chr2:167065620-167069071	4.72E-112	0.551422936	0.238	0.092	1.30E-106	A4
chr4:152410606-152413150	6.03E-112	0.532380423	0.245	0.096	1.66E-106	A4
chr2:32869715-32872682	1.02E-110	0.59601371	0.21	0.076	2.82E-105	A4
chr15:102044880-102046268	7.00E-110	0.628512272	0.187	0.064	1.93E-104	A4
chr4:152352885-152356274	8.28E-110	0.549477991	0.236	0.092	2.28E-104	A4
chr15:7492961-7494338	8.58E-110	0.528679365	0.258	0.105	2.36E-104	A4
chr18:75296756-75300617	2.23E-109	0.535921415	0.239	0.093	6.14E-104	A4
chr8:94966655-94968171	2.23E-108	0.731864503	0.144	0.042	6.14E-103	A4
chr2:127760143-127762028	7.44E-108	0.619834905	0.191	0.066	2.05E-102	A4
chr18:38016366-38018129	1.74E-107	0.551308657	0.222	0.084	4.78E-102	A4
chr7:99428076-99430568	3.52E-107	0.534575539	0.243	0.097	9.70E-102	A4
chr11:104016494-104018264	5.94E-107	0.573992106	0.213	0.08	1.64E-101	A4
chr5:134246230-134250244	7.41E-107	0.537351983	0.23	0.089	2.04E-101	A4
chr1:91944387-91948364	1.10E-106	0.533254014	0.234	0.091	3.03E-101	A4
chr1:164135190-164136929	2.16E-106	0.772887133	0.131	0.036	5.96E-101	A4
chr2:73013765-73014901	2.75E-106	0.698845811	0.157	0.049	7.57E-101	A4
chr7:109459983-109461214	3.05E-105	0.582061271	0.203	0.074	8.41E-100	A4
chr14:70027853-70030781	1.02E-104	0.684997477	0.162	0.052	2.80E-99	A4
chr6:114414052-114415259	1.31E-104	0.566627692	0.214	0.081	3.61E-99	A4
chr4:137704217-137705734	3.68E-104	0.584203505	0.195	0.069	1.01E-98	A4
chr18:32051533-32053734	5.24E-104	0.679949385	0.16	0.051	1.44E-98	A4
chr5:27676789-27678018	7.59E-104	0.716617055	0.145	0.043	2.09E-98	A4
chr5:119031146-119033007	2.21E-103	0.646851357	0.167	0.055	6.08E-98	A4
chr12:17302719-17305773	2.29E-103	0.717640846	0.151	0.047	6.30E-98	A4
chr15:64021595-64022925	7.93E-103	0.600769902	0.188	0.066	2.19E-97	A4
chr19:53464242-53465586	1.61E-102	0.883898997	0.102	0.024	4.45E-97	A4
chr19:10495057-10498324	1.86E-101	0.502473416	0.241	0.098	5.13E-96	A4
chr4:151927898-151929696	2.49E-101	0.730693705	0.141	0.042	6.86E-96	A4
chr8:87489430-87490870	4.03E-101	0.714912833	0.143	0.043	1.11E-95	A4
chr2:125940737-125941821	4.68E-101	0.585916662	0.192	0.069	1.29E-95	A4
chr4:106536471-106538359	7.29E-101	0.719720232	0.139	0.041	2.01E-95	A4
chr4:56532676-56534665	1.27E-100	0.615909936	0.174	0.059	3.50E-95	A4
chr13:31165598-31166995	2.11E-100	0.677339272	0.157	0.051	5.81E-95	A4
chr15:7750128-7751366	4.29E-100	0.716559356	0.135	0.039	1.18E-94	A4
chr5:118951138-118953394	5.75E-100	0.821177857	0.121	0.033	1.58E-94	A4
chr5:103643942-103644768	1.73E-99	0.817455704	0.106	0.026	4.77E-94	A4
chr6:118259569-118262139	2.18E-99	0.570074678	0.207	0.079	6.00E-94	A4
chr1:132920564-132922726	3.58E-99	0.793164471	0.112	0.029	9.85E-94	A4
chr18:82479262-82480792	8.43E-99	0.576461484	0.19	0.069	2.32E-93	A4
chr9:101289012-101289957	1.98E-98	0.824788255	0.112	0.029	5.46E-93	A4
chr1:75262784-75264636	2.03E-98	0.553160554	0.215	0.084	5.59E-93	A4
chr11:76478318-76481103	1.31E-97	0.527261553	0.219	0.086	3.61E-92	A4
chr18:75561811-75563736	1.48E-97	0.500262635	0.247	0.105	4.08E-92	A4
chr1:56681113-56681974	2.50E-97	0.796156332	0.119	0.033	6.88E-92	A4
chr13:70508344-70510090	5.37E-97	0.772179151	0.116	0.031	1.48E-91	A4
chr11:61683186-61690066	5.64E-97	0.528478841	0.213	0.083	1.55E-91	A4
chr5:24282883-24284739	1.05E-96	0.578834343	0.185	0.067	2.89E-91	A4
chr1:154064546-154066614	1.14E-96	0.567324101	0.2	0.076	3.15E-91	A4
chr2:162985931-162987898	2.02E-96	0.512290477	0.224	0.09	5.56E-91	A4
chr15:83493261-83495756	2.88E-96	0.59146383	0.177	0.062	7.93E-91	A4
chr9:14233671-14235380	2.96E-96	0.79010476	0.112	0.029	8.17E-91	A4
chr4:141928034-141930383	5.34E-96	0.607279127	0.173	0.06	1.47E-90	A4
chr9:49482298-49484324	6.05E-96	0.538242831	0.216	0.086	1.67E-90	A4
chr5:37436355-37438876	1.86E-95	0.706645965	0.135	0.041	5.12E-90	A4
chr12:82154345-82155649	1.87E-95	0.776031075	0.115	0.031	5.16E-90	A4
chr8:95615809-95617764	2.37E-95	0.841523368	0.101	0.025	6.53E-90	A4
chr15:95821962-95825254	3.51E-95	0.516090021	0.213	0.083	9.68E-90	A4
chr2:83743885-83745756	1.28E-94	0.520682686	0.22	0.089	3.53E-89	A4
chr15:98047658-98049809	2.58E-94	0.543984625	0.205	0.08	7.10E-89	A4
chr18:31997759-32000720	4.38E-94	0.547221949	0.205	0.08	1.21E-88	A4
chr4:134080341-134082753	1.16E-93	0.538813817	0.208	0.081	3.18E-88	A4
chr18:9551931-9553751	1.66E-93	0.645411501	0.153	0.05	4.58E-88	A4
chr4:136996895-136998839	8.42E-93	0.52448562	0.211	0.084	2.32E-87	A4
chr19:43549952-43551999	1.13E-91	0.578828095	0.184	0.069	3.11E-86	A4
chr5:134611326-134612802	1.22E-91	0.607177914	0.167	0.059	3.37E-86	A4
chr12:112085475-112087101	1.76E-91	0.581267977	0.178	0.065	4.86E-86	A4
chr13:55991857-55994132	1.98E-91	0.593136351	0.177	0.065	5.44E-86	A4
chr2:131403129-131405721	2.14E-91	0.677337217	0.147	0.048	5.89E-86	A4
chr17:71826303-71827790	2.59E-91	0.785998389	0.107	0.028	7.14E-86	A4
chr8:11322657-11324182	2.72E-91	0.511425669	0.219	0.089	7.50E-86	A4
chr17:6807248-6809666	5.25E-91	0.711497512	0.125	0.037	1.45E-85	A4
chr8:122455727-122457745	2.04E-90	0.768482629	0.113	0.031	5.62E-85	A4
chr8:13371246-13373996	5.56E-90	0.503320686	0.221	0.091	1.53E-84	A4
chr17:24855309-24857037	2.26E-89	0.560460424	0.193	0.075	6.22E-84	A4
chr2:6117911-6119024	2.28E-89	0.662190304	0.146	0.048	6.29E-84	A4
chr2:30924860-30926092	5.89E-89	0.769684084	0.11	0.03	1.62E-83	A4
chr7:116230225-116231925	6.85E-89	0.521022836	0.215	0.089	1.89E-83	A4
chr17:87738566-87739819	8.04E-89	0.50043919	0.225	0.095	2.22E-83	A4
chr11:117250047-117252318	8.26E-89	0.573338583	0.172	0.063	2.28E-83	A4
chr4:130913187-130917262	2.46E-88	0.561805624	0.182	0.069	6.77E-83	A4
chr2:129192103-129193327	3.24E-88	0.693157135	0.132	0.041	8.92E-83	A4
chr8:105339798-105341826	7.46E-88	0.595250013	0.17	0.062	2.06E-82	A4
chr11:95630157-95631957	8.42E-88	0.636895987	0.148	0.05	2.32E-82	A4
chr6:135082914-135084553	1.26E-87	0.624797023	0.151	0.051	3.48E-82	A4
chr4:130018418-130020998	1.50E-87	0.773525787	0.112	0.031	4.13E-82	A4
chr8:79149753-79151179	2.57E-87	0.514429502	0.206	0.084	7.08E-82	A4
chr15:75812754-75815235	3.01E-87	0.624409198	0.15	0.051	8.28E-82	A4
chr17:35038848-35040095	4.30E-87	0.736838853	0.118	0.034	1.18E-81	A4
chr15:78806198-78808764	4.51E-87	0.503875022	0.215	0.089	1.24E-81	A4
chr9:43680568-43682529	1.42E-86	0.540490454	0.191	0.075	3.92E-81	A4
chr12:69252666-69254519	1.51E-86	0.728351435	0.123	0.037	4.17E-81	A4
chr9:57888832-57890560	6.29E-86	0.790851088	0.108	0.03	1.73E-80	A4
chr10:118180654-118181897	7.76E-86	0.720580436	0.124	0.038	2.14E-80	A4
chr19:41856737-41858543	1.31E-85	0.568088931	0.169	0.062	3.62E-80	A4
chr10:23548998-23550109	1.45E-85	0.689300766	0.129	0.041	3.98E-80	A4
chr1:182367931-182370185	2.55E-85	0.506496629	0.203	0.082	7.03E-80	A4
chr18:38844163-38845083	6.54E-85	0.567913014	0.169	0.062	1.80E-79	A4
chr2:152101516-152103000	6.68E-85	0.711445937	0.119	0.036	1.84E-79	A4
chr6:89067337-89069131	1.19E-84	0.661138606	0.137	0.045	3.28E-79	A4
chr7:145024558-145026644	1.24E-84	0.644369004	0.138	0.045	3.42E-79	A4
chr8:94803391-94805317	2.32E-84	0.645557964	0.14	0.047	6.40E-79	A4
chr2:31850075-31852474	4.25E-84	0.750735966	0.107	0.03	1.17E-78	A4
chr5:147589117-147590651	4.54E-84	0.652332143	0.143	0.049	1.25E-78	A4
chr15:80412983-80415484	5.48E-84	0.622766143	0.153	0.054	1.51E-78	A4
chr2:128758788-128759445	2.58E-83	0.662604131	0.135	0.044	7.12E-78	A4
chr13:60430674-60432645	3.16E-83	0.665777728	0.136	0.045	8.71E-78	A4
chr11:119969050-119971153	4.65E-83	0.555884507	0.173	0.065	1.28E-77	A4
chr11:106588038-106590177	6.27E-83	0.522848121	0.192	0.077	1.73E-77	A4
chr13:34397886-34398997	1.78E-82	0.657233362	0.137	0.046	4.92E-77	A4
chr15:78627405-78629979	1.95E-82	0.684179781	0.123	0.038	5.38E-77	A4
chr7:141094631-141097491	3.56E-82	0.526650302	0.19	0.076	9.80E-77	A4
chr17:46875762-46877791	3.92E-82	0.628780875	0.14	0.047	1.08E-76	A4
chr8:86768236-86769134	4.65E-82	0.532625542	0.182	0.071	1.28E-76	A4
chr7:110281071-110283105	5.79E-82	0.572217306	0.164	0.061	1.60E-76	A4
chr15:39730485-39732480	6.93E-82	0.790896185	0.101	0.027	1.91E-76	A4
chr4:130875772-130876995	7.97E-82	0.67633124	0.128	0.041	2.20E-76	A4
chr9:40993746-40995294	1.25E-81	0.632160588	0.139	0.047	3.45E-76	A4
chr19:44708250-44710095	2.80E-81	0.756397096	0.111	0.033	7.72E-76	A4
chr2:153120980-153123242	4.44E-81	0.588916624	0.152	0.054	1.22E-75	A4
chr6:42298626-42300424	6.02E-81	0.552786046	0.172	0.066	1.66E-75	A4
chr10:77529928-77532355	2.59E-80	0.511548977	0.192	0.078	7.15E-75	A4
chr15:80326705-80328873	3.27E-80	0.746716812	0.104	0.029	9.01E-75	A4
chr8:86445118-86446387	3.40E-80	0.565521497	0.159	0.058	9.36E-75	A4
chr1:58147406-58148826	1.20E-79	0.66765691	0.129	0.043	3.31E-74	A4
chr11:32767055-32768525	1.59E-79	0.500847891	0.191	0.078	4.37E-74	A4
chr7:79323323-79324808	1.81E-79	0.683468196	0.126	0.041	4.99E-74	A4
chr7:145140589-145144630	2.22E-79	0.595119542	0.146	0.051	6.12E-74	A4
chr10:62247129-62248839	2.80E-79	0.602462606	0.148	0.053	7.72E-74	A4
chr15:7877507-7879246	2.82E-79	0.510595554	0.183	0.073	7.78E-74	A4
chr7:144281110-144285142	3.06E-79	0.524870612	0.183	0.073	8.42E-74	A4
chr10:77142057-77146175	3.17E-79	0.515822147	0.192	0.078	8.75E-74	A4
chr17:31130414-31131833	5.54E-79	0.667953428	0.124	0.04	1.53E-73	A4
chr11:104055631-104057841	5.88E-79	0.779421982	0.101	0.028	1.62E-73	A4
chr2:166234087-166236841	6.68E-79	0.53236711	0.174	0.068	1.84E-73	A4
chr8:14679854-14680813	1.31E-78	0.541799906	0.171	0.066	3.61E-73	A4
chr11:35843335-35845297	1.32E-78	0.586994844	0.157	0.058	3.64E-73	A4
chr2:48497949-48500075	1.75E-78	0.675951051	0.116	0.036	4.82E-73	A4
chr11:119329982-119331978	2.37E-78	0.635771612	0.129	0.043	6.52E-73	A4
chr17:46690709-46692479	3.85E-78	0.740152504	0.11	0.033	1.06E-72	A4
chr13:51761855-51763788	1.14E-77	0.62467858	0.141	0.05	3.15E-72	A4
chr8:86563472-86564270	1.66E-77	0.654446145	0.123	0.039	4.56E-72	A4
chr16:24433370-24436096	5.16E-77	0.513488683	0.175	0.069	1.42E-71	A4
chr5:35871760-35873806	5.90E-77	0.683102671	0.123	0.04	1.62E-71	A4
chr19:55990655-55993378	8.78E-77	0.584705126	0.145	0.052	2.42E-71	A4
chr19:46862604-46864015	1.81E-76	0.534770163	0.167	0.064	4.99E-71	A4
chr1:91954597-91957424	3.57E-76	0.584975069	0.141	0.05	9.85E-71	A4
chr9:78472567-78474986	7.06E-76	0.585771965	0.137	0.048	1.95E-70	A4
chr8:33672861-33675101	1.07E-75	0.593648062	0.142	0.051	2.96E-70	A4
chr17:13474309-13475474	1.32E-75	0.60383511	0.14	0.049	3.63E-70	A4
chr14:61737337-61739922	1.51E-75	0.602604195	0.138	0.048	4.17E-70	A4
chr5:124841896-124844055	1.56E-75	0.529397536	0.166	0.065	4.30E-70	A4
chr9:55360649-55363155	1.74E-75	0.595962519	0.137	0.047	4.78E-70	A4
chr8:25470704-25471584	1.97E-75	0.556193488	0.163	0.063	5.43E-70	A4
chr6:39012897-39015381	2.50E-75	0.5179292	0.178	0.072	6.90E-70	A4
chr8:23740180-23741531	3.72E-75	0.558172477	0.157	0.059	1.02E-69	A4
chr6:120261742-120264936	6.46E-75	0.606655597	0.135	0.047	1.78E-69	A4
chr11:52535465-52538623	7.60E-75	0.665842968	0.128	0.044	2.09E-69	A4
chr8:12662209-12663442	7.73E-75	0.634792353	0.125	0.042	2.13E-69	A4
chr12:3389227-3390225	1.52E-74	0.531692857	0.175	0.071	4.18E-69	A4
chr11:51891921-51893605	8.62E-74	0.686083427	0.115	0.037	2.38E-68	A4
chr19:23970932-23972211	1.41E-73	0.641715682	0.125	0.042	3.87E-68	A4
chr12:69452102-69453770	1.44E-73	0.5630339	0.147	0.054	3.96E-68	A4
chr11:69871754-69873212	1.54E-73	0.660961044	0.114	0.036	4.25E-68	A4
chr7:144023329-144026868	3.22E-73	0.510896257	0.169	0.067	8.89E-68	A4
chr5:140174074-140176365	3.43E-73	0.582618801	0.143	0.052	9.46E-68	A4
chr15:31349154-31350906	3.90E-73	0.512252006	0.171	0.069	1.08E-67	A4
chr6:114406755-114409530	6.05E-73	0.591202336	0.135	0.048	1.67E-67	A4
chr11:6697705-6699518	6.15E-73	0.539854487	0.16	0.062	1.70E-67	A4
chr5:31151485-31152549	4.67E-72	0.650548184	0.122	0.041	1.29E-66	A4
chr8:84381434-84382051	4.84E-72	0.724398383	0.103	0.031	1.33E-66	A4
chr6:135060735-135061554	5.77E-72	0.698711917	0.104	0.032	1.59E-66	A4
chr5:37442837-37443837	6.78E-72	0.626556714	0.128	0.045	1.87E-66	A4
chr11:113026197-113027592	8.13E-72	0.547755906	0.148	0.055	2.24E-66	A4
chr3:89870247-89873295	9.56E-72	0.678927818	0.114	0.037	2.63E-66	A4
chr17:26548673-26550092	1.55E-71	0.609560877	0.126	0.043	4.27E-66	A4
chr2:30524462-30528419	3.67E-71	0.566615809	0.15	0.057	1.01E-65	A4
chr11:100253684-100256050	5.00E-71	0.605061641	0.13	0.046	1.38E-65	A4
chr6:34952170-34953605	1.35E-69	0.61649896	0.122	0.042	3.72E-64	A4
chr6:83023725-83025910	1.72E-69	0.524562403	0.161	0.064	4.73E-64	A4
chr11:106665849-106667494	1.98E-69	0.577019192	0.141	0.052	5.44E-64	A4
chr11:69797545-69798773	2.14E-69	0.581209546	0.131	0.046	5.91E-64	A4
chr9:56776624-56779879	2.43E-69	0.579311633	0.145	0.055	6.71E-64	A4
chr8:88160362-88161702	6.65E-69	0.671668299	0.106	0.033	1.83E-63	A4
chr15:59836018-59837156	1.13E-68	0.55865694	0.144	0.055	3.11E-63	A4
chr16:89834959-89836345	1.29E-68	0.639291949	0.11	0.036	3.54E-63	A4
chr4:134991239-134992990	1.41E-68	0.625984926	0.115	0.038	3.90E-63	A4
chr3:84450150-84451881	1.86E-68	0.600108617	0.132	0.048	5.13E-63	A4
chr17:31312372-31313673	3.14E-68	0.698323706	0.105	0.033	8.66E-63	A4
chr9:22677794-22681161	4.09E-67	0.501764902	0.169	0.071	1.13E-61	A4
chr11:97935176-97936360	8.21E-67	0.510468112	0.16	0.065	2.26E-61	A4
chr19:24615288-24616690	1.14E-66	0.592778925	0.133	0.05	3.13E-61	A4
chr9:57338817-57340356	1.14E-66	0.707080241	0.101	0.032	3.15E-61	A4
chr7:34805698-34807132	1.25E-66	0.670407192	0.106	0.034	3.45E-61	A4
chr5:74752657-74754557	1.49E-66	0.560614837	0.142	0.054	4.11E-61	A4
chr8:126867074-126868375	2.08E-66	0.585644766	0.131	0.048	5.74E-61	A4
chr3:90589131-90590563	2.01E-65	0.564517805	0.137	0.052	5.54E-60	A4
chr2:160397472-160398695	3.80E-65	0.665810954	0.106	0.035	1.05E-59	A4
chr3:84318482-84320105	8.54E-65	0.625423274	0.114	0.039	2.35E-59	A4
chr4:129015436-129017817	1.01E-64	0.513877583	0.152	0.061	2.79E-59	A4
chr11:54316311-54318116	2.91E-64	0.51674131	0.154	0.063	8.02E-59	A4
chr10:25787737-25789534	4.85E-64	0.610540527	0.115	0.04	1.34E-58	A4
chr1:191221799-191222619	4.87E-64	0.531698348	0.143	0.056	1.34E-58	A4
chr9:102993672-102995206	6.99E-64	0.604462366	0.122	0.044	1.93E-58	A4
chr2:163202269-163205194	7.89E-64	0.519196373	0.146	0.058	2.17E-58	A4
chr4:126272053-126274324	8.19E-64	0.501771977	0.147	0.058	2.26E-58	A4
chr1:91577363-91579344	1.03E-63	0.516085263	0.149	0.06	2.85E-58	A4
chr1:193297747-193299132	1.08E-63	0.558244433	0.125	0.045	2.97E-58	A4
chr7:45770182-45771496	1.92E-63	0.596705748	0.12	0.043	5.29E-58	A4
chr2:170469093-170470778	2.62E-63	0.6451962	0.102	0.033	7.23E-58	A4
chr5:146807949-146809084	3.14E-63	0.639089567	0.104	0.034	8.65E-58	A4
chr17:5822114-5823385	4.59E-63	0.500228494	0.159	0.066	1.27E-57	A4
chr2:31820210-31822118	5.03E-63	0.549415284	0.131	0.049	1.38E-57	A4
chr7:29000784-29002728	6.55E-63	0.51500166	0.154	0.063	1.80E-57	A4
chr7:49208889-49210463	6.66E-63	0.516380931	0.153	0.063	1.83E-57	A4
chr7:99424654-99427385	6.99E-63	0.612952471	0.113	0.039	1.93E-57	A4
chr8:86764010-86766265	1.41E-62	0.527538526	0.142	0.056	3.89E-57	A4
chr4:107298889-107300692	2.40E-62	0.519303666	0.138	0.054	6.62E-57	A4
chr1:133771373-133772775	2.85E-62	0.544762563	0.133	0.051	7.86E-57	A4
chr11:81095656-81096575	5.54E-62	0.560085584	0.134	0.052	1.53E-56	A4
chr1:89929980-89932230	6.27E-62	0.500251183	0.144	0.057	1.73E-56	A4
chr8:94538773-94541845	9.19E-62	0.506050923	0.139	0.054	2.53E-56	A4
chr18:34896990-34898190	2.11E-61	0.656859421	0.102	0.034	5.80E-56	A4
chr10:84493852-84495426	2.21E-61	0.619448928	0.114	0.041	6.10E-56	A4
chr9:102971905-102974558	3.04E-61	0.570425776	0.127	0.048	8.39E-56	A4
chr2:148184272-148185702	4.24E-61	0.569435455	0.123	0.046	1.17E-55	A4
chr18:64699006-64700644	5.26E-61	0.618089648	0.106	0.036	1.45E-55	A4
chr18:38881018-38883075	5.27E-61	0.5178773	0.14	0.055	1.45E-55	A4
chr15:8269523-8272451	6.94E-61	0.515166085	0.144	0.058	1.91E-55	A4
chr7:34745477-34747072	1.18E-60	0.512250307	0.148	0.061	3.26E-55	A4
chr1:91218953-91220028	1.35E-60	0.570328121	0.118	0.043	3.73E-55	A4
chr9:122135157-122136549	1.56E-60	0.515502481	0.142	0.057	4.29E-55	A4
chr11:97206973-97207599	1.92E-60	0.543542644	0.134	0.052	5.29E-55	A4
chr13:3746524-3747652	3.88E-60	0.583741463	0.117	0.043	1.07E-54	A4
chr9:58453320-58455321	4.26E-60	0.536890272	0.14	0.056	1.17E-54	A4
chr14:76479971-76482903	1.47E-59	0.511650314	0.136	0.053	4.04E-54	A4
chr8:84050532-84052092	2.29E-59	0.569290604	0.123	0.046	6.31E-54	A4
chr1:54713365-54714277	2.50E-59	0.591278146	0.112	0.04	6.88E-54	A4
chr17:72958690-72960876	4.57E-59	0.529133643	0.132	0.052	1.26E-53	A4
chr15:38725288-38726471	5.07E-59	0.546157858	0.124	0.047	1.40E-53	A4
chr1:151226932-151227944	6.40E-59	0.538581238	0.131	0.051	1.76E-53	A4
chr2:118287342-118288125	9.42E-59	0.568703412	0.118	0.044	2.60E-53	A4
chr5:74935496-74936717	1.01E-58	0.611052852	0.105	0.036	2.79E-53	A4
chr4:45964253-45966342	1.59E-58	0.581745759	0.111	0.04	4.39E-53	A4
chr5:110512207-110515462	1.88E-58	0.5848486	0.112	0.041	5.18E-53	A4
chr2:31041376-31043632	2.04E-58	0.532674459	0.127	0.049	5.62E-53	A4
chr5:117987830-117991533	2.21E-58	0.518105021	0.142	0.058	6.09E-53	A4
chr16:97680753-97681768	3.79E-58	0.563059499	0.117	0.043	1.05E-52	A4
chr16:55555103-55555960	6.30E-58	0.608832275	0.105	0.037	1.74E-52	A4
chr19:4244135-4246112	6.83E-58	0.518927858	0.137	0.055	1.88E-52	A4
chr11:5900516-5903231	1.09E-57	0.508376654	0.145	0.061	3.01E-52	A4
chr2:129262984-129264707	1.64E-57	0.527760483	0.122	0.046	4.51E-52	A4
chr8:92008008-92010754	3.06E-57	0.576626937	0.114	0.042	8.42E-52	A4
chr15:80349168-80351441	7.06E-57	0.54710856	0.126	0.049	1.95E-51	A4
chr9:78347882-78349435	1.06E-56	0.520947465	0.129	0.051	2.93E-51	A4
chr10:77321407-77322610	1.12E-56	0.567803709	0.109	0.039	3.10E-51	A4
chr13:53248630-53250092	3.20E-56	0.588733097	0.108	0.039	8.81E-51	A4
chr13:100521389-100523761	3.26E-56	0.533833997	0.129	0.051	8.99E-51	A4
chr6:113361079-113362780	4.80E-56	0.547081022	0.124	0.049	1.32E-50	A4
chr15:38180605-38181769	5.67E-56	0.552979366	0.117	0.045	1.56E-50	A4
chr9:120824972-120827711	5.89E-56	0.514924765	0.131	0.052	1.62E-50	A4
chr19:46828516-46829640	6.10E-56	0.610307744	0.104	0.037	1.68E-50	A4
chr12:70654299-70656368	7.98E-56	0.604205118	0.102	0.036	2.20E-50	A4
chr3:103859433-103860744	8.87E-56	0.544786886	0.119	0.046	2.44E-50	A4
chr6:118335693-118337685	1.05E-55	0.537034657	0.125	0.049	2.89E-50	A4
chr18:78052585-78054722	1.51E-55	0.506139863	0.132	0.053	4.17E-50	A4
chr5:115062626-115063738	1.57E-55	0.564490763	0.114	0.043	4.32E-50	A4
chr4:41102677-41103705	3.96E-55	0.558392182	0.109	0.04	1.09E-49	A4
chr1:58761235-58762206	4.12E-55	0.582625728	0.109	0.04	1.14E-49	A4
chr8:94766589-94768075	4.54E-55	0.507232858	0.122	0.047	1.25E-49	A4
chr1:131586536-131587599	7.71E-55	0.533598522	0.123	0.048	2.13E-49	A4
chr10:83177076-83179119	8.20E-55	0.564464172	0.11	0.041	2.26E-49	A4
chr12:51864430-51866866	8.81E-55	0.516787695	0.133	0.055	2.43E-49	A4
chr17:14336449-14338685	2.44E-54	0.583945969	0.107	0.039	6.73E-49	A4
chr16:19760028-19761564	4.83E-54	0.522004757	0.126	0.05	1.33E-48	A4
chr16:31567552-31569143	5.71E-54	0.589903138	0.106	0.039	1.57E-48	A4
chr9:96649549-96651132	8.62E-54	0.532585521	0.117	0.045	2.38E-48	A4
chr1:181370946-181373093	1.50E-53	0.502823588	0.126	0.05	4.15E-48	A4
chr1:179197804-179199317	2.92E-53	0.569925037	0.104	0.038	8.04E-48	A4
chr11:19841968-19844209	4.83E-53	0.564105515	0.107	0.04	1.33E-47	A4
chr9:95628317-95629172	5.51E-53	0.527818931	0.123	0.049	1.52E-47	A4
chr10:84489793-84490687	6.07E-53	0.581063755	0.111	0.042	1.67E-47	A4
chr13:34191892-34194161	6.91E-53	0.501179534	0.123	0.049	1.90E-47	A4
chr11:114757265-114759467	7.01E-53	0.543540987	0.117	0.046	1.93E-47	A4
chr12:31056042-31058696	8.67E-53	0.543659323	0.116	0.045	2.39E-47	A4
chr16:95741096-95742732	9.31E-53	0.536080179	0.119	0.047	2.56E-47	A4
chr1:90221162-90223035	9.76E-53	0.529988564	0.115	0.044	2.69E-47	A4
chr14:25463020-25465677	1.62E-52	0.508518043	0.125	0.05	4.48E-47	A4
chr8:70902029-70904908	2.56E-52	0.568060192	0.112	0.043	7.06E-47	A4
chr1:74380695-74382465	2.59E-52	0.573519164	0.104	0.038	7.14E-47	A4
chr10:111745872-111747353	3.27E-52	0.522208299	0.116	0.045	9.01E-47	A4
chr10:99561024-99562292	3.46E-52	0.559182214	0.103	0.038	9.52E-47	A4
chr11:100198202-100199310	3.65E-52	0.571322268	0.11	0.042	1.01E-46	A4
chr16:18470565-18473089	5.66E-52	0.586930564	0.103	0.038	1.56E-46	A4
chr16:24182829-24183906	9.19E-52	0.521945553	0.119	0.047	2.53E-46	A4
chr12:77078514-77080511	1.72E-51	0.531493473	0.115	0.045	4.75E-46	A4
chr14:55729553-55731173	2.89E-51	0.511049328	0.115	0.045	7.97E-46	A4
chr18:64944425-64946331	4.95E-51	0.554272151	0.113	0.044	1.36E-45	A4
chr5:135537235-135538931	5.00E-51	0.600183665	0.102	0.038	1.38E-45	A4
chr12:77044836-77046515	5.16E-51	0.533760299	0.114	0.044	1.42E-45	A4
chr2:32427673-32429274	2.93E-50	0.530325513	0.116	0.046	8.08E-45	A4
chr10:86264232-86265378	1.85E-49	0.516547012	0.117	0.047	5.10E-44	A4
chr2:33358738-33361783	2.59E-49	0.500371121	0.125	0.052	7.13E-44	A4
chr4:139524072-139525612	3.95E-49	0.55109437	0.104	0.039	1.09E-43	A4
chr18:5509667-5510820	5.61E-49	0.513282507	0.119	0.049	1.55E-43	A4
chr13:38533211-38534486	6.52E-49	0.509253731	0.117	0.047	1.80E-43	A4
chr14:24228223-24230427	1.31E-48	0.530316886	0.114	0.046	3.60E-43	A4
chr11:60436300-60437273	1.66E-48	0.504550466	0.12	0.05	4.56E-43	A4
chr12:82085363-82086679	1.93E-48	0.511318418	0.12	0.049	5.30E-43	A4
chr7:34130482-34132213	5.76E-48	0.550706967	0.105	0.041	1.59E-42	A4
chr17:25342989-25346139	9.14E-48	0.519933202	0.111	0.044	2.52E-42	A4
chr13:13538247-13539572	9.68E-48	0.559101418	0.105	0.041	2.67E-42	A4
chr4:134724954-134726462	9.95E-48	0.518339525	0.106	0.041	2.74E-42	A4
chr6:86051843-86052949	1.15E-47	0.536501311	0.101	0.038	3.18E-42	A4
chr5:32088646-32089968	1.58E-47	0.529083339	0.108	0.043	4.35E-42	A4
chr5:66517783-66519043	1.58E-47	0.502476341	0.119	0.049	4.36E-42	A4
chr9:15025979-15027485	2.23E-47	0.53348045	0.103	0.04	6.14E-42	A4
chr4:119886918-119888605	2.73E-47	0.503667941	0.115	0.046	7.52E-42	A4
chr11:95800192-95801359	8.13E-47	0.519879715	0.103	0.04	2.24E-41	A4
chr10:99396485-99397197	1.01E-46	0.515516165	0.112	0.045	2.77E-41	A4
chr3:116023783-116024924	2.25E-46	0.504609015	0.11	0.045	6.21E-41	A4
chr12:3344137-3345786	3.05E-46	0.53954141	0.102	0.04	8.41E-41	A4
chr14:32304500-32305576	3.34E-46	0.509311776	0.111	0.045	9.22E-41	A4
chr13:69767243-69768750	4.00E-46	0.510866988	0.108	0.043	1.10E-40	A4
chr8:14467922-14469030	4.72E-46	0.513972637	0.104	0.041	1.30E-40	A4
chr7:28158766-28160048	7.08E-46	0.516326065	0.106	0.042	1.95E-40	A4
chr2:145840792-145844132	7.09E-46	0.518072385	0.101	0.039	1.95E-40	A4
chr7:128309716-128311099	3.27E-45	0.501432669	0.111	0.045	9.02E-40	A4
chr5:144978289-144979821	5.81E-45	0.507518576	0.102	0.04	1.60E-39	A4
chr2:128226590-128227756	1.09E-44	0.54802676	0.101	0.04	3.01E-39	A4
chr11:110510910-110512044	1.15E-44	0.515607125	0.11	0.045	3.18E-39	A4
chr8:57710282-57712109	3.33E-44	0.519300364	0.106	0.043	9.18E-39	A4
chr12:69834062-69834901	1.95E-43	0.506237496	0.103	0.041	5.38E-38	A4
chr12:116465946-116467665	4.17E-43	0.512691044	0.101	0.041	1.15E-37	A4
chr7:64238417-64240775	1.41E-42	0.512175631	0.101	0.041	3.89E-37	A4
chr4:53445407-53447107	1.96E-42	0.50724714	0.101	0.041	5.39E-37	A4
chr1:34505026-34506126	3.02E-39	0.500386536	0.101	0.043	8.32E-34	A4
chr13:23750893-23753205	1.15E-93	0.505538606	0.485	0.265	3.18E-88	A5
chr2:14603640-14605567	5.69E-89	0.55326731	0.43	0.22	1.57E-83	A5
chr3:107516715-107518617	3.14E-79	0.559751495	0.394	0.2	8.67E-74	A5
chr2:140394686-140396453	1.57E-60	0.511300375	0.359	0.19	4.33E-55	A5
chr3:132948370-132951036	4.08E-59	0.504553712	0.361	0.197	1.12E-53	A5
chr2:136531684-136532837	3.21E-56	0.521388064	0.334	0.176	8.85E-51	A5
chr13:23756829-23757711	1.20E-53	0.520469782	0.331	0.18	3.30E-48	A5
chr16:58522514-58523951	2.11E-51	0.573301779	0.276	0.136	5.81E-46	A5
chr7:143977581-143979918	3.71E-50	0.511541361	0.317	0.171	1.02E-44	A5
chrX:167381501-167383176	2.55E-48	0.503489265	0.315	0.173	7.03E-43	A5
chr11:109472035-109474612	9.84E-48	0.500728935	0.316	0.175	2.71E-42	A5
chr2:38350344-38353559	3.03E-39	0.523279324	0.263	0.144	8.36E-34	A5
chr3:92080252-92082280	4.06E-39	0.517444545	0.266	0.146	1.12E-33	A5
chr11:90002281-90003260	5.95E-39	0.562481179	0.236	0.122	1.64E-33	A5
chr6:122763161-122765463	5.08E-33	0.55168374	0.212	0.111	1.40E-27	A5
chr2:104848377-104850286	5.87E-33	0.522594986	0.227	0.122	1.62E-27	A5
chr2:148043450-148047242	5.11E-32	0.614493588	0.172	0.082	1.41E-26	A5
chr19:24554809-24557087	7.67E-30	0.52709658	0.207	0.111	2.11E-24	A5
chr9:8134046-8135032	1.21E-29	0.514213145	0.202	0.106	3.32E-24	A5
chr4:28814786-28815996	2.90E-26	0.598247228	0.151	0.073	7.98E-21	A5
chr4:24850398-24851573	7.32E-23	0.666224843	0.11	0.049	2.02E-17	A5
chr10:5920903-5923061	1.83E-22	0.546084166	0.154	0.08	5.04E-17	A5
chr9:121995451-121996388	3.79E-22	0.552684804	0.143	0.072	1.05E-16	A5
chr15:74517095-74521176	1.21E-21	0.524492062	0.158	0.084	3.32E-16	A5
chr5:66259562-66260418	1.29E-21	0.52720369	0.158	0.084	3.56E-16	A5
chrX:75474980-75475957	4.27E-20	0.515720129	0.146	0.077	1.18E-14	A5
chr3:153904221-153906430	2.14E-19	0.563892382	0.127	0.065	5.90E-14	A5
chr4:8238377-8239951	8.19E-19	0.562343715	0.127	0.066	2.26E-13	A5
chr9:27298498-27300796	5.01E-18	0.527578293	0.131	0.069	1.38E-12	A5
chr2:172938540-172940922	5.63E-18	0.541589063	0.118	0.06	1.55E-12	A5
chr7:87246389-87247247	1.45E-17	0.507380015	0.139	0.076	3.99E-12	A5
chr12:118198206-118199245	2.24E-17	0.501030794	0.138	0.075	6.17E-12	A5
chr17:17843372-17844556	2.51E-15	0.541112101	0.106	0.055	6.91E-10	A5
chr6:28214557-28216120	5.94E-15	0.52516402	0.114	0.061	1.64E-09	A5
chr7:109780895-109782187	1.50E-13	0.500563253	0.11	0.06	4.14E-08	A5
chr16:39466408-39467339	3.03E-160	1.13120446	0.207	0.037	8.34E-155	A6
chr2:156453029-156457998	7.47E-155	0.573035388	0.583	0.223	2.06E-149	A6
chr8:102783617-102785684	9.34E-146	0.883182313	0.26	0.059	2.57E-140	A6
chr5:129298203-129299890	4.66E-134	0.927110415	0.24	0.056	1.28E-128	A6
chr9:122135157-122136549	1.61E-129	0.906845299	0.241	0.058	4.43E-124	A6
chr15:86200870-86205551	2.01E-115	0.510523213	0.527	0.215	5.53E-110	A6
chr17:45228614-45231297	8.97E-109	0.80242099	0.249	0.069	2.47E-103	A6
chr1:75262784-75264636	4.81E-93	0.665234402	0.278	0.09	1.32E-87	A6
chr16:17123850-17125731	1.03E-91	0.652542599	0.29	0.097	2.84E-86	A6
chr14:63346052-63349008	6.84E-87	0.64423793	0.285	0.098	1.88E-81	A6
chr9:54642194-54643923	8.57E-87	0.633883078	0.292	0.102	2.36E-81	A6
chr5:129258834-129260753	7.56E-86	1.165333945	0.108	0.019	2.08E-80	A6
chr15:36875301-36876725	1.62E-84	0.668114866	0.26	0.086	4.45E-79	A6
chr5:129188899-129193142	2.82E-84	0.511036343	0.394	0.162	7.78E-79	A6
chr7:24485123-24487551	1.00E-82	0.590015146	0.295	0.104	2.77E-77	A6
chr5:105679163-105681150	1.28E-82	1.023591652	0.127	0.026	3.52E-77	A6
chr18:38702874-38704087	2.44E-78	0.777344597	0.188	0.053	6.73E-73	A6
chr11:99104363-99109000	5.20E-78	0.570849716	0.296	0.109	1.43E-72	A6
chr9:60998032-60999793	2.58E-77	0.68435819	0.229	0.074	7.10E-72	A6
chr12:3822941-3826367	2.87E-77	0.53201962	0.328	0.127	7.91E-72	A6
chr11:100112431-100114412	3.31E-77	0.598407948	0.288	0.106	9.12E-72	A6
chr8:122154256-122156730	1.28E-74	0.52240835	0.324	0.127	3.54E-69	A6
chr1:75292452-75293763	2.13E-71	0.883976188	0.141	0.035	5.87E-66	A6
chr9:56776624-56779879	2.14E-70	0.694537137	0.193	0.059	5.89E-65	A6
chr8:64725795-64727028	5.39E-70	0.606199962	0.245	0.086	1.49E-64	A6
chr8:119685553-119688091	5.67E-70	0.558514759	0.27	0.099	1.56E-64	A6
chr18:13972308-13972988	1.78E-69	0.794289266	0.157	0.042	4.90E-64	A6
chr9:66988174-66992249	6.16E-69	0.516419649	0.314	0.127	1.70E-63	A6
chr17:66617559-66619331	4.56E-68	0.987655141	0.11	0.024	1.26E-62	A6
chr12:17583362-17585833	1.82E-67	0.85516094	0.132	0.032	5.03E-62	A6
chr13:56032089-56034109	3.40E-67	0.854676248	0.134	0.034	9.36E-62	A6
chr4:63068520-63069418	1.57E-66	0.937711253	0.121	0.028	4.32E-61	A6
chr4:117656653-117660101	1.77E-66	0.547180521	0.288	0.114	4.87E-61	A6
chr6:34747367-34750023	1.51E-65	0.660512543	0.186	0.058	4.15E-60	A6
chr9:56756977-56759198	2.61E-65	0.716335491	0.174	0.052	7.19E-60	A6
chr8:123137141-123139114	7.73E-65	0.630963929	0.217	0.075	2.13E-59	A6
chr11:104016494-104018264	1.17E-64	0.574579041	0.241	0.087	3.22E-59	A6
chr15:10814037-10817085	1.50E-63	0.512291108	0.293	0.119	4.14E-58	A6
chr2:33852477-33854225	2.58E-63	0.548790386	0.259	0.099	7.11E-58	A6
chr4:29094261-29095380	2.97E-63	0.847532598	0.126	0.031	8.17E-58	A6
chr15:103470378-103472180	3.42E-63	0.916273019	0.11	0.025	9.43E-58	A6
chr10:93324951-93327111	4.45E-63	0.584867949	0.235	0.085	1.23E-57	A6
chr8:125415046-125417010	9.33E-63	0.613973624	0.223	0.08	2.57E-57	A6
chr6:84313322-84316625	1.36E-62	0.502504968	0.292	0.118	3.74E-57	A6
chr5:21246203-21247298	2.15E-62	0.947670074	0.104	0.023	5.93E-57	A6
chr12:112516010-112517937	4.00E-62	0.640969408	0.194	0.064	1.10E-56	A6
chr15:95821962-95825254	5.71E-62	0.567769389	0.242	0.09	1.57E-56	A6
chr19:10838976-10839981	6.58E-62	0.909597532	0.115	0.027	1.81E-56	A6
chr14:32014453-32016254	1.62E-61	0.769943716	0.148	0.042	4.46E-56	A6
chr8:71637291-71639000	1.95E-61	0.88559984	0.119	0.029	5.37E-56	A6
chr7:133869366-133871053	1.15E-60	0.806767015	0.126	0.032	3.17E-55	A6
chr15:38725288-38726471	2.09E-60	0.695205461	0.164	0.05	5.75E-55	A6
chr11:112757876-112759188	4.32E-60	0.603137404	0.205	0.07	1.19E-54	A6
chr6:126574601-126577128	9.48E-60	0.80954343	0.133	0.036	2.61E-54	A6
chr17:87738566-87739819	1.85E-59	0.518348196	0.259	0.102	5.09E-54	A6
chr14:24535136-24536220	3.01E-59	0.930115906	0.108	0.025	8.31E-54	A6
chr19:53565606-53566854	3.98E-59	0.718443792	0.16	0.049	1.10E-53	A6
chr18:13969756-13971608	9.70E-58	0.847035643	0.114	0.028	2.67E-52	A6
chr12:3370620-3372364	2.81E-57	0.616749205	0.193	0.066	7.75E-52	A6
chr12:25131277-25133220	3.22E-57	0.615110337	0.202	0.072	8.88E-52	A6
chr19:53272858-53274378	1.14E-56	0.544173799	0.237	0.091	3.15E-51	A6
chr5:76436910-76438530	2.55E-56	0.713161487	0.147	0.044	7.03E-51	A6
chr7:144023329-144026868	1.11E-55	0.582381963	0.202	0.072	3.04E-50	A6
chr9:120824972-120827711	4.37E-55	0.642809677	0.17	0.056	1.20E-49	A6
chr8:123691041-123693598	3.84E-54	0.523013937	0.233	0.09	1.06E-48	A6
chr17:14336449-14338685	5.99E-54	0.697405313	0.142	0.042	1.65E-48	A6
chr10:82961369-82963205	1.18E-53	0.67344368	0.172	0.058	3.26E-48	A6
chr17:35038848-35040095	1.51E-53	0.767120165	0.134	0.039	4.17E-48	A6
chr14:48288248-48290807	2.25E-53	0.623538506	0.195	0.071	6.20E-48	A6
chr5:129195098-129197667	3.89E-53	0.846909729	0.104	0.026	1.07E-47	A6
chr5:140148676-140151775	5.34E-53	0.512024292	0.258	0.107	1.47E-47	A6
chr12:8863801-8866536	8.87E-53	0.546182029	0.211	0.079	2.44E-47	A6
chr14:30669619-30672666	1.41E-52	0.51253206	0.243	0.098	3.88E-47	A6
chr2:44976380-44978260	1.78E-52	0.62146175	0.173	0.059	4.89E-47	A6
chr2:174226415-174227729	2.64E-52	0.759579402	0.124	0.035	7.28E-47	A6
chr17:30464145-30465999	4.08E-52	0.659141229	0.155	0.05	1.12E-46	A6
chr5:92997164-92998453	1.04E-51	0.651300955	0.158	0.051	2.88E-46	A6
chr13:31165598-31166995	1.59E-51	0.634926517	0.169	0.057	4.38E-46	A6
chr18:9551931-9553751	2.84E-51	0.645938652	0.167	0.057	7.81E-46	A6
chr11:76561140-76562882	5.41E-51	0.733681837	0.134	0.04	1.49E-45	A6
chr12:8808834-8810060	9.06E-51	0.699005091	0.138	0.042	2.50E-45	A6
chr18:5509667-5510820	2.00E-50	0.664085705	0.157	0.052	5.52E-45	A6
chr7:144281110-144285142	3.39E-50	0.531690643	0.208	0.079	9.34E-45	A6
chr2:153120980-153123242	5.43E-50	0.609698276	0.172	0.06	1.50E-44	A6
chr11:79751282-79754342	1.81E-49	0.609372901	0.175	0.062	5.00E-44	A6
chr7:109483563-109485082	2.96E-49	0.7682088	0.114	0.031	8.16E-44	A6
chr9:71287592-71289300	3.17E-49	0.784285234	0.107	0.028	8.74E-44	A6
chr14:65112014-65113336	4.54E-49	0.543173481	0.193	0.072	1.25E-43	A6
chr8:14472681-14474187	4.78E-49	0.601293775	0.18	0.065	1.32E-43	A6
chr11:61119533-61120442	5.18E-49	0.693333788	0.136	0.042	1.43E-43	A6
chr15:7750128-7751366	1.69E-48	0.706378068	0.142	0.046	4.65E-43	A6
chr14:63376607-63377804	1.80E-48	0.563792696	0.18	0.064	4.96E-43	A6
chr7:109454834-109458392	1.83E-48	0.551460617	0.192	0.071	5.05E-43	A6
chr3:90589131-90590563	2.83E-48	0.630126147	0.163	0.056	7.79E-43	A6
chr9:43668138-43670287	4.88E-48	0.532160483	0.212	0.084	1.34E-42	A6
chr8:120014525-120016879	7.54E-48	0.535679512	0.193	0.072	2.08E-42	A6
chr15:80021623-80023354	1.19E-47	0.61702249	0.167	0.059	3.29E-42	A6
chr17:13554974-13556721	1.53E-47	0.609259656	0.173	0.062	4.22E-42	A6
chr17:35590011-35592455	2.30E-47	0.581804162	0.183	0.068	6.33E-42	A6
chr8:125348646-125350116	2.55E-47	0.549908074	0.191	0.072	7.03E-42	A6
chr14:121371232-121373350	4.63E-47	0.533691049	0.183	0.067	1.28E-41	A6
chr19:55990655-55993378	6.96E-47	0.581192629	0.164	0.057	1.92E-41	A6
chr6:117504839-117506450	2.39E-46	0.665759451	0.131	0.041	6.57E-41	A6
chr15:103370203-103372185	3.05E-46	0.610808425	0.152	0.051	8.41E-41	A6
chrX:74424032-74426079	3.23E-46	0.669421444	0.139	0.045	8.91E-41	A6
chr9:43261405-43264469	5.37E-46	0.522401019	0.196	0.076	1.48E-40	A6
chr14:70504582-70506631	1.16E-45	0.764036603	0.106	0.029	3.20E-40	A6
chr8:123684332-123685358	3.08E-45	0.578382994	0.173	0.064	8.50E-40	A6
chr1:179197804-179199317	3.51E-45	0.706445839	0.129	0.041	9.67E-40	A6
chr11:77481494-77484516	3.70E-45	0.522631722	0.205	0.083	1.02E-39	A6
chr11:95630157-95631957	6.51E-45	0.585690321	0.158	0.056	1.79E-39	A6
chr18:64971205-64972829	1.12E-44	0.642303201	0.138	0.045	3.08E-39	A6
chr15:27516999-27518594	1.76E-44	0.560398445	0.181	0.069	4.86E-39	A6
chr16:92522819-92525693	2.40E-44	0.680365682	0.132	0.042	6.61E-39	A6
chr19:5011847-5013856	5.82E-44	0.501277696	0.212	0.088	1.60E-38	A6
chr17:12094580-12095950	6.51E-44	0.501096518	0.199	0.079	1.79E-38	A6
chr8:107197638-107198891	7.54E-44	0.551069491	0.182	0.07	2.08E-38	A6
chr12:109798315-109799859	1.83E-43	0.533180669	0.188	0.073	5.04E-38	A6
chr3:95979615-95982093	1.87E-43	0.723911264	0.11	0.032	5.14E-38	A6
chr19:53507213-53508314	2.15E-43	0.686653275	0.125	0.039	5.92E-38	A6
chr15:84294491-84296023	3.07E-43	0.584674644	0.158	0.057	8.45E-38	A6
chr1:56681113-56681974	4.14E-43	0.683461925	0.122	0.038	1.14E-37	A6
chr6:122702047-122703872	7.07E-43	0.500029789	0.199	0.08	1.95E-37	A6
chr5:139085850-139087855	7.59E-43	0.689033123	0.121	0.038	2.09E-37	A6
chr2:4554981-4555996	7.92E-43	0.625129496	0.134	0.044	2.18E-37	A6
chr14:76479971-76482903	1.12E-42	0.580865466	0.159	0.058	3.08E-37	A6
chr2:148184272-148185702	2.05E-42	0.606617711	0.145	0.05	5.65E-37	A6
chr13:60430674-60432645	2.49E-42	0.593811033	0.146	0.05	6.86E-37	A6
chr11:5250753-5253259	1.09E-41	0.543037706	0.161	0.059	3.00E-36	A6
chr3:152567750-152569706	1.27E-41	0.501256003	0.188	0.075	3.51E-36	A6
chr8:70642823-70643686	1.97E-41	0.503911988	0.186	0.073	5.43E-36	A6
chr2:127760143-127762028	2.85E-41	0.526122164	0.187	0.075	7.85E-36	A6
chr16:75717520-75718520	3.29E-41	0.705586565	0.11	0.033	9.07E-36	A6
chr2:129192103-129193327	4.37E-41	0.66067851	0.137	0.047	1.20E-35	A6
chr18:83894840-83895920	5.17E-41	0.701263753	0.105	0.031	1.42E-35	A6
chr11:113001001-113001923	5.58E-41	0.734071118	0.101	0.029	1.54E-35	A6
chr14:61137182-61138813	5.65E-41	0.708503295	0.116	0.036	1.56E-35	A6
chr11:70192976-70194348	1.05E-40	0.676720825	0.113	0.035	2.89E-35	A6
chr17:46690709-46692479	1.95E-40	0.673295988	0.119	0.038	5.36E-35	A6
chr19:41669570-41672652	2.55E-40	0.601066349	0.152	0.056	7.04E-35	A6
chr9:15119303-15120712	4.35E-40	0.511691744	0.182	0.073	1.20E-34	A6
chr3:104999968-105001856	5.32E-40	0.587201412	0.151	0.055	1.47E-34	A6
chr3:97188622-97189699	5.83E-40	0.521026703	0.182	0.073	1.61E-34	A6
chr11:57089606-57092210	6.83E-40	0.535561828	0.171	0.067	1.88E-34	A6
chr11:90224229-90226369	7.47E-40	0.530350622	0.164	0.063	2.06E-34	A6
chr2:166234087-166236841	7.94E-40	0.513194381	0.184	0.074	2.19E-34	A6
chr11:104114619-104115435	9.12E-40	0.561346668	0.152	0.055	2.51E-34	A6
chr11:99076292-99077450	9.64E-40	0.587332874	0.145	0.052	2.66E-34	A6
chr11:52535465-52538623	2.24E-39	0.588651445	0.139	0.049	6.17E-34	A6
chr17:72958690-72960876	2.56E-39	0.553821562	0.152	0.056	7.05E-34	A6
chr5:119183142-119185128	2.64E-39	0.607721778	0.13	0.044	7.26E-34	A6
chr9:117833356-117834521	4.39E-39	0.547988709	0.155	0.058	1.21E-33	A6
chr11:68035020-68036970	5.74E-39	0.697245796	0.105	0.032	1.58E-33	A6
chr5:119031146-119033007	5.90E-39	0.553845611	0.163	0.063	1.63E-33	A6
chr11:104055631-104057841	6.01E-39	0.721947015	0.107	0.033	1.66E-33	A6
chr11:60436300-60437273	6.25E-39	0.540025574	0.146	0.053	1.72E-33	A6
chr7:66193957-66195262	6.61E-39	0.639701752	0.123	0.041	1.82E-33	A6
chr1:193297747-193299132	6.66E-39	0.624087688	0.14	0.05	1.84E-33	A6
chr2:45234753-45235515	7.49E-39	0.618142723	0.118	0.038	2.06E-33	A6
chr9:15025979-15027485	1.38E-38	0.648574822	0.126	0.043	3.81E-33	A6
chr16:20428592-20430535	1.60E-38	0.505868998	0.192	0.081	4.40E-33	A6
chr17:43406784-43408377	1.74E-38	0.718854042	0.105	0.032	4.80E-33	A6
chr18:38844163-38845083	1.79E-38	0.50159287	0.174	0.069	4.93E-33	A6
chr8:116078372-116079390	1.97E-38	0.602396801	0.144	0.053	5.43E-33	A6
chr12:51864430-51866866	3.22E-38	0.552226805	0.155	0.059	8.88E-33	A6
chr3:65860851-65861981	4.22E-38	0.572193157	0.138	0.049	1.16E-32	A6
chr10:76539253-76543424	4.36E-38	0.62995394	0.117	0.038	1.20E-32	A6
chr15:102044880-102046268	1.02E-37	0.518899937	0.177	0.072	2.82E-32	A6
chr9:120983206-120989165	1.32E-37	0.55616861	0.148	0.055	3.63E-32	A6
chr7:128309716-128311099	1.77E-37	0.561685084	0.136	0.048	4.89E-32	A6
chr11:65386274-65387326	1.96E-37	0.505219818	0.179	0.073	5.41E-32	A6
chr1:54713365-54714277	2.19E-37	0.620633311	0.127	0.044	6.02E-32	A6
chr11:110029032-110029777	2.95E-37	0.621959585	0.126	0.043	8.13E-32	A6
chr1:91860267-91861928	3.92E-37	0.635384309	0.117	0.039	1.08E-31	A6
chr13:52849343-52852800	4.33E-37	0.614966625	0.124	0.043	1.19E-31	A6
chr15:64532214-64534823	4.81E-37	0.664796058	0.113	0.037	1.33E-31	A6
chrX:99334213-99337496	7.95E-37	0.526098692	0.158	0.061	2.19E-31	A6
chr5:74752657-74754557	8.62E-37	0.551096429	0.154	0.06	2.37E-31	A6
chr3:34512311-34513545	9.25E-37	0.661005315	0.111	0.036	2.55E-31	A6
chr9:61055545-61058571	9.67E-37	0.527994379	0.146	0.055	2.66E-31	A6
chr6:126569475-126570708	1.05E-36	0.566322233	0.14	0.052	2.90E-31	A6
chr17:28515334-28516652	1.62E-36	0.598066842	0.126	0.044	4.47E-31	A6
chr2:30524462-30528419	1.67E-36	0.506840055	0.16	0.063	4.60E-31	A6
chr11:119776731-119778719	2.13E-36	0.513094299	0.17	0.069	5.86E-31	A6
chr2:128240207-128241945	2.34E-36	0.54159454	0.16	0.064	6.45E-31	A6
chr15:99504842-99507336	2.98E-36	0.507785836	0.158	0.062	8.22E-31	A6
chr8:126686809-126687721	3.12E-36	0.593587622	0.129	0.046	8.59E-31	A6
chr2:129262984-129264707	4.11E-36	0.580221564	0.138	0.051	1.13E-30	A6
chr11:79863140-79864811	4.70E-36	0.63009732	0.106	0.034	1.30E-30	A6
chr15:7216393-7217882	5.18E-36	0.517143612	0.17	0.07	1.43E-30	A6
chr11:88588695-88590285	6.33E-36	0.573167369	0.143	0.054	1.75E-30	A6
chr1:133771373-133772775	7.34E-36	0.555249585	0.146	0.056	2.02E-30	A6
chr17:69255173-69256966	8.63E-36	0.514581271	0.154	0.06	2.38E-30	A6
chr11:50275203-50276288	1.42E-35	0.55132849	0.158	0.063	3.90E-30	A6
chr16:33903265-33905000	1.66E-35	0.690726311	0.101	0.032	4.57E-30	A6
chr11:60125388-60128623	3.55E-35	0.609038713	0.118	0.041	9.79E-30	A6
chr9:107262971-107265809	4.87E-35	0.519395174	0.151	0.059	1.34E-29	A6
chr14:57057187-57058518	5.10E-35	0.525441208	0.162	0.065	1.41E-29	A6
chr4:137886840-137889421	6.23E-35	0.539120737	0.145	0.055	1.72E-29	A6
chr17:46875762-46877791	7.93E-35	0.554449863	0.141	0.054	2.18E-29	A6
chr5:32088646-32089968	1.79E-34	0.576367077	0.128	0.046	4.93E-29	A6
chr17:15298964-15300739	2.31E-34	0.532813936	0.144	0.055	6.37E-29	A6
chr8:14467922-14469030	3.13E-34	0.604853596	0.123	0.044	8.62E-29	A6
chr19:31663776-31665235	3.49E-34	0.619793353	0.109	0.036	9.63E-29	A6
chr11:35843335-35845297	4.81E-34	0.518058807	0.159	0.065	1.33E-28	A6
chr13:58114755-58116640	6.57E-34	0.552348977	0.146	0.057	1.81E-28	A6
chr9:40611453-40613640	6.66E-34	0.57730185	0.133	0.05	1.84E-28	A6
chr8:121170074-121172989	8.23E-34	0.56271295	0.137	0.052	2.27E-28	A6
chr4:55141402-55142734	8.86E-34	0.65259165	0.108	0.036	2.44E-28	A6
chr2:93350844-93353911	1.33E-33	0.588193269	0.125	0.045	3.67E-28	A6
chr1:133277027-133277967	1.66E-33	0.547866336	0.14	0.054	4.57E-28	A6
chr13:34397886-34398997	2.01E-33	0.553520376	0.136	0.052	5.53E-28	A6
chr3:32676073-32677933	2.09E-33	0.523661896	0.148	0.059	5.76E-28	A6
chr9:40746645-40747774	4.15E-33	0.60312838	0.121	0.044	1.14E-27	A6
chr9:85673702-85674781	7.01E-33	0.537803883	0.128	0.048	1.93E-27	A6
chr11:69797545-69798773	1.01E-32	0.550239598	0.135	0.052	2.77E-27	A6
chr5:32195551-32196601	1.15E-32	0.540336191	0.14	0.054	3.16E-27	A6
chr13:32478674-32479767	1.61E-32	0.557775754	0.134	0.051	4.44E-27	A6
chr8:10588819-10590764	1.85E-32	0.550662334	0.134	0.051	5.10E-27	A6
chr7:125564509-125566777	1.92E-32	0.564909405	0.129	0.049	5.29E-27	A6
chr13:23410718-23413556	2.01E-32	0.502540078	0.158	0.065	5.53E-27	A6
chr17:31432531-31435315	4.24E-32	0.535183574	0.121	0.044	1.17E-26	A6
chr5:118951138-118953394	4.28E-32	0.62104998	0.111	0.039	1.18E-26	A6
chr15:7232722-7234046	4.35E-32	0.593736395	0.11	0.038	1.20E-26	A6
chr16:30039149-30040028	4.64E-32	0.643032245	0.102	0.034	1.28E-26	A6
chr9:47674376-47675537	5.02E-32	0.619204861	0.103	0.034	1.38E-26	A6
chr16:95741096-95742732	5.57E-32	0.521619526	0.134	0.051	1.53E-26	A6
chr5:129208133-129209779	6.28E-32	0.574148666	0.114	0.04	1.73E-26	A6
chr2:72647430-72648671	1.08E-31	0.641355037	0.101	0.034	2.97E-26	A6
chr11:82066707-82067930	1.09E-31	0.580131913	0.108	0.037	2.99E-26	A6
chr18:75395986-75399323	1.19E-31	0.598192908	0.11	0.038	3.27E-26	A6
chr19:16897980-16899379	2.00E-31	0.63274858	0.104	0.035	5.52E-26	A6
chr17:35758665-35759500	2.12E-31	0.647267057	0.107	0.037	5.84E-26	A6
chr11:101337121-101338994	2.27E-31	0.644524085	0.102	0.035	6.26E-26	A6
chr10:77075750-77078540	4.14E-31	0.624158668	0.102	0.035	1.14E-25	A6
chr2:38620889-38622169	5.41E-31	0.553225441	0.131	0.051	1.49E-25	A6
chr2:157036006-157038325	5.62E-31	0.53170628	0.13	0.05	1.55E-25	A6
chr1:164135190-164136929	5.63E-31	0.604814115	0.116	0.043	1.55E-25	A6
chr15:78299721-78302155	7.43E-31	0.62838181	0.108	0.038	2.05E-25	A6
chr16:92851885-92852983	8.38E-31	0.537593952	0.12	0.044	2.31E-25	A6
chr4:151468430-151470998	1.41E-30	0.560993576	0.116	0.043	3.88E-25	A6
chr17:27206335-27208609	1.44E-30	0.554029421	0.128	0.05	3.98E-25	A6
chr7:132437301-132438966	2.17E-30	0.556323255	0.118	0.044	5.98E-25	A6
chr5:119207557-119209404	2.19E-30	0.591207025	0.11	0.039	6.02E-25	A6
chr5:23409560-23411424	2.50E-30	0.584384515	0.111	0.04	6.89E-25	A6
chr10:84489793-84490687	4.18E-30	0.529193873	0.122	0.046	1.15E-24	A6
chr6:87385633-87387714	4.59E-30	0.515604144	0.133	0.052	1.26E-24	A6
chr10:86269819-86270967	5.57E-30	0.570674178	0.11	0.04	1.53E-24	A6
chr9:66721867-66723496	6.07E-30	0.512435134	0.145	0.06	1.67E-24	A6
chr14:31400309-31403051	1.53E-29	0.563244147	0.117	0.044	4.23E-24	A6
chr11:70216848-70219624	2.33E-29	0.546964177	0.125	0.049	6.42E-24	A6
chr9:114502502-114503570	3.93E-29	0.579395436	0.112	0.042	1.08E-23	A6
chr2:73013765-73014901	9.76E-29	0.501550983	0.138	0.057	2.69E-23	A6
chr15:59167911-59170300	1.05E-28	0.543133485	0.124	0.049	2.88E-23	A6
chr15:78329603-78332616	1.21E-28	0.573765708	0.102	0.036	3.32E-23	A6
chr12:31056042-31058696	2.43E-28	0.508997359	0.125	0.049	6.69E-23	A6
chr10:86264232-86265378	2.51E-28	0.503585373	0.128	0.051	6.92E-23	A6
chr3:52406791-52408006	3.44E-28	0.566272081	0.112	0.042	9.47E-23	A6
chr1:58147406-58148826	4.63E-28	0.52053928	0.123	0.049	1.28E-22	A6
chr14:57296818-57298624	5.98E-28	0.548474912	0.112	0.042	1.65E-22	A6
chr4:139524072-139525612	7.63E-28	0.579513451	0.113	0.043	2.10E-22	A6
chr3:37369928-37371314	1.08E-27	0.570953097	0.111	0.042	2.96E-22	A6
chr1:162567421-162569461	2.43E-27	0.562205937	0.104	0.039	6.69E-22	A6
chr8:47743221-47745298	4.49E-27	0.505352184	0.117	0.046	1.24E-21	A6
chr7:49887678-49888925	6.83E-27	0.555737552	0.105	0.039	1.88E-21	A6
chr15:87650877-87652184	6.97E-27	0.522557301	0.101	0.037	1.92E-21	A6
chr16:9984768-9985742	1.07E-26	0.502651406	0.125	0.051	2.93E-21	A6
chr17:88194641-88196802	1.09E-26	0.59603139	0.105	0.04	3.01E-21	A6
chr6:146526963-146528113	1.29E-26	0.532739088	0.106	0.04	3.55E-21	A6
chr6:145373682-145374723	1.98E-26	0.525425734	0.122	0.049	5.45E-21	A6
chr15:38180605-38181769	2.25E-26	0.505933813	0.122	0.049	6.21E-21	A6
chr2:112254901-112256826	2.54E-26	0.514839385	0.115	0.045	7.00E-21	A6
chr1:66845766-66846837	2.59E-26	0.538560133	0.108	0.041	7.13E-21	A6
chr5:91806831-91808250	2.71E-26	0.541337583	0.112	0.044	7.47E-21	A6
chr18:54860338-54861205	3.13E-26	0.572401234	0.109	0.042	8.62E-21	A6
chr8:116115672-116116450	3.84E-26	0.568313213	0.104	0.039	1.06E-20	A6
chr11:19841968-19844209	1.23E-25	0.544297553	0.111	0.044	3.40E-20	A6
chr17:30609073-30610155	2.76E-25	0.505566178	0.102	0.038	7.60E-20	A6
chr9:70290201-70292293	4.44E-25	0.53006041	0.11	0.044	1.22E-19	A6
chr13:70792835-70793431	5.32E-25	0.511193605	0.111	0.044	1.47E-19	A6
chr9:31650298-31651353	6.64E-25	0.521315258	0.116	0.047	1.83E-19	A6
chr19:22656581-22658256	7.28E-25	0.52943451	0.102	0.039	2.01E-19	A6
chr17:35830627-35834419	7.73E-25	0.523893881	0.104	0.04	2.13E-19	A6
chr9:57804877-57806555	9.42E-25	0.543035701	0.104	0.04	2.60E-19	A6
chr11:101719757-101720677	1.46E-24	0.529795153	0.121	0.051	4.03E-19	A6
chr1:90848221-90850154	1.95E-24	0.536544603	0.109	0.044	5.37E-19	A6
chr6:115527536-115529182	3.11E-24	0.539899094	0.102	0.04	8.58E-19	A6
chr9:58435848-58438495	3.90E-24	0.521779782	0.101	0.039	1.08E-18	A6
chr2:145840792-145844132	4.16E-24	0.521714219	0.108	0.043	1.14E-18	A6
chr16:11474326-11476603	5.51E-24	0.514674801	0.112	0.046	1.52E-18	A6
chr17:50188686-50190921	8.90E-24	0.502179852	0.107	0.043	2.45E-18	A6
chr13:51573692-51574577	1.05E-23	0.503773947	0.109	0.044	2.89E-18	A6
chr12:110066146-110067240	1.34E-23	0.520361755	0.105	0.042	3.69E-18	A6
chr9:98432789-98435149	1.83E-23	0.509838655	0.102	0.04	5.05E-18	A6
chr11:104000715-104002428	2.97E-23	0.530043852	0.108	0.044	8.18E-18	A6
chr2:19371454-19372365	8.08E-23	0.515489463	0.106	0.043	2.23E-17	A6
chr12:91710555-91711658	8.37E-23	0.522469428	0.109	0.045	2.31E-17	A6
chr4:135601297-135602275	1.10E-22	0.503773466	0.104	0.042	3.03E-17	A6
chr1:88452296-88453302	1.59E-22	0.501068797	0.106	0.044	4.38E-17	A6
chr2:128226590-128227756	6.23E-22	0.501778715	0.105	0.044	1.72E-16	A6
chr11:65209164-65210272	5.08E-21	0.542132791	0.102	0.043	1.40E-15	A6
chr13:9834305-9834561	5.20E-122	1.866589993	0.585	0.062	1.43E-116	A7
chr19:8251858-8252284	7.10E-107	1.515775824	0.763	0.123	1.96E-101	A7
chr18:85697904-85698291	2.63E-97	1.349343557	0.831	0.159	7.26E-92	A7
chr17:70963665-70964101	1.82E-93	1.347499784	0.805	0.155	5.01E-88	A7
chr12:78350868-78351174	3.94E-87	1.445492442	0.686	0.118	1.09E-81	A7
chr16:35981410-35981773	7.04E-84	2.297197233	0.246	0.016	1.94E-78	A7
chr6:99692290-99693848	2.05E-82	2.100169073	0.314	0.026	5.66E-77	A7
chr12:99645060-99645675	2.76E-81	1.889221709	0.381	0.039	7.60E-76	A7
chr18:73533297-73533537	1.06E-71	1.377571301	0.636	0.121	2.91E-66	A7
chr16:17222213-17222516	5.42E-69	0.988856371	0.915	0.265	1.49E-63	A7
chr15:82962245-82963401	2.20E-66	2.197286267	0.237	0.019	6.05E-61	A7
chr2:22744079-22745260	1.71E-65	1.10079292	0.788	0.202	4.72E-60	A7
chr18:68692064-68692314	3.13E-63	1.359836009	0.576	0.11	8.62E-58	A7
chr15:85177749-85178466	1.42E-62	0.919930701	0.915	0.289	3.92E-57	A7
chr7:130833879-130836423	6.11E-60	0.973698497	0.839	0.256	1.68E-54	A7
chr1:122356971-122357321	5.15E-59	1.02775166	0.788	0.221	1.42E-53	A7
chr6:3200906-3201671	2.74E-58	0.894998611	0.89	0.293	7.54E-53	A7
chr9:123461273-123462189	2.23E-56	0.87432199	0.89	0.299	6.14E-51	A7
chr3:62158839-62159431	3.38E-55	0.95251512	0.814	0.247	9.32E-50	A7
chr17:56004903-56005905	1.08E-51	0.850829705	0.864	0.298	2.96E-46	A7
chr2:5379039-5379376	1.30E-45	0.822280066	0.822	0.289	3.58E-40	A7
chr18:10051399-10053127	1.33E-45	1.137652603	0.576	0.145	3.67E-40	A7
chr6:128349709-128350109	2.43E-45	1.87207709	0.229	0.025	6.70E-40	A7
chr8:3754397-3754736	1.98E-42	0.673603707	0.924	0.392	5.45E-37	A7
chr15:57864408-57865085	9.57E-42	2.278164837	0.127	0.009	2.64E-36	A7
chr13:44869570-44870083	1.97E-41	0.639115203	0.932	0.42	5.43E-36	A7
chr16:11143398-11144315	2.91E-41	0.631238802	0.949	0.426	8.03E-36	A7
chr9:3258611-3259231	1.08E-40	0.662946796	0.898	0.394	2.97E-35	A7
chr2:98666237-98667332	5.94E-36	0.888214878	0.644	0.21	1.64E-30	A7
chr18:12948979-12949475	6.95E-36	0.695766426	0.814	0.336	1.92E-30	A7
chr15:99496096-99500677	2.86E-35	0.744788451	0.754	0.305	7.89E-30	A7
chr16:91534529-91535446	7.22E-35	0.530628475	0.958	0.492	1.99E-29	A7
chr11:106065574-106067191	2.49E-32	0.569739105	0.881	0.431	6.85E-27	A7
chr17:22876314-22876596	4.17E-32	1.742846253	0.195	0.025	1.15E-26	A7
chr3:9249393-9252250	7.64E-31	0.694104784	0.737	0.31	2.10E-25	A7
chr2:98664904-98665222	1.92E-27	1.505251462	0.212	0.033	5.29E-22	A7
chr11:4121664-4122582	1.32E-24	1.28303004	0.28	0.06	3.63E-19	A7
chr10:128457847-128460642	2.15E-24	0.520933028	0.788	0.419	5.93E-19	A7
chr2:98662231-98662981	9.94E-24	1.134857608	0.314	0.074	2.74E-18	A7
chr3:95928356-95931288	1.27E-23	0.542469388	0.763	0.385	3.50E-18	A7
chr15:102230250-102232475	2.15E-23	0.714525363	0.593	0.247	5.93E-18	A7
chr11:86380149-86382522	3.11E-23	1.339834502	0.203	0.035	8.57E-18	A7
chr10:127338761-127343078	5.54E-23	0.612693903	0.678	0.32	1.53E-17	A7
chr1:102628050-102628310	1.54E-22	1.710749299	0.127	0.015	4.25E-17	A7
chr12:36816248-36816484	1.37E-21	1.963060566	0.102	0.011	3.77E-16	A7
chr10:127186607-127191822	2.58E-21	0.615219721	0.644	0.299	7.12E-16	A7
chr17:6960531-6961276	1.45E-20	1.774931897	0.11	0.013	4.01E-15	A7
chr15:102142732-102148417	6.59E-20	0.593659006	0.636	0.308	1.82E-14	A7
chr2:165232878-165236446	2.08E-19	1.118142431	0.271	0.067	5.72E-14	A7
chr2:180435334-180438641	2.33E-18	0.95805878	0.339	0.105	6.41E-13	A7
chr3:95725520-95727417	1.20E-17	1.137535429	0.237	0.057	3.31E-12	A7
chr7:144970204-144972771	3.49E-17	0.914821516	0.331	0.103	9.61E-12	A7
chr16:92057346-92059833	6.49E-17	0.599898708	0.568	0.265	1.79E-11	A7
chr11:120576200-120582877	9.86E-17	0.581861614	0.576	0.278	2.72E-11	A7
chr4:138864221-138866889	1.49E-16	0.925886656	0.322	0.101	4.12E-11	A7
chr11:119975413-119977436	3.77E-16	0.73448822	0.441	0.178	1.04E-10	A7
chr10:81058764-81060814	7.32E-16	0.657341234	0.492	0.215	2.02E-10	A7
chr2:172938540-172940922	1.07E-15	1.064879365	0.237	0.062	2.94E-10	A7
chr13:113258904-113260191	1.27E-15	1.757137512	0.102	0.014	3.49E-10	A7
chr11:120310312-120312116	1.55E-15	0.527656432	0.602	0.314	4.26E-10	A7
chr10:128231800-128233296	1.58E-15	0.594024727	0.534	0.252	4.35E-10	A7
chr11:120984336-120985365	1.64E-15	1.258179087	0.169	0.035	4.52E-10	A7
chr8:107435778-107437437	3.61E-15	0.799483726	0.364	0.132	9.96E-10	A7
chr8:123477058-123479674	8.59E-15	0.525814901	0.585	0.303	2.37E-09	A7
chr11:116411772-116413793	1.00E-14	0.604664303	0.5	0.222	2.77E-09	A7
chr5:121841498-121844639	1.24E-14	0.639089832	0.475	0.212	3.42E-09	A7
chr4:155279843-155285683	2.59E-14	0.566022036	0.534	0.272	7.13E-09	A7
chr10:128673087-128674850	7.02E-14	0.599261135	0.492	0.233	1.93E-08	A7
chr15:101454614-101455837	7.63E-14	0.861432539	0.297	0.098	2.10E-08	A7
chr8:119743032-119745791	1.14E-13	0.884256803	0.288	0.095	3.13E-08	A7
chr5:136051190-136052582	1.37E-13	0.709194326	0.398	0.164	3.78E-08	A7
chr5:143313268-143318018	1.87E-13	0.545821334	0.525	0.268	5.16E-08	A7
chr2:181678703-181681702	2.03E-13	0.539609684	0.534	0.276	5.58E-08	A7
chr5:151314283-151316743	2.54E-13	1.060856586	0.212	0.058	7.01E-08	A7
chr11:116137816-116139865	2.77E-13	0.609655315	0.466	0.217	7.63E-08	A7
chr11:117989100-117990992	3.12E-13	0.908554823	0.246	0.073	8.60E-08	A7
chr8:125567995-125571330	3.18E-13	0.561637289	0.508	0.254	8.77E-08	A7
chr4:155845905-155849377	3.38E-13	0.50492575	0.559	0.305	9.30E-08	A7
chrX:141149577-141155778	3.62E-13	0.877473073	0.263	0.082	9.99E-08	A7
chr8:107114317-107115450	3.89E-13	0.731027531	0.356	0.136	1.07E-07	A7
chr11:119266408-119272250	3.97E-13	0.563942505	0.5	0.247	1.09E-07	A7
chr15:78078348-78081311	4.85E-13	0.605838458	0.466	0.221	1.34E-07	A7
chr11:75906185-75908269	7.20E-13	1.309615032	0.136	0.028	1.98E-07	A7
chr10:127738147-127740490	8.87E-13	0.620449172	0.441	0.2	2.44E-07	A7
chr15:99259239-99260656	1.28E-12	0.840534101	0.305	0.112	3.52E-07	A7
chr12:111453035-111457212	1.46E-12	0.51902244	0.525	0.267	4.02E-07	A7
chr1:131573785-131574030	1.60E-12	1.165474573	0.153	0.034	4.41E-07	A7
chr4:155490471-155492962	2.43E-12	0.517178528	0.525	0.283	6.69E-07	A7
chr5:125403579-125407692	3.45E-12	0.601417075	0.441	0.209	9.50E-07	A7
chr12:112271795-112278608	4.00E-12	0.595624909	0.441	0.206	1.10E-06	A7
chr19:61199077-61200376	4.40E-12	0.659966668	0.398	0.177	1.21E-06	A7
chr9:122177101-122180775	4.59E-12	0.63121897	0.415	0.189	1.26E-06	A7
chr4:151932602-151934870	5.30E-12	0.590079877	0.449	0.224	1.46E-06	A7
chr8:119574156-119575872	5.55E-12	0.611952514	0.432	0.205	1.53E-06	A7
chr12:112222877-112225253	1.09E-11	0.754330857	0.322	0.127	2.99E-06	A7
chr19:58521842-58524888	1.59E-11	0.997591118	0.195	0.055	4.39E-06	A7
chr6:144901680-144903687	1.94E-11	0.523057553	0.492	0.259	5.34E-06	A7
chr7:45465058-45467297	2.71E-11	0.546307931	0.458	0.222	7.48E-06	A7
chr8:123805152-123807852	3.85E-11	0.669527941	0.364	0.161	1.06E-05	A7
chr7:144023329-144026868	4.08E-11	0.847987703	0.237	0.078	1.13E-05	A7
chr2:180440837-180444909	4.11E-11	0.71133355	0.314	0.123	1.13E-05	A7
chr15:78299721-78302155	4.98E-11	1.039421126	0.161	0.041	1.37E-05	A7
chr2:181457874-181461320	5.73E-11	0.560651616	0.441	0.218	1.58E-05	A7
chr2:168009644-168011178	6.25E-11	0.815087006	0.28	0.107	1.72E-05	A7
chr5:149388616-149390894	6.40E-11	0.541771858	0.449	0.222	1.76E-05	A7
chr11:4593920-4595398	6.49E-11	0.559996617	0.441	0.22	1.79E-05	A7
chr15:102959475-102960908	7.91E-11	0.858688339	0.246	0.086	2.18E-05	A7
chr15:97096943-97098581	8.06E-11	0.803471793	0.263	0.094	2.22E-05	A7
chr11:98355398-98359216	9.78E-11	0.53588369	0.458	0.239	2.69E-05	A7
chr7:145220898-145223311	9.99E-11	0.617668843	0.381	0.173	2.75E-05	A7
chr3:96103886-96105573	1.05E-10	0.542387718	0.441	0.212	2.90E-05	A7
chr14:121182385-121184964	1.06E-10	0.640517573	0.373	0.171	2.91E-05	A7
chr8:123691041-123693598	1.09E-10	0.841001018	0.263	0.097	3.00E-05	A7
chr11:121647026-121648698	1.30E-10	1.030783123	0.178	0.051	3.59E-05	A7
chr7:145105341-145108677	1.33E-10	0.553333291	0.432	0.212	3.67E-05	A7
chr5:148632176-148635417	1.80E-10	0.577680539	0.415	0.205	4.95E-05	A7
chr3:154251489-154253896	1.89E-10	0.781471622	0.28	0.108	5.20E-05	A7
chr4:150268015-150270560	2.76E-10	0.749567014	0.28	0.107	7.60E-05	A7
chr2:127480816-127483748	2.81E-10	0.570847159	0.407	0.196	7.74E-05	A7
chr16:91961913-91963139	2.89E-10	0.947795531	0.195	0.06	7.96E-05	A7
chr8:121285733-121287733	3.09E-10	0.768602905	0.271	0.103	8.52E-05	A7
chr4:147905761-147907102	3.51E-10	0.698719606	0.322	0.139	9.67E-05	A7
chr11:97627497-97631051	4.54E-10	0.554185166	0.415	0.205	0.000125139	A7
chr12:111907219-111909989	4.57E-10	0.541641233	0.432	0.228	0.000125856	A7
chr4:155581905-155583365	5.08E-10	0.595251529	0.373	0.172	0.000140084	A7
chrX:140996119-140999417	5.13E-10	0.972886263	0.169	0.048	0.00014141	A7
chr10:128212767-128213736	5.35E-10	1.012852949	0.144	0.036	0.000147494	A7
chr8:122774831-122776250	5.67E-10	1.103426922	0.144	0.037	0.000156237	A7
chr7:145140589-145144630	7.36E-10	0.899287128	0.195	0.061	0.000202769	A7
chr11:120436609-120437963	8.78E-10	0.707770739	0.314	0.138	0.000241786	A7
chr15:102968519-102969274	8.93E-10	1.244063265	0.102	0.021	0.00024617	A7
chr9:118486420-118490327	9.14E-10	0.626654086	0.356	0.166	0.0002519	A7
chr17:5822114-5823385	9.49E-10	0.836833714	0.22	0.076	0.00026139	A7
chr14:121610933-121612257	9.50E-10	1.050963062	0.144	0.038	0.00026182	A7
chr4:151338804-151340341	1.18E-09	0.529968958	0.424	0.22	0.000326435	A7
chr1:193129443-193131098	1.53E-09	0.585452826	0.381	0.19	0.000422733	A7
chr1:193412695-193415131	1.74E-09	0.865297696	0.186	0.058	0.000480283	A7
chr7:144746454-144748731	2.05E-09	0.738892183	0.263	0.102	0.000563911	A7
chr8:105495750-105497593	2.37E-09	0.550353868	0.39	0.19	0.000652282	A7
chr13:98389519-98392717	2.53E-09	0.659371311	0.305	0.13	0.000697661	A7
chr1:184519005-184520348	2.59E-09	0.774241701	0.254	0.099	0.000713502	A7
chr18:88971420-88972597	2.61E-09	0.628845823	0.322	0.14	0.000720073	A7
chr5:146702943-146704534	3.01E-09	0.904223351	0.186	0.06	0.000830393	A7
chr17:83996067-83998945	3.03E-09	0.96225659	0.169	0.051	0.00083534	A7
chr5:146948190-146950928	3.39E-09	0.646400135	0.331	0.154	0.000934073	A7
chr15:97314143-97315749	3.40E-09	1.049621573	0.144	0.039	0.000937104	A7
chr1:183441685-183442900	3.43E-09	0.921303574	0.178	0.055	0.000945384	A7
chr9:123658946-123660956	3.92E-09	0.678129427	0.297	0.128	0.00107935	A7
chr4:80949847-80950818	4.04E-09	1.103401729	0.11	0.025	0.001113466	A7
chr11:112173306-112174515	4.21E-09	1.091928144	0.144	0.04	0.001159973	A7
chr7:139682564-139684860	4.24E-09	0.594441421	0.356	0.17	0.001167698	A7
chr5:135834526-135836483	4.60E-09	0.539937685	0.398	0.203	0.001267667	A7
chr10:127194448-127196963	6.08E-09	0.646953367	0.314	0.14	0.001675544	A7
chr9:86694972-86696549	6.27E-09	0.576527586	0.364	0.179	0.001727071	A7
chr2:119798103-119801797	7.07E-09	0.631640878	0.331	0.157	0.001947027	A7
chr5:136093665-136096539	7.92E-09	0.559030286	0.373	0.186	0.002181149	A7
chr4:132767634-132769575	8.29E-09	0.555579265	0.373	0.187	0.002284025	A7
chr15:102458451-102462606	8.72E-09	0.694736368	0.288	0.126	0.002402764	A7
chr5:148963955-148967604	9.36E-09	0.61994721	0.314	0.141	0.002579313	A7
chr4:118233463-118239218	9.60E-09	0.560278999	0.356	0.168	0.002646251	A7
chr6:146119878-146121020	9.97E-09	0.987828554	0.161	0.049	0.002748378	A7
chr10:128255895-128257158	1.04E-08	0.793896129	0.203	0.071	0.002867662	A7
chrX:157596715-157599225	1.06E-08	0.5541683	0.364	0.178	0.002929654	A7
chr9:118505716-118508035	1.11E-08	0.550418266	0.381	0.2	0.003065612	A7
chr14:118767907-118768660	1.16E-08	1.082410492	0.11	0.026	0.003186964	A7
chr4:154424552-154427025	1.24E-08	0.765005565	0.229	0.086	0.003404737	A7
chr4:152410606-152413150	1.43E-08	0.675431074	0.271	0.112	0.003940556	A7
chr4:152352885-152356274	1.82E-08	0.666265252	0.263	0.107	0.00502183	A7
chr15:99553461-99555051	1.88E-08	0.763599616	0.195	0.066	0.005169925	A7
chr5:146674642-146677622	2.26E-08	0.849081347	0.203	0.074	0.006226866	A7
chr12:109798315-109799859	2.42E-08	0.807099531	0.212	0.078	0.006666389	A7
chr9:121539924-121542114	2.55E-08	0.967881251	0.144	0.042	0.007036329	A7
chr4:141281052-141284368	2.56E-08	0.556496445	0.347	0.168	0.007043533	A7
chr3:88774923-88775640	2.93E-08	1.105640439	0.11	0.027	0.008062436	A7
chr7:145055985-145058660	3.08E-08	0.552826303	0.347	0.17	0.00849291	A7
chr19:55592871-55594754	3.09E-08	0.595295893	0.339	0.175	0.008524039	A7
chr11:119675423-119678646	3.38E-08	0.631437539	0.305	0.143	0.009323518	A7
chr15:103101776-103103148	3.49E-08	0.85616274	0.186	0.065	0.009626774	A7
chr8:125637104-125641092	3.67E-08	0.862891847	0.169	0.055	0.010111011	A7
chr7:141758051-141759343	3.69E-08	1.075780375	0.127	0.035	0.010179482	A7
chr8:84381434-84382051	3.87E-08	0.950913775	0.136	0.039	0.010654772	A7
chr17:88194641-88196802	4.40E-08	0.913911653	0.144	0.043	0.012136973	A7
chr1:184781181-184783213	4.59E-08	0.772919245	0.212	0.08	0.012648706	A7
chr9:120366859-120369577	5.37E-08	0.68896794	0.254	0.107	0.014796432	A7
chr5:104055093-104057575	6.81E-08	0.763185713	0.186	0.065	0.018768033	A7
chr4:3078947-3086508	6.92E-08	0.746285875	0.22	0.086	0.019079159	A7
chr15:103376530-103379261	7.09E-08	0.572537404	0.339	0.174	0.019542442	A7
chr5:147131479-147132839	7.39E-08	1.074063341	0.136	0.041	0.020373848	A7
chr13:119177496-119178785	8.82E-08	0.81082192	0.203	0.078	0.024288525	A7
chr6:145373682-145374723	9.88E-08	0.831072075	0.161	0.052	0.027234425	A7
chr4:140688038-140691449	1.07E-07	0.849612147	0.161	0.053	0.029394308	A7
chr8:124230775-124233255	1.27E-07	0.516119789	0.364	0.194	0.035122444	A7
chr4:118330760-118332271	1.28E-07	1.058045858	0.119	0.033	0.035285405	A7
chr7:126758605-126761692	1.32E-07	0.643840054	0.28	0.13	0.036245991	A7
chr5:137336920-137340444	1.33E-07	0.550097544	0.331	0.164	0.036619243	A7
chr7:128245506-128247903	1.44E-07	0.556264333	0.331	0.167	0.039622089	A7
chr4:117201982-117203367	1.53E-07	1.057732485	0.11	0.029	0.042101287	A7
chr15:98606772-98610830	1.54E-07	0.553200076	0.331	0.167	0.042545039	A7
chr14:121371232-121373350	1.55E-07	0.770866325	0.195	0.072	0.042688779	A7
chr11:117237112-117241710	1.71E-07	0.509209092	0.373	0.204	0.047195941	A7
chr15:41726883-41728335	1.75E-07	0.758772647	0.178	0.062	0.048218678	A7
chr18:14330728-14332293	3.24E-67	0.948438968	0.225	0.059	8.92E-62	A8
chr5:74295423-74297924	7.52E-38	0.847903493	0.157	0.047	2.07E-32	A8
chr10:22306044-22307319	3.36E-28	0.885632015	0.109	0.032	9.25E-23	A8
chr11:72086335-72087526	2.91E-24	0.742402037	0.124	0.042	8.03E-19	A8
chr7:101088235-101089539	2.98E-22	0.809326444	0.103	0.033	8.22E-17	A8
chr8:102783617-102785684	6.49E-22	0.64658909	0.16	0.067	1.79E-16	A8
chr12:76562986-76564956	4.57E-19	0.68722948	0.111	0.041	1.26E-13	A8
chr2:173348802-173350714	4.31E-18	0.695494326	0.111	0.042	1.19E-12	A8
chr5:140599765-140600807	1.66E-17	0.568881141	0.154	0.07	4.57E-12	A8
chr8:68171469-68172480	2.24E-17	0.597849031	0.132	0.055	6.16E-12	A8
chr19:33068332-33069364	1.59E-16	0.548476477	0.139	0.061	4.37E-11	A8
chr11:70821817-70822779	3.83E-16	0.60927521	0.114	0.046	1.06E-10	A8
chr2:151915040-151917449	4.63E-16	0.513732751	0.171	0.084	1.28E-10	A8
chr18:13972308-13972988	1.35E-15	0.627991035	0.112	0.046	3.72E-10	A8
chr4:28814786-28815996	2.83E-15	0.514183194	0.156	0.075	7.79E-10	A8
chr11:115231276-115233366	1.40E-14	0.583666532	0.114	0.048	3.87E-09	A8
chr4:148963857-148967090	1.38E-13	0.541713249	0.115	0.051	3.79E-08	A8
chr11:101841690-101843293	1.29E-12	0.514652365	0.126	0.06	3.56E-07	A8
chr11:60854922-60858013	4.71E-12	0.520751491	0.118	0.056	1.30E-06	A8
chr15:12847624-12848773	8.28E-12	0.512616272	0.118	0.056	2.28E-06	A8
chr11:32383519-32384714	1.24E-11	0.520630446	0.123	0.06	3.43E-06	A8
chr2:110362163-110363320	1.99E-11	0.505394605	0.111	0.052	5.49E-06	A8
chr6:90717630-90719047	3.98E-11	0.514275983	0.114	0.055	1.10E-05	A8
chr6:90464799-90467555	5.00E-11	0.553354764	0.105	0.049	1.38E-05	A8
chr11:31770229-31772297	6.67E-11	0.511567326	0.108	0.051	1.84E-05	A8
chr14:40906766-40909364	7.41E-11	0.52075174	0.108	0.051	2.04E-05	A8
chr11:46115368-46116806	1.15E-10	0.507579678	0.102	0.048	3.17E-05	A8
chr14:19415719-19419703	9.49E-263	1.677507475	0.362	0.038	2.61E-257	A9
chr9:35305214-35305591	1.24E-233	1.421021818	0.45	0.065	3.41E-228	A9
chr2:98662231-98662981	1.92E-196	1.334944925	0.426	0.068	5.30E-191	A9
chr1:85591035-85593445	1.73E-170	1.713474127	0.224	0.022	4.77E-165	A9
chr9:3024145-3028045	5.39E-157	2.092308589	0.136	0.009	1.48E-151	A9
chr2:98666237-98667332	4.57E-133	0.81517407	0.658	0.202	1.26E-127	A9
chr2:98664904-98665222	4.88E-125	1.476303817	0.224	0.03	1.34E-119	A9
chr2:181916953-181919211	1.56E-124	1.667673099	0.172	0.018	4.29E-119	A9
chr17:3006007-3022864	3.25E-103	1.072853584	0.352	0.08	8.96E-98	A9
chr4:3061450-3069968	6.38E-100	1.181345785	0.27	0.05	1.76E-94	A9
chr1:88229293-88241915	9.25E-98	0.954047117	0.4	0.104	2.55E-92	A9
chr1:26685985-26688434	2.18E-95	1.646533006	0.134	0.014	6.01E-90	A9
chr16:3231586-3241667	1.97E-94	0.906460957	0.412	0.112	5.42E-89	A9
chr3:3027496-3033301	5.01E-90	1.610948676	0.126	0.013	1.38E-84	A9
chr4:3050030-3056539	1.89E-89	1.250057706	0.226	0.04	5.21E-84	A9
chr4:3078947-3086508	1.02E-87	0.989492106	0.334	0.081	2.82E-82	A9
chr11:54140028-54140694	5.93E-86	1.378323527	0.178	0.027	1.63E-80	A9
chr4:3089559-3091529	2.59E-84	1.652327277	0.116	0.012	7.12E-79	A9
chr10:22142301-22143058	1.34E-79	1.643385308	0.11	0.011	3.70E-74	A9
chr3:3010405-3016890	4.20E-73	1.425356029	0.138	0.019	1.16E-67	A9
chr3:8245009-8246561	1.76E-69	1.468142124	0.126	0.017	4.85E-64	A9
chr1:183299134-183299592	9.38E-67	1.477653015	0.116	0.015	2.58E-61	A9
chr1:88242355-88254337	8.44E-66	0.870034863	0.32	0.092	2.33E-60	A9
chr9:124256351-124257977	1.11E-60	1.394414579	0.116	0.016	3.06E-55	A9
chr13:119612950-119617618	2.98E-56	1.006054472	0.212	0.051	8.21E-51	A9
chr18:3008071-3010963	5.29E-56	0.945854315	0.226	0.056	1.46E-50	A9
chr7:64073458-64085191	7.17E-53	0.869700764	0.262	0.076	1.98E-47	A9
chr4:118547965-118548878	1.33E-49	1.169845345	0.138	0.026	3.68E-44	A9
chr18:40308047-40308379	2.35E-46	1.314063184	0.106	0.017	6.48E-41	A9
chr15:75085498-75087047	1.40E-40	0.632112484	0.334	0.129	3.86E-35	A9
chr8:87776940-87783743	2.03E-37	0.88498962	0.182	0.051	5.60E-32	A9
chr8:87227461-87231311	2.86E-37	1.125892841	0.116	0.024	7.87E-32	A9
chr15:84101537-84106863	5.60E-36	0.954957929	0.154	0.04	1.54E-30	A9
chr17:3024291-3034118	6.71E-36	0.764084879	0.196	0.059	1.85E-30	A9
chr11:3100946-3105166	9.77E-33	0.914161648	0.144	0.038	2.69E-27	A9
chr4:62505242-62514544	1.12E-32	0.596463955	0.308	0.128	3.09E-27	A9
chr13:119609442-119611446	3.67E-31	1.003849098	0.108	0.024	1.01E-25	A9
chr8:87666816-87672602	2.39E-30	0.846602242	0.138	0.037	6.60E-25	A9
chr8:79110870-79116350	2.76E-30	0.848130828	0.148	0.042	7.60E-25	A9
chr8:95323172-95330378	1.38E-29	0.605860994	0.242	0.091	3.79E-24	A9
chr8:87887757-87892188	1.61E-29	0.873594227	0.128	0.033	4.43E-24	A9
chr18:3005268-3006396	2.05E-28	0.816449618	0.156	0.048	5.64E-23	A9
chr8:83920412-83926154	2.32E-28	0.67648097	0.214	0.078	6.40E-23	A9
chr19:5682989-5686683	2.93E-27	0.953353142	0.118	0.031	8.07E-22	A9
chr15:74545657-74549697	1.14E-26	0.919778238	0.112	0.029	3.13E-21	A9
chr8:88528041-88532543	2.21E-26	0.840791568	0.132	0.038	6.09E-21	A9
chr8:83913152-83918483	4.52E-26	0.721139306	0.17	0.057	1.25E-20	A9
chr8:89042623-89045713	1.35E-25	0.872642041	0.124	0.035	3.72E-20	A9
chr5:32733511-32735665	1.35E-25	0.899722281	0.122	0.034	3.73E-20	A9
chr15:101949567-101955625	2.51E-25	0.658499002	0.208	0.08	6.92E-20	A9
chr15:83799793-83804642	2.85E-25	0.895612917	0.12	0.034	7.84E-20	A9
chr8:94545161-94548705	2.98E-25	0.893748737	0.108	0.028	8.22E-20	A9
chr8:92672989-92676465	4.61E-25	0.812345164	0.138	0.042	1.27E-19	A9
chr15:83838517-83842734	5.63E-25	0.909173721	0.114	0.031	1.55E-19	A9
chr11:75162656-75168123	1.48E-24	0.745069836	0.148	0.047	4.08E-19	A9
chr8:87684138-87691463	1.75E-24	0.596996991	0.22	0.087	4.81E-19	A9
chr2:120035771-120042249	2.23E-24	0.791779409	0.144	0.046	6.14E-19	A9
chr8:84674349-84677712	1.14E-23	0.921002473	0.106	0.029	3.15E-18	A9
chr15:101965598-101967907	1.20E-23	0.831773994	0.122	0.036	3.32E-18	A9
chr15:83865736-83871546	4.96E-23	0.857971239	0.12	0.036	1.37E-17	A9
chr5:32728481-32731341	7.52E-23	0.713831892	0.148	0.049	2.07E-17	A9
chr8:87892828-87896203	7.74E-23	0.86003401	0.116	0.034	2.13E-17	A9
chr8:88663250-88666107	9.51E-23	0.955071286	0.102	0.028	2.62E-17	A9
chr8:84597577-84602308	1.03E-21	0.546835472	0.242	0.108	2.83E-16	A9
chr8:88591240-88594547	1.05E-21	0.874620034	0.104	0.029	2.88E-16	A9
chr19:4289116-4294986	1.16E-21	0.723459979	0.148	0.051	3.19E-16	A9
chr8:88622418-88626410	1.52E-21	0.849196295	0.114	0.034	4.19E-16	A9
chr2:27748458-27754381	1.85E-21	0.766139038	0.136	0.045	5.09E-16	A9
chr8:94472672-94478014	1.90E-21	0.682832118	0.142	0.048	5.24E-16	A9
chr15:84086112-84090818	4.11E-21	0.760802577	0.128	0.041	1.13E-15	A9
chrX:141149577-141155778	5.12E-21	0.584029889	0.198	0.08	1.41E-15	A9
chr8:87801757-87806696	1.83E-20	0.727690685	0.138	0.047	5.04E-15	A9
chr8:4204640-4208345	2.07E-20	0.823937337	0.108	0.032	5.71E-15	A9
chr16:17802065-17805675	3.69E-20	0.823782564	0.106	0.032	1.02E-14	A9
chr8:88558854-88563549	4.20E-20	0.808313929	0.12	0.039	1.16E-14	A9
chr15:76059115-76066296	4.74E-20	0.621382381	0.164	0.062	1.31E-14	A9
chr15:75594173-75600628	6.60E-20	0.713214858	0.138	0.048	1.82E-14	A9
chr15:99576163-99582412	9.79E-20	0.681002816	0.152	0.056	2.70E-14	A9
chr4:156170571-156175261	1.09E-19	0.793327508	0.106	0.032	2.99E-14	A9
chr2:167806602-167812288	1.19E-19	0.748768833	0.136	0.048	3.28E-14	A9
chr5:120195195-120200390	1.21E-19	0.73866635	0.122	0.04	3.33E-14	A9
chr4:118386637-118393160	2.09E-19	0.690172157	0.14	0.05	5.76E-14	A9
chr19:5080401-5083189	3.81E-19	0.828239408	0.102	0.031	1.05E-13	A9
chr10:81028652-81031811	9.06E-19	0.810486947	0.104	0.032	2.50E-13	A9
chr8:84543550-84546987	1.22E-18	0.78273068	0.106	0.033	3.35E-13	A9
chr11:74383733-74388934	2.04E-18	0.694257695	0.144	0.054	5.63E-13	A9
chr2:152321115-152324776	2.29E-18	0.746945062	0.116	0.038	6.30E-13	A9
chr15:84946789-84954776	2.46E-18	0.537284558	0.212	0.096	6.79E-13	A9
chr17:56416701-56422663	3.13E-18	0.644395121	0.152	0.059	8.63E-13	A9
chr4:136929813-136933815	5.66E-18	0.827958856	0.104	0.033	1.56E-12	A9
chr4:118222938-118228004	1.18E-17	0.707545225	0.128	0.046	3.26E-12	A9
chr2:38711413-38715314	1.28E-17	0.7168199	0.11	0.036	3.53E-12	A9
chr15:83644143-83649570	1.46E-17	0.765470975	0.114	0.039	4.03E-12	A9
chr1:178913687-178918588	1.54E-17	0.765956879	0.112	0.038	4.24E-12	A9
chr11:116596704-116601656	1.77E-17	0.690832354	0.114	0.038	4.89E-12	A9
chr16:21215918-21220949	2.11E-17	0.686925424	0.12	0.042	5.82E-12	A9
chr15:74578479-74585492	3.45E-17	0.587292982	0.17	0.072	9.51E-12	A9
chr8:69796252-69801243	5.35E-17	0.744245016	0.11	0.037	1.47E-11	A9
chr8:105329355-105332395	6.06E-17	0.683672142	0.12	0.042	1.67E-11	A9
chr15:79282442-79290055	8.09E-17	0.530716677	0.194	0.087	2.23E-11	A9
chr8:92363201-92369280	1.17E-16	0.742269532	0.11	0.038	3.22E-11	A9
chr17:31905348-31909623	1.38E-16	0.745218152	0.102	0.033	3.81E-11	A9
chr17:56432947-56436296	1.65E-16	0.763116832	0.11	0.038	4.54E-11	A9
chr8:85092868-85098540	2.31E-16	0.661479582	0.124	0.045	6.37E-11	A9
chr15:75563156-75567517	2.36E-16	0.71932703	0.11	0.038	6.50E-11	A9
chr14:64027442-64032434	2.61E-16	0.698263749	0.106	0.036	7.18E-11	A9
chr10:78175637-78182061	3.89E-16	0.726031535	0.126	0.048	1.07E-10	A9
chr15:83611944-83617791	3.92E-16	0.6227941	0.142	0.056	1.08E-10	A9
chr1:171558040-171560730	4.26E-16	0.608454595	0.134	0.051	1.17E-10	A9
chr15:73583919-73588955	4.31E-16	0.722384113	0.114	0.041	1.19E-10	A9
chr15:89546861-89551227	4.82E-16	0.668822532	0.126	0.047	1.33E-10	A9
chr4:140000949-140005316	5.28E-16	0.740800151	0.104	0.035	1.45E-10	A9
chr17:3075219-3078119	5.36E-16	0.633403109	0.126	0.047	1.48E-10	A9
chr15:89163907-89168423	7.76E-16	0.644852363	0.126	0.047	2.14E-10	A9
chr2:28557580-28562078	1.01E-15	0.702126193	0.108	0.038	2.78E-10	A9
chr9:119134658-119140041	1.30E-15	0.647593502	0.118	0.043	3.57E-10	A9
chr2:120079227-120082577	1.32E-15	0.718807881	0.106	0.037	3.63E-10	A9
chr4:130925469-130930489	1.32E-15	0.679011313	0.106	0.037	3.64E-10	A9
chr12:113159302-113164501	1.80E-15	0.67053805	0.118	0.044	4.97E-10	A9
chr7:141987001-141991636	2.44E-15	0.701855681	0.106	0.037	6.73E-10	A9
chr11:68491706-68496633	2.55E-15	0.725613684	0.114	0.042	7.02E-10	A9
chr11:60475385-60481935	2.87E-15	0.546345063	0.166	0.073	7.89E-10	A9
chr2:174421410-174429426	3.64E-15	0.534731795	0.168	0.074	1.00E-09	A9
chr2:37787726-37792386	3.77E-15	0.696841425	0.118	0.044	1.04E-09	A9
chr8:95279533-95283748	3.95E-15	0.657589658	0.114	0.042	1.09E-09	A9
chr15:79481062-79483441	4.76E-15	0.765800093	0.102	0.036	1.31E-09	A9
chr11:59041978-59047503	5.58E-15	0.651597137	0.12	0.045	1.54E-09	A9
chr19:6516105-6521837	7.23E-15	0.662504148	0.124	0.048	1.99E-09	A9
chr11:32207184-32217242	8.20E-15	0.523443075	0.166	0.073	2.26E-09	A9
chr8:83586671-83591585	8.29E-15	0.683670864	0.108	0.039	2.28E-09	A9
chr16:35153670-35157215	1.15E-14	0.650855917	0.112	0.041	3.17E-09	A9
chr2:92378002-92384068	1.58E-14	0.539361184	0.152	0.065	4.34E-09	A9
chr8:84086563-84089633	1.85E-14	0.686174324	0.106	0.038	5.09E-09	A9
chr15:81681548-81689355	1.85E-14	0.538712329	0.156	0.068	5.11E-09	A9
chr8:84504266-84508934	1.98E-14	0.643850475	0.11	0.04	5.46E-09	A9
chr19:10209455-10214457	2.63E-14	0.621245452	0.112	0.042	7.25E-09	A9
chr10:81527848-81534327	2.86E-14	0.577947414	0.134	0.055	7.88E-09	A9
chr4:154267125-154271966	2.87E-14	0.610555905	0.116	0.044	7.90E-09	A9
chr15:82181138-82185833	3.06E-14	0.604135434	0.122	0.048	8.43E-09	A9
chr5:35094324-35101015	3.25E-14	0.655931445	0.12	0.047	8.95E-09	A9
chr2:30024956-30031173	5.18E-14	0.610837568	0.13	0.053	1.43E-08	A9
chr8:84555931-84560011	7.34E-14	0.553814455	0.144	0.062	2.02E-08	A9
chr15:101269305-101274650	9.08E-14	0.517222739	0.15	0.065	2.50E-08	A9
chr19:6252238-6259548	1.28E-13	0.553065865	0.15	0.066	3.54E-08	A9
chr9:108497775-108502052	1.71E-13	0.608608673	0.112	0.043	4.70E-08	A9
chr5:111416604-111421927	1.73E-13	0.546782555	0.14	0.06	4.75E-08	A9
chr10:79736803-79741852	1.89E-13	0.585458173	0.126	0.051	5.20E-08	A9
chr8:87232715-87236905	2.06E-13	0.583403296	0.108	0.041	5.67E-08	A9
chr5:114672802-114676980	2.08E-13	0.647645093	0.112	0.044	5.74E-08	A9
chr15:86028997-86035263	2.25E-13	0.505899886	0.176	0.084	6.21E-08	A9
chr4:133061666-133066507	2.34E-13	0.500787388	0.152	0.067	6.44E-08	A9
chr19:6488951-6493848	3.26E-13	0.541875454	0.142	0.062	8.99E-08	A9
chr8:84929148-84931371	3.66E-13	0.645827682	0.104	0.039	1.01E-07	A9
chr5:113791357-113796604	4.38E-13	0.583859966	0.122	0.05	1.21E-07	A9
chr8:13000681-13005655	4.55E-13	0.592608686	0.112	0.044	1.25E-07	A9
chr2:33559476-33566536	4.98E-13	0.562232994	0.15	0.068	1.37E-07	A9
chr15:86449231-86454094	5.46E-13	0.58074487	0.108	0.041	1.50E-07	A9
chr2:27986276-27991713	5.61E-13	0.584532964	0.124	0.051	1.55E-07	A9
chr2:130633651-130637532	5.63E-13	0.613277549	0.106	0.04	1.55E-07	A9
chr8:92014806-92019968	5.73E-13	0.580718422	0.12	0.049	1.58E-07	A9
chr4:149651805-149656010	7.85E-13	0.61239283	0.102	0.038	2.16E-07	A9
chr15:78618841-78622775	9.01E-13	0.675706067	0.104	0.04	2.48E-07	A9
chr12:83772942-83777733	9.82E-13	0.573804854	0.128	0.054	2.71E-07	A9
chr15:76426730-76430833	1.05E-12	0.609724831	0.108	0.042	2.89E-07	A9
chr8:85520507-85524660	1.25E-12	0.590597381	0.11	0.043	3.45E-07	A9
chr8:88544493-88547713	1.34E-12	0.618096612	0.106	0.041	3.69E-07	A9
chr15:73786908-73791054	1.63E-12	0.63837908	0.106	0.042	4.48E-07	A9
chr5:110375754-110379786	1.65E-12	0.629393013	0.112	0.045	4.56E-07	A9
chr11:59006098-59011883	1.76E-12	0.619331096	0.116	0.048	4.85E-07	A9
chr11:103728904-103734119	1.88E-12	0.594501389	0.112	0.045	5.17E-07	A9
chr15:78689581-78693131	1.90E-12	0.635733182	0.112	0.045	5.25E-07	A9
chr9:119539340-119546733	2.01E-12	0.580530225	0.126	0.054	5.53E-07	A9
chr11:69558770-69563662	2.37E-12	0.638873893	0.104	0.041	6.52E-07	A9
chr15:99231507-99235761	2.67E-12	0.513323447	0.144	0.065	7.36E-07	A9
chr10:80636407-80641182	3.55E-12	0.584297654	0.122	0.052	9.77E-07	A9
chr4:137682958-137686688	3.55E-12	0.546157801	0.122	0.051	9.78E-07	A9
chr11:61024591-61030725	3.95E-12	0.532626233	0.138	0.062	1.09E-06	A9
chr15:78242402-78248171	4.53E-12	0.530403177	0.142	0.065	1.25E-06	A9
chr12:111262905-111266714	4.72E-12	0.560338519	0.122	0.052	1.30E-06	A9
chr9:59946637-59953271	5.41E-12	0.527712827	0.14	0.064	1.49E-06	A9
chr15:78999129-79002602	5.76E-12	0.565878427	0.104	0.041	1.59E-06	A9
chr17:46722945-46726887	6.01E-12	0.529875488	0.128	0.056	1.66E-06	A9
chr4:148856648-148860640	6.60E-12	0.560403945	0.102	0.04	1.82E-06	A9
chr17:56766487-56769891	7.48E-12	0.579864342	0.104	0.041	2.06E-06	A9
chr4:135763283-135767913	8.21E-12	0.52416252	0.11	0.045	2.26E-06	A9
chr4:154222590-154230044	8.40E-12	0.569738842	0.116	0.049	2.31E-06	A9
chr19:5378973-5384314	9.11E-12	0.622747818	0.106	0.043	2.51E-06	A9
chr2:30394814-30400404	9.64E-12	0.533090881	0.134	0.06	2.66E-06	A9
chr15:83679685-83684127	1.02E-11	0.617299236	0.102	0.041	2.82E-06	A9
chr15:81775555-81783939	1.06E-11	0.513696875	0.152	0.073	2.92E-06	A9
chr17:25961485-25965591	1.19E-11	0.589542374	0.11	0.045	3.27E-06	A9
chr10:78283658-78289975	1.29E-11	0.63493454	0.102	0.041	3.54E-06	A9
chr4:141627769-141632753	1.37E-11	0.555693362	0.116	0.049	3.78E-06	A9
chr18:38101610-38105893	1.41E-11	0.630473266	0.102	0.041	3.88E-06	A9
chr11:115314220-115319197	1.70E-11	0.573021353	0.12	0.052	4.68E-06	A9
chr19:5862074-5867224	1.75E-11	0.63791433	0.102	0.041	4.84E-06	A9
chr10:81322293-81327487	1.96E-11	0.594179677	0.11	0.046	5.40E-06	A9
chr15:89383625-89386550	2.02E-11	0.643298925	0.106	0.044	5.58E-06	A9
chr4:41624823-41629550	2.29E-11	0.509137003	0.14	0.065	6.30E-06	A9
chr15:74742329-74747498	2.32E-11	0.629093101	0.108	0.045	6.39E-06	A9
chr15:98833342-98836471	2.39E-11	0.510979982	0.128	0.057	6.59E-06	A9
chr4:106493102-106497710	2.61E-11	0.573056628	0.104	0.042	7.20E-06	A9
chr8:94354167-94358116	3.26E-11	0.540268997	0.106	0.043	8.98E-06	A9
chr11:72434953-72438183	3.27E-11	0.516566891	0.102	0.041	9.01E-06	A9
chr2:35718145-35722519	5.15E-11	0.522978886	0.124	0.055	1.42E-05	A9
chr8:83582059-83586029	5.80E-11	0.511432863	0.116	0.05	1.60E-05	A9
chr5:120661546-120665975	6.19E-11	0.583441123	0.104	0.043	1.70E-05	A9
chr10:76602043-76604582	8.41E-11	0.522467115	0.106	0.044	2.32E-05	A9
chr4:107613231-107619363	8.76E-11	0.571934062	0.108	0.046	2.41E-05	A9
chr18:82988897-82995051	9.40E-11	0.541646932	0.126	0.058	2.59E-05	A9
chr8:84445328-84449184	9.44E-11	0.556988707	0.106	0.045	2.60E-05	A9
chr15:80189675-80194453	9.66E-11	0.564717293	0.108	0.046	2.66E-05	A9
chr16:20707355-20711245	1.29E-10	0.506303678	0.11	0.047	3.55E-05	A9
chr15:85850894-85855821	1.29E-10	0.587181463	0.12	0.055	3.56E-05	A9
chr15:89293342-89297099	1.33E-10	0.583897757	0.104	0.044	3.68E-05	A9
chr15:84480634-84485872	1.34E-10	0.528046783	0.112	0.049	3.68E-05	A9
chr17:28775701-28779875	1.41E-10	0.566324565	0.108	0.046	3.87E-05	A9
chr19:4154208-4159957	1.52E-10	0.512277467	0.138	0.066	4.20E-05	A9
chr14:34818386-34821758	1.69E-10	0.562316984	0.104	0.044	4.64E-05	A9
chr4:137547869-137551367	2.86E-10	0.582109339	0.106	0.046	7.88E-05	A9
chr10:77266900-77272371	2.91E-10	0.545637876	0.104	0.044	8.01E-05	A9
chr12:108224804-108228329	3.25E-10	0.516823403	0.12	0.055	8.95E-05	A9
chr4:43542422-43550430	4.02E-10	0.518655196	0.12	0.055	0.000110833	A9
chr4:151127081-151131900	4.44E-10	0.519967712	0.118	0.054	0.000122442	A9
chr11:115851948-115855763	5.56E-10	0.50392909	0.116	0.053	0.000153167	A9
chr4:138253814-138259950	6.69E-10	0.503373179	0.132	0.064	0.000184372	A9
chr12:55598644-55601084	7.12E-10	0.528210502	0.108	0.048	0.00019628	A9
chr17:24888605-24893822	7.85E-10	0.523489467	0.124	0.059	0.000216398	A9
chr15:84421222-84424929	8.41E-10	0.517703756	0.102	0.044	0.000231646	A9
chr16:11068883-11073421	8.67E-10	0.545748927	0.104	0.046	0.000238918	A9
chr15:74610807-74613459	9.18E-10	0.522084279	0.102	0.044	0.000252974	A9
chr1:133212964-133219336	1.02E-09	0.538398962	0.112	0.051	0.000281719	A9
chr15:101292807-101296328	1.20E-09	0.524622708	0.112	0.051	0.000330427	A9
chr11:59030863-59037075	1.44E-09	0.570349865	0.104	0.046	0.000398106	A9
chr4:148963857-148967090	1.61E-09	0.519646075	0.112	0.051	0.000443751	A9
chr3:95169549-95174615	1.66E-09	0.51777686	0.118	0.056	0.000456388	A9
chr2:151590394-151594816	2.08E-09	0.533954883	0.102	0.045	0.000572376	A9
chr4:45754277-45757477	2.09E-09	0.514138172	0.108	0.049	0.000575385	A9
chr11:72131632-72135745	2.33E-09	0.517226927	0.102	0.045	0.000642579	A9
chr8:91529213-91533598	2.53E-09	0.507926781	0.11	0.05	0.000696671	A9
chr5:33566770-33571566	2.67E-09	0.508782887	0.106	0.048	0.000735523	A9
chr8:105311814-105316796	2.68E-09	0.526232924	0.112	0.052	0.000738505	A9
chr15:78609543-78613701	2.93E-09	0.544344519	0.102	0.046	0.00080853	A9
chr19:47265316-47269304	3.11E-09	0.532402103	0.102	0.046	0.000857326	A9
chr2:32972867-32977264	4.50E-09	0.513444833	0.112	0.053	0.001240497	A9
chr10:80540170-80544890	5.39E-09	0.532084993	0.104	0.048	0.001485077	A9
chr4:139072413-139076110	9.41E-09	0.539558741	0.106	0.05	0.002592926	A9
chr2:31016356-31022702	9.74E-09	0.504797213	0.11	0.052	0.002684367	A9
chr11:106324082-106329150	1.09E-08	0.514525568	0.104	0.048	0.002998814	A9
chr2:180976742-180982715	3.62E-08	0.514469902	0.106	0.051	0.009984259	A9
chr15:101230404-101234195	4.87E-08	0.507161491	0.104	0.05	0.013411653	A9
chr11:118469509-118470851	2.40E-14	0.543719163	0.253	0.134	6.61E-09	A10
chr19:8251858-8252284	9.52E-13	0.531086048	0.235	0.125	2.62E-07	A10
chr11:67357748-67358843	3.17E-09	0.625438568	0.142	0.069	0.000872261	A10
chr2:98662231-98662981	6.16E-09	0.60912428	0.147	0.074	0.001698033	A10
chr6:100892218-100893299	2.05E-08	0.574886876	0.142	0.072	0.005655382	A10
chr7:78938883-78939898	1.30E-07	0.690384467	0.103	0.048	0.035785375	A10
chr16:30019159-30021155	2.27E-100	0.706990813	0.35	0.114	6.24E-95	A11
chr16:29760394-29763251	2.53E-99	0.629148187	0.416	0.15	6.96E-94	A11
chr1:192797836-192800891	2.39E-83	0.500390927	0.502	0.216	6.59E-78	A11
chr1:90775155-90776427	1.22E-73	0.508661373	0.441	0.188	3.37E-68	A11
chr16:35613288-35615857	1.15E-71	0.681273723	0.268	0.09	3.16E-66	A11
chr9:35042898-35046818	2.70E-71	0.519350566	0.415	0.178	7.44E-66	A11
chr10:80921427-80923239	4.44E-69	0.62630077	0.316	0.124	1.22E-63	A11
chr11:71757846-71759187	1.39E-68	0.671975983	0.266	0.092	3.83E-63	A11
chr17:32163360-32164994	9.70E-68	0.614082112	0.302	0.112	2.67E-62	A11
chr8:83048712-83050432	1.34E-67	0.520339765	0.389	0.163	3.70E-62	A11
chr10:61356540-61358939	1.36E-62	0.569769483	0.301	0.114	3.74E-57	A11
chr11:95538254-95541897	3.95E-61	0.61361214	0.271	0.1	1.09E-55	A11
chr6:100892218-100893299	4.13E-58	0.708164743	0.206	0.067	1.14E-52	A11
chr16:97734260-97735381	3.21E-57	0.605542395	0.281	0.112	8.84E-52	A11
chr2:174048844-174050617	8.44E-57	0.66603723	0.219	0.075	2.33E-51	A11
chr11:71769278-71773770	8.30E-56	0.58324087	0.278	0.109	2.29E-50	A11
chr1:192696275-192697858	2.61E-52	0.511676637	0.314	0.135	7.19E-47	A11
chr3:101143959-101145775	2.97E-50	0.517179227	0.296	0.125	8.17E-45	A11
chr1:73758122-73759325	4.14E-50	0.656762155	0.202	0.071	1.14E-44	A11
chr16:29838734-29840650	7.90E-50	0.502024747	0.31	0.136	2.18E-44	A11
chr4:114476913-114478287	1.56E-48	0.651907994	0.188	0.064	4.29E-43	A11
chr18:4839573-4840648	4.08E-48	0.784903907	0.14	0.04	1.12E-42	A11
chr17:45208150-45209887	5.32E-46	0.569696487	0.233	0.091	1.47E-40	A11
chr17:25529184-25531496	1.36E-42	0.612218811	0.193	0.072	3.74E-37	A11
chr1:90267735-90269182	2.86E-42	0.652849537	0.171	0.06	7.89E-37	A11
chr5:150151689-150153403	1.39E-41	0.698655584	0.148	0.048	3.84E-36	A11
chr18:75787700-75790041	1.40E-40	0.509766653	0.244	0.104	3.85E-35	A11
chr12:5205886-5209169	1.07E-39	0.60486198	0.194	0.076	2.96E-34	A11
chr7:99414201-99415508	3.33E-38	0.639728836	0.157	0.056	9.18E-33	A11
chr11:54074445-54076352	4.83E-38	0.51769843	0.223	0.094	1.33E-32	A11
chr19:38237503-38238979	1.11E-37	0.713403385	0.13	0.042	3.05E-32	A11
chr12:75285846-75286961	1.39E-37	0.632287855	0.162	0.059	3.82E-32	A11
chr11:67357748-67358843	2.65E-37	0.598183754	0.174	0.066	7.30E-32	A11
chr13:92647493-92649660	2.69E-37	0.532445517	0.205	0.083	7.42E-32	A11
chr4:149728828-149730149	4.01E-37	0.59232803	0.185	0.072	1.11E-31	A11
chr12:29983328-29986204	3.64E-36	0.52102817	0.21	0.088	1.00E-30	A11
chr4:111484897-111486023	2.10E-35	0.640626502	0.144	0.051	5.78E-30	A11
chr4:81999256-82000413	3.66E-35	0.582560696	0.178	0.07	1.01E-29	A11
chr1:191808486-191809579	6.26E-35	0.570567977	0.174	0.068	1.72E-29	A11
chr9:101437945-101439497	5.78E-34	0.565224623	0.182	0.074	1.59E-28	A11
chr3:101161355-101162760	8.55E-34	0.711826665	0.119	0.039	2.36E-28	A11
chr2:166266054-166268193	7.88E-33	0.670584123	0.139	0.05	2.17E-27	A11
chr6:30620112-30621748	3.36E-32	0.566914862	0.158	0.061	9.27E-27	A11
chr8:127706080-127707161	1.05E-30	0.504609185	0.186	0.079	2.89E-25	A11
chr12:79785431-79786306	4.02E-30	0.703556752	0.105	0.034	1.11E-24	A11
chr12:70598040-70598946	4.63E-30	0.512962275	0.173	0.072	1.28E-24	A11
chr1:193088982-193091080	1.39E-28	0.661850011	0.111	0.038	3.84E-23	A11
chr16:35247554-35251158	1.37E-27	0.570515748	0.148	0.06	3.77E-22	A11
chr6:30649359-30650885	9.19E-27	0.576177144	0.13	0.05	2.53E-21	A11
chr1:190772969-190774416	1.75E-26	0.534810681	0.142	0.057	4.82E-21	A11
chr2:165758869-165760322	2.32E-26	0.506768085	0.148	0.061	6.38E-21	A11
chr19:56983396-56985030	2.62E-26	0.503930994	0.16	0.068	7.23E-21	A11
chr18:60995962-60997687	1.98E-25	0.628232399	0.111	0.041	5.46E-20	A11
chr2:102130081-102132392	1.26E-24	0.526347437	0.144	0.061	3.48E-19	A11
chr12:85547693-85549175	5.37E-24	0.591558445	0.107	0.04	1.48E-18	A11
chr4:46591692-46593265	7.73E-24	0.504524584	0.139	0.058	2.13E-18	A11
chr12:117871886-117873019	1.08E-23	0.502573056	0.141	0.06	2.99E-18	A11
chr5:38189801-38191690	1.74E-23	0.530201425	0.137	0.058	4.79E-18	A11
chr10:127932399-127933058	4.02E-23	0.518583264	0.138	0.059	1.11E-17	A11
chr15:67110258-67111662	1.36E-22	0.518486831	0.142	0.062	3.75E-17	A11
chr2:93131927-93133294	3.68E-22	0.503968684	0.149	0.068	1.01E-16	A11
chr19:3665976-3667485	9.06E-22	0.549772293	0.115	0.047	2.50E-16	A11
chr1:90428125-90429431	1.24E-21	0.567963972	0.109	0.043	3.42E-16	A11
chr4:95733422-95734348	1.79E-21	0.542418565	0.119	0.05	4.94E-16	A11
chr1:73820220-73821157	5.04E-20	0.513121442	0.113	0.047	1.39E-14	A11
chr7:92457719-92458566	2.40E-19	0.556568928	0.101	0.041	6.60E-14	A11
chr9:88082791-88083928	7.10E-18	0.500238818	0.109	0.047	1.96E-12	A11
chr11:67357748-67358843	3.54E-132	0.948815871	0.224	0.06	9.75E-127	A12
chr5:111934231-111936406	2.68E-105	0.531877421	0.428	0.199	7.38E-100	A12
chr8:92848935-92850835	3.24E-100	0.537439079	0.408	0.194	8.92E-95	A12
chr8:93937748-93939446	1.44E-96	0.53458846	0.398	0.187	3.96E-91	A12
chr17:23855745-23858027	1.08E-90	0.948992171	0.159	0.044	2.96E-85	A12
chr2:27346194-27347407	5.76E-89	0.998884386	0.143	0.037	1.59E-83	A12
chr7:139307964-139309623	3.56E-85	0.802950496	0.199	0.066	9.81E-80	A12
chr5:111804430-111806445	1.21E-83	0.593156445	0.318	0.146	3.34E-78	A12
chr13:51868169-51869581	9.19E-83	0.633521306	0.28	0.117	2.53E-77	A12
chr12:29983328-29986204	1.66E-75	0.698279359	0.222	0.084	4.58E-70	A12
chr8:92827023-92828901	2.67E-73	0.627138745	0.256	0.107	7.36E-68	A12
chr9:54786693-54788533	2.69E-73	0.645903421	0.244	0.099	7.40E-68	A12
chr2:93509147-93512877	5.10E-73	0.664937418	0.244	0.101	1.41E-67	A12
chr15:73885949-73888225	2.44E-71	0.895699972	0.141	0.042	6.72E-66	A12
chr15:67110258-67111662	5.70E-70	0.762330015	0.173	0.058	1.57E-64	A12
chr1:119033151-119035105	2.73E-67	0.711542132	0.193	0.071	7.51E-62	A12
chr14:54442683-54446482	2.69E-66	0.536588171	0.299	0.144	7.41E-61	A12
chr18:24741851-24743108	9.58E-65	1.006482503	0.101	0.025	2.64E-59	A12
chr4:45754277-45757477	2.38E-61	0.83966685	0.138	0.044	6.56E-56	A12
chr8:120961700-120964387	6.77E-61	0.567142254	0.246	0.11	1.87E-55	A12
chr4:114386304-114387141	5.10E-60	0.642342324	0.208	0.086	1.41E-54	A12
chr9:32786784-32788059	5.50E-60	0.572599739	0.244	0.11	1.52E-54	A12
chr5:112012320-112013760	7.73E-60	0.750418472	0.161	0.058	2.13E-54	A12
chr11:94873654-94875338	1.18E-58	0.607308891	0.225	0.099	3.26E-53	A12
chr11:51507771-51511145	7.77E-58	0.709926836	0.167	0.061	2.14E-52	A12
chr11:59345665-59346989	1.09E-57	0.605209964	0.219	0.094	2.99E-52	A12
chr11:67379356-67380764	1.25E-57	0.783346948	0.146	0.05	3.44E-52	A12
chr9:114801406-114802856	1.64E-56	0.917912255	0.108	0.031	4.51E-51	A12
chr8:92974497-92977465	4.68E-55	0.816570904	0.12	0.037	1.29E-49	A12
chr19:47290372-47293167	1.79E-54	0.642369921	0.194	0.081	4.94E-49	A12
chr10:4552946-4554768	4.54E-54	0.82745969	0.115	0.035	1.25E-48	A12
chr4:144905466-144907123	4.68E-54	0.577164579	0.227	0.104	1.29E-48	A12
chr8:92983686-92985115	1.17E-52	0.767337496	0.142	0.051	3.23E-47	A12
chr1:180467563-180468667	1.92E-50	0.739335917	0.146	0.055	5.30E-45	A12
chr14:70472763-70475403	2.11E-50	0.711611567	0.15	0.056	5.81E-45	A12
chr7:83941559-83942429	3.36E-49	0.831247218	0.111	0.035	9.25E-44	A12
chr13:18796669-18798191	1.60E-47	0.867150661	0.103	0.032	4.40E-42	A12
chr1:182028070-182029738	3.96E-47	0.52405546	0.237	0.117	1.09E-41	A12
chr4:135192686-135194973	1.45E-46	0.658445888	0.156	0.062	4.00E-41	A12
chr8:92972388-92973504	1.32E-45	0.645830242	0.158	0.064	3.65E-40	A12
chr1:92649502-92653702	7.46E-45	0.545237087	0.209	0.099	2.05E-39	A12
chr12:16656536-16658891	3.20E-44	0.745693077	0.12	0.042	8.82E-39	A12
chr6:145445400-145447689	4.86E-44	0.534524217	0.207	0.098	1.34E-38	A12
chr8:88536408-88539513	5.19E-44	0.730274292	0.126	0.046	1.43E-38	A12
chr9:43305732-43307068	1.05E-43	0.678702331	0.133	0.05	2.90E-38	A12
chr14:57706545-57707987	2.46E-43	0.68853402	0.137	0.053	6.77E-38	A12
chr16:34839190-34840263	1.16E-42	0.680038936	0.139	0.055	3.19E-37	A12
chr2:27923590-27927340	1.75E-42	0.784533886	0.112	0.039	4.82E-37	A12
chr7:78938883-78939898	1.27E-41	0.709883499	0.12	0.044	3.50E-36	A12
chr18:60995962-60997687	1.62E-41	0.737488235	0.112	0.039	4.47E-36	A12
chr2:151921106-151922433	2.22E-41	0.774776218	0.101	0.034	6.12E-36	A12
chr16:4650801-4653957	3.12E-41	0.531377003	0.205	0.1	8.61E-36	A12
chr19:42638465-42639823	4.46E-41	0.530274612	0.197	0.093	1.23E-35	A12
chr11:67514463-67516340	1.17E-40	0.595278718	0.174	0.079	3.22E-35	A12
chr12:86775222-86776825	2.69E-40	0.706686681	0.128	0.05	7.42E-35	A12
chr17:26620332-26622058	4.47E-40	0.622975116	0.146	0.06	1.23E-34	A12
chr18:55073128-55074485	7.50E-40	0.556473875	0.176	0.081	2.07E-34	A12
chr11:118371116-118373929	1.73E-39	0.742271489	0.106	0.037	4.76E-34	A12
chr17:56486181-56489138	2.60E-39	0.532010746	0.192	0.092	7.16E-34	A12
chr15:74471081-74473468	3.93E-38	0.53600816	0.197	0.098	1.08E-32	A12
chr1:167066219-167068298	9.91E-38	0.511025795	0.202	0.102	2.73E-32	A12
chr3:101127575-101129500	3.02E-37	0.680994988	0.112	0.042	8.33E-32	A12
chr5:111661407-111662560	4.44E-37	0.514008242	0.188	0.091	1.22E-31	A12
chr14:70329540-70330557	5.58E-36	0.548422203	0.173	0.082	1.54E-30	A12
chr9:57416866-57418566	9.57E-36	0.623431483	0.137	0.059	2.64E-30	A12
chr5:33228098-33229974	1.97E-35	0.686164965	0.11	0.042	5.42E-30	A12
chr13:108095478-108096805	1.00E-34	0.628867438	0.141	0.062	2.76E-29	A12
chr5:147093711-147094891	1.57E-34	0.671523206	0.112	0.044	4.34E-29	A12
chr1:89171041-89172154	1.77E-34	0.517426832	0.173	0.083	4.88E-29	A12
chr5:111619914-111622077	5.58E-34	0.615527578	0.129	0.055	1.54E-28	A12
chr16:33130069-33131333	3.48E-33	0.665564717	0.115	0.047	9.58E-28	A12
chr8:92834566-92837392	9.28E-33	0.591892887	0.133	0.058	2.56E-27	A12
chr2:28028797-28034870	1.62E-32	0.521219216	0.178	0.09	4.45E-27	A12
chr16:93152809-93153853	2.56E-31	0.570601225	0.135	0.061	7.06E-26	A12
chr6:90464799-90467555	3.06E-30	0.639852252	0.112	0.047	8.43E-25	A12
chr2:28000329-28006657	3.38E-30	0.569694904	0.141	0.066	9.32E-25	A12
chr2:180305474-180308212	4.94E-30	0.525328035	0.152	0.073	1.36E-24	A12
chr17:14531845-14533360	5.86E-30	0.54157932	0.144	0.068	1.61E-24	A12
chr1:90497122-90498304	6.18E-29	0.507616794	0.144	0.069	1.70E-23	A12
chr13:32683403-32684577	1.49E-28	0.556535132	0.129	0.059	4.12E-23	A12
chr2:27986276-27991713	2.80E-28	0.610689667	0.112	0.049	7.70E-23	A12
chr2:144745501-144747673	5.14E-28	0.546432634	0.125	0.056	1.42E-22	A12
chr7:66528359-66529650	6.88E-28	0.503152605	0.15	0.074	1.90E-22	A12
chr12:103281049-103282523	8.03E-28	0.505058397	0.155	0.078	2.21E-22	A12
chr10:61232366-61233618	1.27E-27	0.501989249	0.15	0.074	3.49E-22	A12
chr16:30983244-30986297	3.80E-26	0.601012234	0.115	0.052	1.05E-20	A12
chr8:93945513-93947767	9.31E-26	0.548689793	0.132	0.064	2.57E-20	A12
chr7:109142670-109145827	1.05E-25	0.603028611	0.104	0.045	2.89E-20	A12
chr11:8653309-8654628	1.23E-25	0.612957052	0.108	0.048	3.39E-20	A12
chr6:48541113-48543077	2.29E-25	0.551222197	0.118	0.055	6.30E-20	A12
chr5:33566770-33571566	2.55E-25	0.579404852	0.104	0.045	7.03E-20	A12
chr11:76708990-76710944	3.55E-25	0.564705445	0.112	0.051	9.77E-20	A12
chr7:139326571-139328195	4.27E-25	0.5669524	0.111	0.05	1.18E-19	A12
chr6:112210095-112211137	1.67E-24	0.587162659	0.106	0.048	4.60E-19	A12
chr9:58408904-58412107	3.80E-24	0.608304487	0.101	0.045	1.05E-18	A12
chr4:145233197-145234243	5.01E-24	0.56543367	0.101	0.045	1.38E-18	A12
chr7:98426747-98429061	9.32E-24	0.569259712	0.103	0.046	2.57E-18	A12
chr8:117421948-117424011	1.10E-23	0.500670726	0.133	0.066	3.03E-18	A12
chr4:55874897-55876021	2.80E-23	0.511933801	0.117	0.056	7.71E-18	A12
chr4:154208703-154210563	4.01E-23	0.544490015	0.111	0.052	1.10E-17	A12
chr1:79696352-79699143	2.00E-22	0.550636059	0.11	0.053	5.51E-17	A12
chr17:24266856-24267917	2.26E-22	0.533366048	0.107	0.05	6.22E-17	A12
chr2:154378811-154379955	3.04E-21	0.529885553	0.111	0.054	8.37E-16	A12
chr9:75235873-75237626	3.84E-21	0.509492851	0.122	0.062	1.06E-15	A12
chr11:67525891-67527453	4.89E-21	0.538650492	0.107	0.051	1.35E-15	A12
chr14:64052497-64054662	5.56E-21	0.549210889	0.103	0.049	1.53E-15	A12
chr7:98497522-98500955	1.73E-20	0.53065136	0.109	0.054	4.76E-15	A12
chr11:75012835-75013516	2.67E-20	0.50206951	0.116	0.059	7.35E-15	A12
chr6:90565165-90567142	4.06E-20	0.530808979	0.103	0.049	1.12E-14	A12
chrX:99603987-99606330	2.11E-19	0.513086297	0.11	0.056	5.82E-14	A12
chr7:83938571-83940306	5.72E-18	0.50401596	0.105	0.054	1.58E-12	A12
chr5:111934231-111936406	6.93E-192	0.657019094	0.469	0.193	1.91E-186	A13
chr11:51493431-51495088	2.47E-135	0.735904412	0.312	0.118	6.80E-130	A13
chr2:91290912-91292186	3.50E-108	0.742886236	0.248	0.09	9.65E-103	A13
chr11:99984934-99987120	2.21E-106	0.514755144	0.411	0.212	6.09E-101	A13
chr8:83048712-83050432	7.88E-84	0.535807769	0.324	0.159	2.17E-78	A13
chr13:104509512-104511720	1.02E-76	0.545544828	0.297	0.144	2.82E-71	A13
chr2:30400635-30404210	1.64E-73	0.506552749	0.319	0.164	4.53E-68	A13
chr7:139939760-139941486	1.82E-72	0.63153141	0.225	0.095	5.01E-67	A13
chr7:99664292-99666678	7.24E-68	0.592238085	0.236	0.106	2.00E-62	A13
chr5:112852670-112854301	2.54E-64	0.929400903	0.106	0.03	6.99E-59	A13
chr9:112207719-112208441	6.58E-62	0.50772602	0.278	0.143	1.81E-56	A13
chr8:83035856-83038083	9.24E-61	0.676725496	0.175	0.07	2.55E-55	A13
chr14:21668523-21670783	4.08E-60	0.704431521	0.162	0.063	1.12E-54	A13
chr15:73555815-73558097	4.29E-60	0.509857976	0.267	0.135	1.18E-54	A13
chr12:75285846-75286961	1.04E-58	0.723365595	0.15	0.056	2.87E-53	A13
chr11:71757846-71759187	1.47E-57	0.593571787	0.203	0.09	4.04E-52	A13
chr11:71769278-71773770	7.66E-57	0.557711936	0.224	0.107	2.11E-51	A13
chr1:89171041-89172154	2.38E-55	0.617012971	0.185	0.08	6.55E-50	A13
chr15:96603849-96604890	2.07E-52	0.548998603	0.214	0.103	5.70E-47	A13
chr4:123227513-123229789	1.37E-48	0.510433818	0.23	0.119	3.77E-43	A13
chr6:99970991-99972195	2.04E-47	0.686793015	0.134	0.052	5.62E-42	A13
chr1:190772969-190774416	1.59E-46	0.683948006	0.136	0.054	4.37E-41	A13
chr5:136868945-136870950	5.42E-46	0.570080973	0.182	0.085	1.49E-40	A13
chr4:139782206-139785542	3.06E-45	0.58124611	0.175	0.081	8.44E-40	A13
chr9:61861671-61862856	2.30E-43	0.548915673	0.181	0.087	6.33E-38	A13
chr16:35613288-35615857	3.11E-41	0.52444138	0.184	0.09	8.58E-36	A13
chr9:26519559-26520702	6.22E-41	0.507726341	0.192	0.097	1.71E-35	A13
chr11:51507771-51511145	4.38E-39	0.612966569	0.14	0.062	1.21E-33	A13
chr9:41464167-41464764	1.17E-38	0.528533984	0.172	0.084	3.23E-33	A13
chr6:100892218-100893299	4.34E-38	0.586621433	0.146	0.067	1.20E-32	A13
chr12:29983328-29986204	6.68E-38	0.529512607	0.174	0.087	1.84E-32	A13
chr1:190763483-190765220	1.52E-37	0.733922223	0.103	0.04	4.19E-32	A13
chr11:60842985-60844661	1.76E-36	0.706226462	0.101	0.039	4.85E-31	A13
chr4:154208703-154210563	2.27E-36	0.627723411	0.12	0.05	6.25E-31	A13
chr7:67499437-67501824	5.34E-36	0.667870873	0.117	0.049	1.47E-30	A13
chr16:34839190-34840263	6.13E-36	0.626862869	0.125	0.055	1.69E-30	A13
chr7:99290179-99292063	1.92E-35	0.525958572	0.163	0.081	5.30E-30	A13
chr2:128321054-128322339	2.24E-35	0.530390982	0.167	0.085	6.16E-30	A13
chr4:53614574-53615506	9.28E-33	0.625076722	0.115	0.05	2.56E-27	A13
chr4:81999256-82000413	1.72E-32	0.542104306	0.142	0.069	4.73E-27	A13
chr1:92404273-92407324	3.72E-32	0.513802484	0.161	0.083	1.03E-26	A13
chr14:34397554-34400288	2.02E-31	0.600638903	0.12	0.055	5.57E-26	A13
chr2:174048844-174050617	6.60E-31	0.513663661	0.149	0.075	1.82E-25	A13
chr3:154441105-154442213	1.15E-30	0.620371985	0.11	0.048	3.18E-25	A13
chr2:166189037-166191503	1.38E-30	0.528994493	0.148	0.076	3.80E-25	A13
chr17:86265821-86267740	8.65E-29	0.599613621	0.107	0.048	2.38E-23	A13
chr11:67357748-67358843	1.37E-28	0.527895664	0.132	0.065	3.78E-23	A13
chr17:15203416-15205269	1.90E-28	0.543523683	0.126	0.061	5.25E-23	A13
chr5:125494252-125496533	3.27E-28	0.526520407	0.137	0.07	9.02E-23	A13
chr10:18454541-18456117	3.46E-28	0.582558712	0.107	0.048	9.52E-23	A13
chr13:55173595-55175180	5.24E-28	0.530151286	0.141	0.073	1.44E-22	A13
chr19:41986986-41988724	3.20E-25	0.529908993	0.118	0.058	8.82E-20	A13
chr16:29711338-29713003	9.11E-25	0.582133093	0.101	0.047	2.51E-19	A13
chr15:67110258-67111662	1.70E-24	0.518376289	0.12	0.061	4.69E-19	A13
chr7:126801799-126803704	8.52E-24	0.519119004	0.122	0.063	2.35E-18	A13
chr5:35535519-35538823	2.02E-23	0.545831482	0.107	0.053	5.56E-18	A13
chr2:166205856-166207898	4.26E-23	0.540319639	0.106	0.052	1.17E-17	A13
chr10:18505479-18507263	5.20E-23	0.54179137	0.105	0.051	1.43E-17	A13
chr17:14243978-14245674	6.98E-23	0.529834155	0.114	0.058	1.92E-17	A13
chr13:37627557-37630060	2.22E-22	0.515641294	0.116	0.06	6.11E-17	A13
chr16:35247554-35251158	4.63E-22	0.501847607	0.115	0.06	1.28E-16	A13
chr7:37343026-37345176	1.09E-21	0.516500088	0.105	0.052	3.01E-16	A13
chr5:107143342-107145457	8.70E-21	0.51099764	0.104	0.053	2.40E-15	A13
chr13:97776478-97777363	1.06E-19	0.531035113	0.101	0.052	2.92E-14	A13
chr17:32163360-32164994	2.24E-111	0.929933448	0.397	0.113	6.18E-106	A14
chr1:72853659-72866982	4.80E-98	0.622106563	0.612	0.258	1.32E-92	A14
chr5:91806831-91808250	6.90E-93	1.227451615	0.213	0.042	1.90E-87	A14
chr3:122072459-122074636	1.32E-88	1.088470348	0.249	0.058	3.63E-83	A14
chr16:39466408-39467339	3.49E-87	1.211330327	0.204	0.041	9.62E-82	A14
chr19:12486481-12489817	2.75E-86	0.807129627	0.388	0.125	7.58E-81	A14
chr13:79309326-79310117	3.35E-84	1.611795294	0.108	0.013	9.23E-79	A14
chr10:38908016-38908755	2.18E-82	1.553416173	0.124	0.017	6.01E-77	A14
chr9:48618052-48618973	8.15E-82	1.168871758	0.206	0.044	2.25E-76	A14
chr5:35645024-35649044	4.26E-80	0.859884136	0.331	0.101	1.17E-74	A14
chr2:174048844-174050617	1.23E-74	0.933645802	0.272	0.075	3.40E-69	A14
chr2:54084596-54086617	4.09E-69	1.457407466	0.113	0.017	1.13E-63	A14
chr8:102783617-102785684	1.09E-68	0.997849589	0.238	0.064	3.02E-63	A14
chr15:37432048-37433853	3.39E-66	0.665550921	0.413	0.164	9.34E-61	A14
chr1:12717901-12719104	2.50E-64	0.871973276	0.267	0.081	6.90E-59	A14
chr2:93275588-93279565	7.87E-64	0.854881154	0.284	0.092	2.17E-58	A14
chr3:8715836-8718899	3.71E-60	0.514261058	0.532	0.259	1.02E-54	A14
chr18:14330728-14332293	1.15E-59	0.952573801	0.216	0.06	3.16E-54	A14
chr8:36789468-36790411	5.68E-59	1.397953199	0.104	0.016	1.57E-53	A14
chr2:110362163-110363320	1.62E-58	0.995162628	0.193	0.05	4.45E-53	A14
chr16:29760394-29763251	3.05E-57	0.629737295	0.386	0.155	8.40E-52	A14
chr11:99054481-99056889	1.89E-54	1.33243173	0.108	0.019	5.22E-49	A14
chr19:23920068-23921496	5.15E-53	1.234133838	0.122	0.024	1.42E-47	A14
chr1:57773967-57775834	5.51E-52	0.727636442	0.297	0.109	1.52E-46	A14
chr1:73758122-73759325	7.15E-51	0.813404247	0.23	0.072	1.97E-45	A14
chr9:43305732-43307068	1.06E-50	0.921227987	0.187	0.051	2.93E-45	A14
chr1:122356971-122357321	1.83E-48	0.51668241	0.45	0.217	5.05E-43	A14
chr2:160939845-160945548	5.41E-47	0.541371928	0.41	0.192	1.49E-41	A14
chr19:33068332-33069364	2.89E-45	0.862332158	0.195	0.059	7.97E-40	A14
chr5:104128146-104129240	4.10E-45	0.865626983	0.196	0.061	1.13E-39	A14
chr18:78236956-78239517	4.36E-45	0.574330852	0.369	0.166	1.20E-39	A14
chr1:73743391-73745116	4.87E-44	1.075516604	0.122	0.027	1.34E-38	A14
chr10:122883721-122884951	7.49E-44	0.721252883	0.255	0.093	2.06E-38	A14
chr9:58156366-58159384	1.10E-43	0.571370759	0.36	0.161	3.03E-38	A14
chr8:11384205-11386210	1.91E-42	1.141179407	0.104	0.021	5.27E-37	A14
chr14:58537774-58539094	3.03E-41	0.695844554	0.244	0.089	8.35E-36	A14
chr9:58147039-58150828	3.32E-39	0.95871388	0.141	0.038	9.14E-34	A14
chr18:66178078-66180420	5.65E-39	0.780252879	0.206	0.071	1.56E-33	A14
chr9:36916459-36917787	6.89E-39	0.608139755	0.291	0.121	1.90E-33	A14
chr5:132073678-132075512	9.91E-39	0.873757166	0.158	0.046	2.73E-33	A14
chr11:41644708-41645791	1.33E-38	0.771714797	0.192	0.063	3.66E-33	A14
chr17:47975882-47977386	1.05E-37	0.54474761	0.352	0.17	2.91E-32	A14
chr3:101143959-101145775	1.06E-37	0.578800589	0.3	0.127	2.91E-32	A14
chr5:35623917-35627045	9.03E-37	0.538606551	0.337	0.157	2.49E-31	A14
chr2:158247939-158249002	1.08E-36	0.668344536	0.23	0.087	2.97E-31	A14
chr2:166266054-166268193	1.69E-36	0.843116534	0.164	0.051	4.66E-31	A14
chr9:58174369-58176526	4.02E-36	0.619724763	0.26	0.105	1.11E-30	A14
chr1:74797173-74798160	1.97E-35	0.753559243	0.185	0.063	5.43E-30	A14
chr2:151915040-151917449	5.83E-35	0.726228439	0.216	0.083	1.61E-29	A14
chr9:58142754-58146225	6.96E-35	0.836738801	0.17	0.056	1.92E-29	A14
chr2:59598673-59600623	8.99E-35	0.621870499	0.257	0.106	2.48E-29	A14
chr13:112099884-112101646	6.41E-34	0.646683012	0.24	0.097	1.77E-28	A14
chr15:77931216-77932672	7.45E-34	0.746096972	0.189	0.067	2.05E-28	A14
chr7:82688306-82689602	8.77E-34	0.90718892	0.128	0.036	2.42E-28	A14
chr2:135692309-135693468	3.12E-33	0.700517295	0.199	0.073	8.61E-28	A14
chr9:56623039-56628474	7.04E-33	0.584983141	0.274	0.121	1.94E-27	A14
chr16:30019159-30021155	1.31E-32	0.586077757	0.272	0.12	3.60E-27	A14
chr2:151921106-151922433	2.57E-32	0.916828081	0.125	0.036	7.09E-27	A14
chr11:103343001-103347404	3.84E-32	0.546492243	0.3	0.141	1.06E-26	A14
chr13:28697555-28698565	6.50E-32	1.014450044	0.102	0.026	1.79E-26	A14
chr5:113787897-113790172	6.53E-32	0.690852396	0.202	0.077	1.80E-26	A14
chr12:78350868-78351174	7.25E-32	0.567796192	0.267	0.117	2.00E-26	A14
chr17:4735027-4735977	5.37E-31	0.880768508	0.127	0.037	1.48E-25	A14
chr10:22608238-22609814	1.06E-30	0.756532432	0.168	0.059	2.93E-25	A14
chr18:68692064-68692314	5.14E-30	0.594865641	0.247	0.108	1.42E-24	A14
chr7:101392459-101396599	1.44E-29	0.541973116	0.272	0.124	3.98E-24	A14
chr9:117907128-117908751	1.88E-29	0.732088952	0.162	0.057	5.19E-24	A14
chr7:99509864-99510660	3.90E-29	0.741236765	0.164	0.058	1.07E-23	A14
chr18:13972308-13972988	6.89E-29	0.823587392	0.139	0.045	1.90E-23	A14
chr9:115390461-115391937	9.66E-29	0.658876764	0.201	0.08	2.66E-23	A14
chr11:116493514-116495698	1.38E-28	0.65513168	0.201	0.081	3.81E-23	A14
chr2:158305605-158307210	2.53E-28	0.888528614	0.117	0.035	6.96E-23	A14
chr11:85830823-85834185	4.96E-28	0.657826052	0.204	0.084	1.37E-22	A14
chr9:40116800-40117549	6.13E-28	0.698588055	0.175	0.066	1.69E-22	A14
chr1:135759327-135761011	8.39E-28	0.675855782	0.189	0.075	2.31E-22	A14
chr11:75000939-75001732	1.18E-27	0.75526628	0.151	0.053	3.26E-22	A14
chr2:9995948-9996652	1.42E-27	0.841104162	0.127	0.04	3.92E-22	A14
chr1:12691809-12693572	1.58E-27	0.618948467	0.219	0.095	4.35E-22	A14
chr6:115988549-115990280	1.67E-27	0.606131441	0.226	0.099	4.61E-22	A14
chr18:47317893-47319165	1.99E-27	0.814071522	0.113	0.033	5.49E-22	A14
chr3:75860547-75861450	2.06E-27	0.696760524	0.175	0.066	5.69E-22	A14
chr12:79785431-79786306	2.27E-27	0.876930837	0.116	0.035	6.27E-22	A14
chr2:33046472-33048865	2.66E-27	0.821808943	0.134	0.044	7.33E-22	A14
chr3:146153065-146154819	6.75E-27	0.678136886	0.182	0.072	1.86E-21	A14
chr2:102005074-102006653	7.85E-27	0.731968684	0.151	0.054	2.16E-21	A14
chr9:61259007-61262425	8.32E-27	0.542826037	0.26	0.123	2.29E-21	A14
chr15:95905888-95907988	1.09E-26	0.825253373	0.124	0.039	3.01E-21	A14
chr17:83916074-83918115	1.16E-26	0.54848664	0.252	0.118	3.19E-21	A14
chr7:135860150-135861632	2.13E-26	0.85504217	0.117	0.036	5.86E-21	A14
chr5:91517269-91519241	3.81E-26	0.500064965	0.286	0.143	1.05E-20	A14
chr15:50246427-50247365	7.61E-26	0.915768411	0.108	0.033	2.10E-20	A14
chr17:31556205-31558743	1.08E-25	0.534241839	0.244	0.112	2.98E-20	A14
chr6:127499805-127501038	1.13E-25	0.742773285	0.141	0.049	3.10E-20	A14
chr11:72086335-72087526	2.55E-25	0.815445552	0.127	0.042	7.03E-20	A14
chr15:37719434-37720953	3.68E-25	0.756050543	0.136	0.047	1.01E-19	A14
chr1:119193961-119195653	9.35E-25	0.84654597	0.119	0.039	2.58E-19	A14
chr10:31592320-31593677	2.14E-24	0.549607744	0.226	0.103	5.90E-19	A14
chr15:11064090-11066333	2.21E-24	0.595738948	0.21	0.094	6.08E-19	A14
chr15:59029652-59032453	8.68E-24	0.514633607	0.241	0.115	2.39E-18	A14
chr11:32383519-32384714	1.10E-23	0.684455824	0.155	0.059	3.03E-18	A14
chr2:167924699-167925654	1.21E-23	0.555601906	0.221	0.102	3.33E-18	A14
chr2:173431372-173434076	2.17E-23	0.523549311	0.24	0.115	5.97E-18	A14
chr17:74209224-74210256	2.41E-23	0.701715652	0.144	0.053	6.64E-18	A14
chr1:153047427-153048846	1.23E-22	0.520440216	0.236	0.115	3.38E-17	A14
chr1:75366317-75368437	3.51E-22	0.846155033	0.105	0.034	9.68E-17	A14
chr3:81782646-81783472	4.60E-22	0.731250841	0.134	0.05	1.27E-16	A14
chr1:126484418-126485288	5.08E-22	0.541734969	0.207	0.094	1.40E-16	A14
chr6:72747306-72749697	5.35E-22	0.502740085	0.236	0.116	1.48E-16	A14
chr5:25040743-25042353	1.02E-21	0.751111155	0.117	0.041	2.82E-16	A14
chr9:58168264-58170011	1.39E-21	0.791588844	0.108	0.036	3.82E-16	A14
chr2:158098279-158100746	2.14E-21	0.550645185	0.199	0.091	5.91E-16	A14
chr1:133841335-133844138	2.14E-21	0.542130523	0.206	0.096	5.91E-16	A14
chr5:24334196-24336280	3.09E-21	0.614967391	0.172	0.074	8.52E-16	A14
chr11:95538254-95541897	3.40E-21	0.525071852	0.218	0.104	9.37E-16	A14
chr13:51017058-51019546	4.72E-21	0.684027297	0.138	0.053	1.30E-15	A14
chr1:78181602-78182488	5.28E-21	0.733528018	0.127	0.047	1.45E-15	A14
chr15:97182399-97183386	5.58E-21	0.50483825	0.215	0.101	1.54E-15	A14
chr13:51022188-51024108	7.95E-21	0.619569968	0.15	0.06	2.19E-15	A14
chr4:98003312-98004905	1.27E-20	0.565601155	0.19	0.087	3.50E-15	A14
chr11:59731348-59733501	1.30E-20	0.625029904	0.17	0.075	3.59E-15	A14
chr10:61365621-61367746	1.31E-20	0.72083917	0.124	0.046	3.62E-15	A14
chr17:53595778-53597676	1.85E-20	0.603850794	0.168	0.073	5.11E-15	A14
chr2:26438038-26439372	2.38E-20	0.76546667	0.11	0.038	6.57E-15	A14
chr6:108835188-108836813	4.32E-20	0.620275467	0.151	0.062	1.19E-14	A14
chr2:168402418-168403530	6.99E-20	0.703381345	0.121	0.044	1.93E-14	A14
chr14:31225385-31229511	9.00E-20	0.591812134	0.168	0.074	2.48E-14	A14
chr9:62438159-62439173	1.17E-19	0.771734969	0.107	0.037	3.24E-14	A14
chr9:43833182-43835505	1.40E-19	0.777299345	0.114	0.042	3.87E-14	A14
chr13:37920212-37921643	1.54E-19	0.675592443	0.134	0.053	4.24E-14	A14
chr3:37844742-37847152	2.44E-19	0.539947438	0.185	0.085	6.71E-14	A14
chr1:119901182-119904072	3.59E-19	0.644416181	0.141	0.057	9.90E-14	A14
chr2:104266784-104267968	4.09E-19	0.643657785	0.124	0.047	1.13E-13	A14
chr5:38189801-38191690	4.57E-19	0.604415552	0.144	0.059	1.26E-13	A14
chr9:27617020-27618219	4.97E-19	0.536728398	0.184	0.085	1.37E-13	A14
chr7:142479720-142483802	6.55E-19	0.600212087	0.172	0.079	1.81E-13	A14
chr6:30620112-30621748	7.20E-19	0.583413712	0.15	0.063	1.98E-13	A14
chr19:56983396-56985030	8.47E-19	0.567891839	0.161	0.07	2.33E-13	A14
chr3:54540364-54541714	9.60E-19	0.709130374	0.116	0.043	2.65E-13	A14
chr11:79080777-79082679	1.18E-18	0.529229081	0.185	0.087	3.25E-13	A14
chr16:92953921-92955875	1.53E-18	0.539011623	0.17	0.076	4.23E-13	A14
chr13:45469218-45470162	2.68E-18	0.573916449	0.165	0.075	7.38E-13	A14
chr1:133685612-133686976	2.71E-18	0.722822963	0.116	0.044	7.46E-13	A14
chr12:76562986-76564956	3.08E-18	0.736616052	0.11	0.041	8.48E-13	A14
chr13:107493606-107495532	3.46E-18	0.559543723	0.172	0.079	9.54E-13	A14
chr4:143099247-143101116	3.75E-18	0.731613352	0.105	0.038	1.03E-12	A14
chr11:117953867-117955206	3.88E-18	0.556548155	0.178	0.084	1.07E-12	A14
chr11:70821817-70822779	4.09E-18	0.666984481	0.119	0.046	1.13E-12	A14
chr9:67130560-67132014	4.11E-18	0.563282172	0.162	0.072	1.13E-12	A14
chr1:154156183-154158184	5.13E-18	0.508164605	0.193	0.094	1.41E-12	A14
chr7:96209600-96211285	1.00E-17	0.533770791	0.176	0.083	2.76E-12	A14
chr13:44501477-44502327	1.06E-17	0.65406996	0.122	0.048	2.93E-12	A14
chr6:108426470-108427271	1.62E-17	0.587665222	0.148	0.065	4.47E-12	A14
chr15:52967391-52968319	1.92E-17	0.691837174	0.104	0.038	5.28E-12	A14
chr2:180230003-180232070	2.21E-17	0.583720818	0.145	0.063	6.09E-12	A14
chrX:12996516-12997281	2.51E-17	0.50439074	0.179	0.085	6.91E-12	A14
chr6:147145063-147146134	2.57E-17	0.628520166	0.13	0.053	7.09E-12	A14
chr6:112245287-112246274	3.13E-17	0.511898889	0.195	0.098	8.63E-12	A14
chr6:56616185-56618059	4.46E-17	0.582012368	0.125	0.05	1.23E-11	A14
chr10:24778176-24779025	5.25E-17	0.60072234	0.127	0.052	1.45E-11	A14
chr10:59956385-59959255	5.76E-17	0.53065734	0.168	0.079	1.59E-11	A14
chr12:108408403-108409689	7.08E-17	0.558999916	0.164	0.077	1.95E-11	A14
chr7:71411143-71412457	7.92E-17	0.711930481	0.11	0.042	2.18E-11	A14
chr12:79947699-79949786	8.41E-17	0.544085473	0.158	0.072	2.32E-11	A14
chr2:158135611-158136873	9.66E-17	0.58165582	0.138	0.059	2.66E-11	A14
chr6:72676417-72679236	1.05E-16	0.665327301	0.114	0.045	2.88E-11	A14
chr6:94788774-94790405	1.50E-16	0.57476085	0.133	0.056	4.12E-11	A14
chr4:47136392-47140557	1.54E-16	0.517032679	0.172	0.082	4.23E-11	A14
chr5:113649718-113651502	1.81E-16	0.557063625	0.147	0.065	4.99E-11	A14
chr11:120341778-120345906	1.90E-16	0.506712053	0.178	0.087	5.24E-11	A14
chr8:40962852-40964102	2.03E-16	0.63852853	0.119	0.048	5.59E-11	A14
chr5:21543287-21544122	2.25E-16	0.511206333	0.182	0.09	6.21E-11	A14
chr17:46831747-46833747	2.65E-16	0.742540821	0.102	0.039	7.30E-11	A14
chr12:4284888-4286496	2.98E-16	0.510368347	0.167	0.079	8.22E-11	A14
chr11:75012835-75013516	3.06E-16	0.552974789	0.139	0.06	8.42E-11	A14
chr1:159388131-159389276	3.47E-16	0.607504916	0.122	0.05	9.56E-11	A14
chr9:34953075-34954738	4.01E-16	0.509272911	0.17	0.082	1.10E-10	A14
chr1:181528775-181530106	4.31E-16	0.548258113	0.153	0.07	1.19E-10	A14
chr2:26308775-26310332	5.58E-16	0.511841779	0.17	0.082	1.54E-10	A14
chr7:16955015-16957235	7.15E-16	0.580773438	0.127	0.053	1.97E-10	A14
chr12:117871886-117873019	9.97E-16	0.527419338	0.139	0.061	2.75E-10	A14
chr4:57537449-57538534	1.35E-15	0.693260633	0.102	0.039	3.72E-10	A14
chr2:170344740-170346155	1.73E-15	0.636737199	0.121	0.051	4.76E-10	A14
chr1:134082668-134084563	2.08E-15	0.518222253	0.167	0.082	5.72E-10	A14
chr17:84572617-84574292	2.75E-15	0.572738513	0.144	0.066	7.59E-10	A14
chr18:11915046-11916770	3.40E-15	0.634046082	0.116	0.048	9.38E-10	A14
chr18:4839573-4840648	4.70E-15	0.658413919	0.107	0.043	1.30E-09	A14
chr1:36586702-36591461	7.41E-15	0.616939004	0.116	0.049	2.04E-09	A14
chr2:135370078-135371031	8.74E-15	0.615274503	0.113	0.047	2.41E-09	A14
chr1:36522150-36526075	1.38E-14	0.549740195	0.139	0.064	3.81E-09	A14
[truncated: 5,872 more rows]
