# Supplementary material for: Mapping and modeling the genomic basis of differential RNA isoform expression at single-cell resolution with LR-Split-seq
Source: Genome Biol. 2021 Oct 7;22:286. doi: 10.1186/s13059-021-02505-w (PMC8495978; doi:10.1186/s13059-021-02505-w)
Supplement: Supplementary file 2 — Additional file 2:. Tables S1-S14. [file 13059_2021_2505_MOESM2_ESM.gz › supp_tables/S9_sc_tss_10.sort.bed]

chr1	4779542	4779547	m54284U_200831_121835/15402477/ccs_0_2	1	-
chr1	4779990	4779991	m54284U_200831_121835/43123502/ccs_1_2	1	-
chr1	4785698	4785740	m54284U_200901_184453/61212662/ccs_5_11	1	-
chr1	4807813	4807914	m54284U_200831_121835/129370177/ccs_6_31	1	+
chr1	4857775	4857836	m54284U_200831_121835/23136360/ccs_8_62	2	+
chr1	5019334	5019391	m54284U_200831_121835/80085142/ccs_15_9	1	-
chr1	5020188	5020189	m54284U_200901_184453/162137676/ccs_17_2	1	-
chr1	5083107	5083151	m54284U_200901_184453/180421201/ccs_18_17	1	+
chr1	6214561	6214580	m54284U_200831_121835/4916071/ccs_22_4	1	-
chr1	6214636	6214723	m54284U_200901_184453/121570436/ccs_23_44	1	+
chr1	7037099	7037100	m54284U_200901_184453/110298294/ccs_40_2	1	+
chr1	7088939	7088962	m54284U_200901_184453/92274931/ccs_41_4	1	+
chr1	7089032	7089158	m54284U_200831_121835/150144178/ccs_42_10	1	+
chr1	7153232	7153233	m54284U_200901_184453/109447275/ccs_45_2	1	+
chr1	9545412	9545485	m54284U_200831_121835/80872882/ccs_47_27	1	+
chr1	9545837	9546010	m54284U_200901_184453/124649543/ccs_49_6	1	+
chr1	9683625	9683626	m54284U_200831_121835/158402121/ccs_53_2	1	-
chr1	9687599	9687600	m54284U_200901_184453/61933696/ccs_55_2	1	-
chr1	9700321	9700324	m54284U_200831_121835/61539077/ccs_57_2	1	-
chr1	9748381	9748426	m54284U_200901_184453/41355721/ccs_60_13	1	-
chr1	9944117	9944119	m54284U_200901_184453/178258369/ccs_65_7	1	-
chr1	10037926	10037964	m54284U_200901_184453/165283182/ccs_69_30	1	-
chr1	10038216	10038250	m54284U_200831_121835/166790149/ccs_70_9	1	+
chr1	10039768	10039841	m54284U_200901_184453/11272990/ccs_71_15	1	+
chr1	10045155	10045157	m54284U_200901_184453/151652133/ccs_72_4	1	+
chr1	10047425	10047427	m54284U_200831_121835/172164896/ccs_73_3	1	+
chr1	10066513	10066514	m54284U_200901_184453/87491421/ccs_75_2	1	+
chr1	10066658	10066659	m54284U_200831_121835/154469672/ccs_76_2	1	+
chr1	10072803	10072817	m54284U_200831_121835/169280386/ccs_79_3	1	+
chr1	10074893	10074894	m54284U_200831_121835/129631951/ccs_82_6	1	+
chr1	10075398	10075448	m54284U_200901_184453/170197287/ccs_84_2	1	+
chr1	10090187	10090231	m54284U_200901_184453/105841617/ccs_86_2	1	+
chr1	10112507	10112525	m54284U_200831_121835/21627995/ccs_88_2	1	+
chr1	10141583	10141584	m54284U_200901_184453/3672252/ccs_91_3	1	-
chr1	10156986	10156987	m54284U_200901_184453/91489742/ccs_93_6	1	-
chr1	10160726	10160764	m54284U_200831_121835/164498167/ccs_96_4	1	-
chr1	10180930	10180968	m54284U_200901_184453/1704101/ccs_98_3	1	-
chr1	10184150	10184159	m54284U_200901_184453/5964953/ccs_99_7	1	-
chr1	10184491	10184494	m54284U_200831_121835/136055055/ccs_101_2	1	-
chr1	10189267	10189269	m54284U_200901_184453/68878407/ccs_103_7	1	-
chr1	10189560	10189563	m54284U_200901_184453/87165564/ccs_104_3	1	-
chr1	10199781	10199784	m54284U_200831_121835/63571391/ccs_108_2	1	-
chr1	10209373	10209374	m54284U_200901_184453/38929062/ccs_110_3	1	-
chr1	10214144	10214272	m54284U_200901_184453/102433762/ccs_114_8	1	-
chr1	10232553	10232593	m54284U_200901_184453/104727618/ccs_118_3	1	-
chr1	10232770	10232780	m54284U_200901_184453/72549934/ccs_119_2	1	-
chr1	10232940	10233124	m54284U_200901_184453/179439575/ccs_120_19	1	-
chr1	12692528	12692597	m54284U_200831_121835/174000839/ccs_121_11	1	+
chr1	12836168	12836171	m54284U_200831_121835/28838532/ccs_127_4	1	+
chr1	12840444	12840450	m54284U_200831_121835/50463074/ccs_128_4	1	+
chr1	13156411	13156465	m54284U_200901_184453/26149302/ccs_133_4	1	-
chr1	13174475	13174518	m54284U_200831_121835/177144781/ccs_134_3	1	-
chr1	13177886	13177887	m54284U_200901_184453/67439384/ccs_135_2	1	-
chr1	13224680	13224681	m54284U_200901_184453/180158858/ccs_139_3	1	-
chr1	13235577	13235578	m54284U_200831_121835/58329245/ccs_140_4	1	-
chr1	13255447	13255448	m54284U_200901_184453/45155922/ccs_141_2	1	-
chr1	13343817	13343818	m54284U_200901_184453/5114066/ccs_142_3	1	-
chr1	13356442	13356443	m54284U_200901_184453/60621216/ccs_149_2	1	-
chr1	13372448	13372451	m54284U_200901_184453/24644371/ccs_151_4	1	-
chr1	13374037	13374045	m54284U_200901_184453/149751695/ccs_153_5	1	-
chr1	13374111	13374145	m54284U_200831_121835/109643906/ccs_154_4	1	-
chr1	13374233	13374234	m54284U_200901_184453/165808412/ccs_155_2	1	-
chr1	13589730	13589888	m54284U_200901_184453/22151222/ccs_159_62	2	-
chr1	13630083	13630098	m54284U_200831_121835/165348260/ccs_160_2	1	-
chr1	13641038	13641039	m54284U_200901_184453/177867249/ccs_161_2	1	-
chr1	13660488	13660550	m54284U_200901_184453/152372023/ccs_163_11	1	-
chr1	14184843	14184844	m54284U_200901_184453/141688841/ccs_166_2	1	-
chr1	14283145	14283197	m54284U_200831_121835/143851764/ccs_170_9	1	-
chr1	14304628	14304646	m54284U_200831_121835/54133026/ccs_171_3	1	-
chr1	14309729	14309789	m54284U_200901_184453/148899567/ccs_172_3	1	-
chr1	14309871	14309945	m54284U_200901_184453/130681401/ccs_173_7	1	-
chr1	14310047	14310050	m54284U_200901_184453/115803564/ccs_174_4	1	-
chr1	14310109	14310119	m54284U_200901_184453/20907726/ccs_175_7	1	-
chr1	15805606	15805659	m54284U_200901_184453/118491929/ccs_179_9	1	+
chr1	16103543	16103594	m54284U_200901_184453/149947070/ccs_185_2	1	-
chr1	16104389	16104439	m54284U_200901_184453/32309881/ccs_186_77	2	-
chr1	16105341	16105430	m54284U_200901_184453/147065367/ccs_187_22	1	+
chr1	16105901	16105965	m54284U_200901_184453/101190189/ccs_190_8	1	+
chr1	16394137	16394138	m54284U_200901_184453/8325735/ccs_194_2	1	-
chr1	16440426	16440427	m54284U_200901_184453/77398434/ccs_195_2	1	-
chr1	16463154	16463155	m54284U_200831_121835/9701749/ccs_196_3	1	-
chr1	16519225	16519315	m54284U_200901_184453/33816903/ccs_198_16	1	-
chr1	16619254	16619310	m54284U_200901_184453/177143980/ccs_199_12	1	-
chr1	16656865	16656943	m54284U_200901_184453/74843562/ccs_200_9	1	-
chr1	16657040	16657043	m54284U_200831_121835/45810200/ccs_201_2	1	-
chr1	16665206	16665249	m54284U_200901_184453/170133944/ccs_203_12	1	+
chr1	16665393	16665394	m54284U_200901_184453/97387359/ccs_204_2	1	+
chr1	16995736	16995737	m54284U_200901_184453/138609658/ccs_205_3	1	-
chr1	17097308	17097348	m54284U_200831_121835/32114420/ccs_208_2	1	-
chr1	17097586	17097596	m54284U_200831_121835/148965137/ccs_209_2	1	-
chr1	17097717	17097898	m54284U_200831_121835/167578039/ccs_210_40	1	-
chr1	20669881	20669941	m54284U_200831_121835/58786735/ccs_219_6	1	+
chr1	20670013	20670158	m54284U_200831_121835/143395066/ccs_220_56	2	+
chr1	20680033	20680160	m54284U_200831_121835/142409759/ccs_226_9	1	+
chr1	20681923	20681932	m54284U_200831_121835/171114624/ccs_230_20	1	+
chr1	20684225	20684249	m54284U_200901_184453/5114397/ccs_239_2	1	+
chr1	20806779	20806781	m54284U_200901_184453/153880642/ccs_241_2	1	-
chr1	20808871	20808872	m54284U_200901_184453/20253327/ccs_242_2	1	-
chr1	20810212	20810223	m54284U_200831_121835/29427873/ccs_243_3	1	-
chr1	20812039	20812059	m54284U_200901_184453/88998761/ccs_244_10	1	-
chr1	20813011	20813015	m54284U_200901_184453/18746143/ccs_246_2	1	-
chr1	20813066	20813067	m54284U_200901_184453/34604808/ccs_247_2	1	-
chr1	20814742	20814769	m54284U_200901_184453/49873124/ccs_249_6	1	-
chr1	20817354	20817453	m54284U_200901_184453/62653356/ccs_250_6	1	-
chr1	20820200	20820310	m54284U_200831_121835/174328059/ccs_251_77	2	-
chr1	20960323	20960324	m54284U_200901_184453/39454824/ccs_252_2	1	+
chr1	21079177	21079248	m54284U_200901_184453/7932443/ccs_253_18	1	-
chr1	23383141	23383205	m54284U_200901_184453/43320261/ccs_255_7	1	-
chr1	23877777	23877778	m54284U_200901_184453/918578/ccs_263_4	1	-
chr1	23922214	23922409	m54284U_200901_184453/52234618/ccs_265_31	1	-
chr1	24030506	24030534	m54284U_200901_184453/12388240/ccs_268_4	1	-
chr1	24100159	24100352	m54284U_200831_121835/21104821/ccs_271_26	1	-
chr1	24100467	24100468	m54284U_200831_121835/158400632/ccs_272_2	1	-
chr1	24612039	24612088	m54284U_200831_121835/69535013/ccs_273_2	1	-
chr1	24612275	24612286	m54284U_200831_121835/41093942/ccs_274_6	1	-
chr1	24612384	24612388	m54284U_200831_121835/64750514/ccs_275_3	1	-
chr1	24612523	24612702	m54284U_200901_184453/79234880/ccs_276_32	1	-
chr1	24612767	24612812	m54284U_200901_184453/157485696/ccs_277_3	1	-
chr1	24613000	24613002	m54284U_200901_184453/80807758/ccs_278_7	1	-
chr1	24613632	24613641	m54284U_200901_184453/54789857/ccs_281_22	1	-
chr1	24613891	24614014	m54284U_200901_184453/178258766/ccs_283_42	1	-
chr1	24614703	24614814	m54284U_200901_184453/94110346/ccs_285_51	1	-
chr1	24615427	24615462	m54284U_200901_184453/61016089/ccs_287_4	1	-
chr1	24615565	24615567	m54284U_200901_184453/64487790/ccs_288_8	1	-
chr1	24616000	24616183	m54284U_200901_184453/92407966/ccs_290_37	1	-
chr1	24678555	24678749	m54284U_200831_121835/72746138/ccs_291_13	1	+
chr1	30824386	30824436	m54284U_200901_184453/97649871/ccs_302_13	1	-
chr1	30830075	30830132	m54284U_200901_184453/53020944/ccs_305_7	1	-
chr1	30830819	30830895	m54284U_200901_184453/151913432/ccs_310_13	1	-
chr1	30831294	30831344	m54284U_200901_184453/78840522/ccs_312_5	1	-
chr1	30873581	30873660	m54284U_200901_184453/10160681/ccs_323_19	1	-
chr1	30873711	30873906	m54284U_200901_184453/86114811/ccs_324_43	1	-
chr1	30949315	30949341	m54284U_200901_184453/658258/ccs_327_3	1	-
chr1	30949669	30949758	m54284U_200901_184453/160958688/ccs_328_58	2	-
chr1	30950123	30950134	m54284U_200831_121835/43124774/ccs_329_2	1	-
chr1	33623444	33623445	m54284U_200901_184453/95880300/ccs_336_2	1	-
chr1	33669750	33669787	m54284U_200831_121835/104398962/ccs_340_28	1	-
chr1	33719871	33719928	m54284U_200901_184453/132450368/ccs_341_22	1	+
chr1	33757698	33757775	m54284U_200831_121835/86903264/ccs_345_21	1	-
chr1	33814409	33814481	m54284U_200901_184453/102499143/ccs_351_27	1	-
chr1	33814531	33814576	m54284U_200831_121835/50464454/ccs_352_14	1	-
chr1	33889819	33889820	m54284U_200901_184453/91620845/ccs_353_3	1	-
chr1	33891227	33891228	m54284U_200901_184453/91817184/ccs_356_2	1	-
chr1	33907756	33907836	m54284U_200901_184453/112461978/ccs_358_10	1	-
chr1	33907869	33908338	m54284U_200831_121835/103417157/ccs_359_72	2	+
chr1	33923899	33923900	m54284U_200901_184453/37945498/ccs_365_2	1	+
chr1	34011561	34011782	m54284U_200831_121835/135333718/ccs_372_69	2	+
chr1	34031738	34031820	m54284U_200831_121835/83559362/ccs_373_5	1	+
chr1	34032322	34032363	m54284U_200831_121835/178260807/ccs_375_5	1	+
chr1	34135224	34135230	m54284U_200901_184453/148309388/ccs_384_16	1	+
chr1	34161003	34161127	m54284U_200831_121835/167182712/ccs_389_13	1	+
chr1	34163302	34163429	m54284U_200901_184453/156762381/ccs_394_8	1	+
chr1	34163650	34163721	m54284U_200831_121835/101582529/ccs_395_8	1	+
chr1	34164337	34164358	m54284U_200831_121835/75825559/ccs_398_19	1	+
chr1	34166991	34167026	m54284U_200831_121835/102434057/ccs_401_15	1	+
chr1	34171113	34171151	m54284U_200901_184453/112855220/ccs_407_14	1	+
chr1	34171227	34171259	m54284U_200831_121835/141363810/ccs_408_11	1	+
chr1	34173009	34173064	m54284U_200901_184453/163382603/ccs_409_19	1	+
chr1	34192375	34192615	m54284U_200831_121835/139265403/ccs_437_12	1	+
chr1	34192875	34193008	m54284U_200901_184453/42666605/ccs_439_17	1	+
chr1	34197225	34197324	m54284U_200831_121835/118949106/ccs_446_13	1	+
chr1	34198533	34198713	m54284U_200901_184453/76024361/ccs_448_17	1	+
chr1	34199292	34199364	m54284U_200901_184453/9176722/ccs_449_12	1	+
chr1	34199464	34199529	m54284U_200831_121835/45745197/ccs_450_8	1	+
chr1	34200968	34201070	m54284U_200901_184453/21104652/ccs_451_8	1	+
chr1	34201146	34201217	m54284U_200901_184453/49808039/ccs_452_9	1	+
chr1	34208612	34208637	m54284U_200901_184453/96536264/ccs_456_16	1	+
chr1	34212289	34212464	m54284U_200831_121835/77529770/ccs_459_13	1	+
chr1	34218348	34218418	m54284U_200831_121835/44237981/ccs_465_8	1	+
chr1	34218489	34218504	m54284U_200831_121835/153355273/ccs_466_9	1	+
chr1	34225613	34225690	m54284U_200831_121835/53/ccs_468_9	1	+
chr1	34225831	34225987	m54284U_200831_121835/121767476/ccs_469_21	1	+
chr1	34227814	34228180	m54284U_200831_121835/114819450/ccs_470_17	1	+
chr1	34228309	34228489	m54284U_200901_184453/136971741/ccs_471_9	1	+
chr1	34228681	34228874	m54284U_200901_184453/173673221/ccs_473_22	1	+
chr1	34229042	34229077	m54284U_200901_184453/22152265/ccs_475_11	1	+
chr1	34229193	34229219	m54284U_200901_184453/51513641/ccs_477_18	1	+
chr1	34244341	34244391	m54284U_200901_184453/591432/ccs_485_11	1	+
chr1	34249509	34249592	m54284U_200901_184453/128650009/ccs_488_9	1	+
chr1	34252815	34252988	m54284U_200831_121835/143460605/ccs_495_17	1	+
chr1	34256229	34256317	m54284U_200831_121835/103678848/ccs_497_9	1	+
chr1	34263274	34263373	m54284U_200831_121835/43845840/ccs_506_13	1	+
chr1	34264529	34264630	m54284U_200901_184453/18352940/ccs_508_8	1	+
chr1	34270907	34270977	m54284U_200831_121835/24709736/ccs_514_19	1	+
chr1	34274166	34274307	m54284U_200831_121835/84806129/ccs_516_10	1	+
chr1	34275811	34275846	m54284U_200901_184453/11143531/ccs_519_14	1	+
chr1	34282553	34282565	m54284U_200901_184453/148506473/ccs_520_9	1	+
chr1	34289537	34289595	m54284U_200901_184453/154536699/ccs_525_20	1	+
chr1	34307758	34307819	m54284U_200901_184453/42534406/ccs_535_21	1	+
chr1	34308103	34308124	m54284U_200901_184453/180093303/ccs_537_12	1	+
chr1	34439309	34439372	m54284U_200831_121835/95947567/ccs_540_7	1	-
chr1	34439850	34439905	m54284U_200831_121835/115868196/ccs_541_9	1	+
chr1	34817529	34817534	m54284U_200901_184453/151980791/ccs_545_3	1	-
chr1	34818803	34818804	m54284U_200901_184453/74647201/ccs_546_2	1	-
chr1	34819772	34819794	m54284U_200901_184453/106432065/ccs_547_3	1	-
chr1	34842948	34843063	m54284U_200901_184453/71435362/ccs_549_41	1	-
chr1	34849960	34850005	m54284U_200831_121835/86771095/ccs_550_30	1	+
chr1	36104247	36104274	m54284U_200901_184453/138151221/ccs_557_2	1	+
chr1	36174102	36174135	m54284U_200901_184453/136053692/ccs_562_5	1	-
chr1	36244236	36244308	m54284U_200831_121835/7014340/ccs_573_36	1	-
chr1	36273419	36273420	m54284U_200831_121835/176097679/ccs_574_2	1	-
chr1	36307753	36307760	m54284U_200831_121835/90309526/ccs_575_14	1	+
chr1	36308059	36308060	m54284U_200831_121835/788133/ccs_576_2	1	+
chr1	36309864	36309867	m54284U_200831_121835/98960251/ccs_577_2	1	+
chr1	36353795	36353805	m54284U_200831_121835/67043399/ccs_588_6	1	-
chr1	36369101	36369182	m54284U_200901_184453/62982420/ccs_591_48	1	-
chr1	36445217	36445259	m54284U_200901_184453/11994239/ccs_592_13	1	-
chr1	36471596	36471599	m54284U_200901_184453/20643860/ccs_593_10	1	+
chr1	36517956	36517957	m54284U_200831_121835/59310896/ccs_597_2	1	+
chr1	36534406	36534413	m54284U_200831_121835/133236517/ccs_599_2	1	-
chr1	36535728	36535755	m54284U_200831_121835/50005260/ccs_600_3	1	-
chr1	36537813	36537817	m54284U_200831_121835/169936621/ccs_601_2	1	-
chr1	36547197	36547225	m54284U_200901_184453/132253734/ccs_602_8	1	-
chr1	36554315	36554356	m54284U_200901_184453/31852783/ccs_603_2	1	-
chr1	36556578	36556579	m54284U_200901_184453/36113067/ccs_604_2	1	-
chr1	36556678	36556701	m54284U_200901_184453/30738837/ccs_605_3	1	-
chr1	36558077	36558085	m54284U_200901_184453/31392165/ccs_606_2	1	-
chr1	36558191	36558262	m54284U_200901_184453/147523673/ccs_607_9	1	-
chr1	36691561	36691601	m54284U_200901_184453/47647055/ccs_609_2	1	+
chr1	36709846	36709848	m54284U_200901_184453/122553517/ccs_611_2	1	-
chr1	36709910	36709979	m54284U_200901_184453/157024766/ccs_612_38	1	-
chr1	36798969	36798993	m54284U_200831_121835/49874019/ccs_614_4	1	-
chr1	36801932	36801933	m54284U_200901_184453/86968863/ccs_615_2	1	-
chr1	36804551	36804571	m54284U_200901_184453/103874683/ccs_616_2	1	-
chr1	36808438	36808477	m54284U_200901_184453/161022250/ccs_619_3	1	-
chr1	36808929	36808986	m54284U_200901_184453/165413064/ccs_620_3	1	-
chr1	36811479	36811551	m54284U_200831_121835/164430176/ccs_622_10	1	-
chr1	36812241	36812244	m54284U_200901_184453/180027476/ccs_623_2	1	-
chr1	36812612	36812613	m54284U_200831_121835/148702428/ccs_624_2	1	-
chr1	36812905	36812947	m54284U_200831_121835/148244562/ccs_625_2	1	-
chr1	36816249	36816251	m54284U_200831_121835/117573278/ccs_626_2	1	-
chr1	36827119	36827135	m54284U_200831_121835/27527154/ccs_629_2	1	-
chr1	36828664	36828665	m54284U_200901_184453/74057350/ccs_630_3	1	-
chr1	36834877	36834900	m54284U_200831_121835/68616953/ccs_632_2	1	-
chr1	36841608	36841655	m54284U_200831_121835/4653313/ccs_634_4	1	-
chr1	36924607	36924630	m54284U_200901_184453/160957970/ccs_636_2	1	-
chr1	36939616	36939636	m54284U_200831_121835/108528837/ccs_639_15	1	-
chr1	37299894	37299908	m54284U_200901_184453/32375748/ccs_640_9	1	+
chr1	37357816	37357817	m54284U_200901_184453/41486039/ccs_642_5	1	+
chr1	37367794	37367796	m54284U_200901_184453/58787373/ccs_643_2	1	+
chr1	37430013	37430052	m54284U_200831_121835/157876821/ccs_646_15	1	-
chr1	37430158	37430218	m54284U_200831_121835/147259738/ccs_647_7	1	+
chr1	37865054	37865069	m54284U_200901_184453/164561315/ccs_648_4	1	-
chr1	37890361	37890418	m54284U_200901_184453/61473866/ccs_653_7	1	-
chr1	37890532	37890545	m54284U_200901_184453/35391118/ccs_654_5	1	+
chr1	37997181	37997265	m54284U_200901_184453/68288640/ccs_658_29	1	-
chr1	37998009	37998298	m54284U_200901_184453/141426833/ccs_659_197	4	+
chr1	38019272	38019454	m54284U_200901_184453/125241183/ccs_665_121	3	+
chr1	38021602	38021803	m54284U_200831_121835/139855839/ccs_669_30	1	+
chr1	38074430	38074431	m54284U_200901_184453/159777177/ccs_687_3	1	-
chr1	38083740	38083784	m54284U_200831_121835/68944395/ccs_689_2	1	-
chr1	38107601	38107620	m54284U_200901_184453/157614172/ccs_693_4	1	-
chr1	38129593	38129700	m54284U_200901_184453/51186500/ccs_695_19	1	-
chr1	38129805	38129824	m54284U_200831_121835/131664011/ccs_696_2	1	-
chr1	38129948	38129949	m54284U_200901_184453/45221771/ccs_697_2	1	-
chr1	38987783	38987822	m54284U_200831_121835/3279485/ccs_700_16	1	+
chr1	38995324	38995339	m54284U_200901_184453/26412214/ccs_704_2	1	+
chr1	39367869	39367924	m54284U_200831_121835/52428932/ccs_706_9	1	+
chr1	39426051	39426052	m54284U_200831_121835/32964915/ccs_710_2	1	-
chr1	39458004	39458037	m54284U_200831_121835/34799875/ccs_711_2	1	-
chr1	39478744	39478756	m54284U_200831_121835/7015200/ccs_712_3	1	-
chr1	39535757	39535829	m54284U_200901_184453/39714984/ccs_713_11	1	+
chr1	39538323	39538362	m54284U_200901_184453/80742063/ccs_714_2	1	+
chr1	39577255	39577421	m54284U_200831_121835/57411029/ccs_718_39	1	-
chr1	39900888	39901090	m54284U_200901_184453/169805336/ccs_719_73	2	+
chr1	39986702	39986781	m54284U_200901_184453/117244766/ccs_729_11	1	+
chr1	39988974	39989011	m54284U_200831_121835/76023889/ccs_730_12	1	+
chr1	39990086	39990226	m54284U_200901_184453/66258196/ccs_731_15	1	+
chr1	39997039	39997153	m54284U_200831_121835/176556082/ccs_733_12	1	+
chr1	40009249	40009252	m54284U_200901_184453/92996048/ccs_756_12	1	+
chr1	40225099	40225110	m54284U_200901_184453/152045963/ccs_774_2	1	+
chr1	40266593	40266674	m54284U_200901_184453/120522686/ccs_776_9	1	+
chr1	40266736	40266743	m54284U_200831_121835/27001355/ccs_777_3	1	+
chr1	40314659	40314683	m54284U_200831_121835/109577160/ccs_782_2	1	+
chr1	40515381	40515451	m54284U_200831_121835/71960786/ccs_785_8	1	+
chr1	40681596	40681647	m54284U_200831_121835/83493922/ccs_788_4	1	+
chr1	40766035	40766036	m54284U_200901_184453/170787585/ccs_790_2	1	+
chr1	40790666	40790667	m54284U_200831_121835/48040021/ccs_791_2	1	-
chr1	40855204	40855205	m54284U_200901_184453/121110564/ccs_793_2	1	+
chr1	42851261	42851276	m54284U_200901_184453/167969735/ccs_795_10	1	+
chr1	43056737	43056738	m54284U_200831_121835/70846838/ccs_797_2	1	-
chr1	43092449	43092483	m54284U_200831_121835/120851274/ccs_799_4	1	-
chr1	43098714	43098757	m54284U_200831_121835/75892306/ccs_800_11	1	+
chr1	43113225	43113262	m54284U_200901_184453/68748297/ccs_801_2	1	+
chr1	43113908	43113914	m54284U_200901_184453/174195557/ccs_802_3	1	+
chr1	43163896	43163981	m54284U_200831_121835/43583101/ccs_807_38	1	-
chr1	43189051	43189120	m54284U_200831_121835/150602240/ccs_808_36	1	+
chr1	43445713	43445748	m54284U_200901_184453/171442277/ccs_809_5	1	+
chr1	43487475	43487476	m54284U_200901_184453/107151998/ccs_811_3	1	+
chr1	43750251	43750253	m54284U_200831_121835/64358003/ccs_817_2	1	-
chr1	43790586	43790587	m54284U_200831_121835/177079789/ccs_821_2	1	-
chr1	43827728	43827821	m54284U_200831_121835/68682025/ccs_824_47	1	-
chr1	43933982	43934075	m54284U_200901_184453/172949904/ccs_825_64	2	+
chr1	44001366	44001396	m54284U_200901_184453/86509336/ccs_841_3	1	+
chr1	44102423	44102440	m54284U_200831_121835/179964115/ccs_842_4	1	-
chr1	44113057	44113058	m54284U_200901_184453/49481122/ccs_843_2	1	-
chr1	44118346	44118394	m54284U_200901_184453/95944938/ccs_845_2	1	-
chr1	44118705	44118835	m54284U_200831_121835/167512839/ccs_846_14	1	-
chr1	44119459	44119472	m54284U_200901_184453/75499086/ccs_848_2	1	+
chr1	44147881	44147968	m54284U_200901_184453/44173103/ccs_851_21	1	+
chr1	44156938	44156966	m54284U_200901_184453/142609242/ccs_853_3	1	+
chr1	44551648	44551769	m54284U_200901_184453/128517757/ccs_859_9	1	+
chr1	44564852	44564857	m54284U_200831_121835/81985749/ccs_862_2	1	+
chr1	44641934	44641935	m54284U_200831_121835/172099699/ccs_864_2	1	+
chr1	45311589	45311813	m54284U_200901_184453/165546506/ccs_868_154	3	+
chr1	45321506	45321570	m54284U_200831_121835/75958321/ccs_869_7	1	+
chr1	45323738	45323779	m54284U_200901_184453/68487223/ccs_873_13	1	+
chr1	45326570	45326589	m54284U_200831_121835/42075774/ccs_876_4	1	+
chr1	45328432	45328460	m54284U_200901_184453/107481546/ccs_878_4	1	+
chr1	45330554	45330609	m54284U_200831_121835/95946015/ccs_881_4	1	+
chr1	45332135	45332217	m54284U_200831_121835/105317146/ccs_886_7	1	+
chr1	45332963	45332975	m54284U_200901_184453/76875168/ccs_887_6	1	+
chr1	45334605	45334633	m54284U_200901_184453/7669690/ccs_890_5	1	+
chr1	45337267	45337310	m54284U_200831_121835/85983984/ccs_894_4	1	+
chr1	45337955	45337977	m54284U_200901_184453/79628597/ccs_896_5	1	+
chr1	45343255	45343292	m54284U_200831_121835/93127924/ccs_905_7	1	+
chr1	45345845	45345846	m54284U_200901_184453/133434034/ccs_908_7	1	+
chr1	45348600	45348727	m54284U_200831_121835/85723610/ccs_913_38	1	+
chr1	45375707	45375713	m54284U_200901_184453/71567145/ccs_914_18	1	-
chr1	45376039	45376069	m54284U_200901_184453/85723448/ccs_915_7	1	-
chr1	45383643	45383699	m54284U_200901_184453/50791071/ccs_924_13	1	-
chr1	45396102	45396161	m54284U_200831_121835/157747970/ccs_936_11	1	-
chr1	45490070	45490110	m54284U_200901_184453/88997929/ccs_984_4	1	-
chr1	45490270	45490300	m54284U_200831_121835/72812115/ccs_985_3	1	-
chr1	45490433	45490443	m54284U_200901_184453/28313646/ccs_986_8	1	-
chr1	45491653	45491693	m54284U_200831_121835/173737909/ccs_990_23	1	-
chr1	45502894	45503068	m54284U_200831_121835/55052670/ccs_999_60	2	-
chr1	45795482	45795580	m54284U_200831_121835/16974456/ccs_1003_79	2	+
chr1	46835519	46835520	m54284U_200901_184453/92209432/ccs_1017_5	1	-
chr1	46836148	46836150	m54284U_200831_121835/93980688/ccs_1018_3	1	-
chr1	46853510	46853555	m54284U_200831_121835/80021200/ccs_1019_13	1	-
chr1	50927489	50927538	m54284U_200831_121835/54657350/ccs_1021_7	1	+
chr1	51289083	51289136	m54284U_200831_121835/65865004/ccs_1024_14	1	+
chr1	51289230	51289305	m54284U_200901_184453/157747577/ccs_1025_27	1	+
chr1	51289390	51289391	m54284U_200831_121835/39848191/ccs_1026_3	1	+
chr1	51300810	51300858	m54284U_200901_184453/71829235/ccs_1032_5	1	+
chr1	51301260	51301365	m54284U_200831_121835/118883143/ccs_1035_6	1	+
chr1	51301550	51301551	m54284U_200831_121835/148439210/ccs_1036_4	1	+
chr1	51475681	51475746	m54284U_200831_121835/14942873/ccs_1039_5	1	-
chr1	51478394	51478400	m54284U_200901_184453/9962923/ccs_1044_37	1	-
chr1	51768726	51768727	m54284U_200831_121835/68485817/ccs_1046_2	1	-
chr1	51824136	51824153	m54284U_200901_184453/30475986/ccs_1050_2	1	-
chr1	51915904	51915976	m54284U_200901_184453/124979508/ccs_1053_30	1	-
chr1	52119439	52119490	m54284U_200901_184453/161285170/ccs_1054_5	1	+
chr1	52154566	52154567	m54284U_200831_121835/107546620/ccs_1056_3	1	+
chr1	52189489	52189522	m54284U_200831_121835/97125716/ccs_1058_3	1	-
chr1	52232741	52232864	m54284U_200831_121835/120129312/ccs_1067_9	1	-
chr1	52233049	52233085	m54284U_200901_184453/85460723/ccs_1068_2	1	-
chr1	52233186	52233260	m54284U_200901_184453/146212926/ccs_1069_9	1	-
chr1	52500390	52500470	m54284U_200831_121835/106430646/ccs_1072_11	1	-
chr1	52584522	52584523	m54284U_200901_184453/102433300/ccs_1073_6	1	+
chr1	52845040	52845089	m54284U_200901_184453/59900576/ccs_1078_10	1	+
chr1	53296975	53297016	m54284U_200831_121835/42404661/ccs_1084_12	1	-
chr1	53297075	53297119	m54284U_200901_184453/150865181/ccs_1085_6	1	+
chr1	53313662	53313674	m54284U_200901_184453/107678464/ccs_1086_5	1	+
chr1	53352591	53352704	m54284U_200901_184453/87951629/ccs_1088_30	1	-
chr1	53760793	53760825	m54284U_200901_184453/68553138/ccs_1089_2	1	-
chr1	53764048	53764049	m54284U_200901_184453/160630715/ccs_1090_2	1	-
chr1	53785132	53785221	m54284U_200901_184453/111347294/ccs_1094_19	1	-
chr1	54195149	54195154	m54284U_200901_184453/36111695/ccs_1098_3	1	-
chr1	54417849	54417863	m54284U_200831_121835/12321919/ccs_1102_2	1	-
chr1	54438833	54438880	m54284U_200901_184453/34801540/ccs_1105_2	1	-
chr1	54438961	54439010	m54284U_200831_121835/15663870/ccs_1106_19	1	-
chr1	54557632	54557685	m54284U_200901_184453/9504174/ccs_1110_10	1	-
chr1	54926334	54926338	m54284U_200901_184453/80348470/ccs_1115_3	1	-
chr1	55000129	55000160	m54284U_200901_184453/79103750/ccs_1127_7	1	-
chr1	55006235	55006248	m54284U_200901_184453/83167902/ccs_1133_38	1	-
chr1	55006348	55006369	m54284U_200901_184453/42993661/ccs_1134_65	2	-
chr1	55007596	55007709	m54284U_200901_184453/158466534/ccs_1136_8	1	-
chr1	55027372	55027515	m54284U_200901_184453/79692900/ccs_1147_201	4	-
chr1	55052826	55052875	m54284U_200901_184453/34866863/ccs_1148_22	1	+
chr1	55066566	55066611	m54284U_200901_184453/78185592/ccs_1150_4	1	+
chr1	55081102	55081126	m54284U_200831_121835/68553184/ccs_1155_38	1	-
chr1	55087803	55087923	m54284U_200901_184453/32571902/ccs_1168_352	7	-
chr1	55088049	55088094	m54284U_200831_121835/21693059/ccs_1169_15	1	-
chr1	55088306	55088389	m54284U_200831_121835/153944292/ccs_1172_22	1	+
chr1	55131247	55131342	m54284U_200901_184453/35324602/ccs_1173_40	1	+
chr1	55147871	55147872	m54284U_200901_184453/89588144/ccs_1174_3	1	+
chr1	55226472	55226508	m54284U_200901_184453/109052494/ccs_1177_10	1	-
chr1	55226749	55226778	m54284U_200901_184453/97125592/ccs_1179_6	1	-
chr1	55237208	55237218	m54284U_200901_184453/146998858/ccs_1180_2	1	+
chr1	55243350	55243351	m54284U_200901_184453/89720711/ccs_1183_2	1	+
chr1	56969696	56969697	m54284U_200901_184453/82378880/ccs_1195_2	1	-
chr1	56971213	56971219	m54284U_200831_121835/55312440/ccs_1196_2	1	-
chr1	56971682	56971702	m54284U_200901_184453/68618017/ccs_1197_4	1	-
chr1	56971767	56971819	m54284U_200901_184453/176948843/ccs_1198_3	1	-
chr1	56972461	56972472	m54284U_200901_184453/16779112/ccs_1200_5	1	-
chr1	57377605	57377640	m54284U_200901_184453/46401221/ccs_1203_8	1	+
chr1	57383588	57383629	m54284U_200831_121835/159056863/ccs_1204_2	1	+
chr1	57406454	57406498	m54284U_200901_184453/47318062/ccs_1205_9	1	-
chr1	57406766	57406777	m54284U_200831_121835/41287836/ccs_1206_2	1	+
chr1	57408774	57408775	m54284U_200901_184453/87753469/ccs_1209_3	1	+
chr1	57774831	57774904	m54284U_200901_184453/41682000/ccs_1211_8	1	+
chr1	57900291	57900292	m54284U_200901_184453/90834855/ccs_1212_3	1	+
chr1	57948061	57948067	m54284U_200901_184453/130745252/ccs_1215_2	1	+
chr1	57961650	57961651	m54284U_200901_184453/63900268/ccs_1216_2	1	-
chr1	57970111	57970150	m54284U_200831_121835/112264617/ccs_1219_2	1	-
chr1	57995989	57996158	m54284U_200901_184453/165741288/ccs_1220_61	2	+
chr1	58393111	58393196	m54284U_200901_184453/10619278/ccs_1236_140	3	+
chr1	58423996	58424069	m54284U_200901_184453/126748262/ccs_1260_44	1	-
chr1	58439136	58439164	m54284U_200901_184453/101253774/ccs_1261_2	1	-
chr1	58445431	58445487	m54284U_200901_184453/91423900/ccs_1265_5	1	-
chr1	58445582	58445617	m54284U_200831_121835/42076123/ccs_1266_9	1	+
chr1	58480267	58480293	m54284U_200901_184453/79823648/ccs_1268_3	1	-
chr1	58504923	58504986	m54284U_200901_184453/68682310/ccs_1272_25	1	-
chr1	58562668	58562669	m54284U_200831_121835/79693374/ccs_1273_2	1	-
chr1	58586268	58586318	m54284U_200901_184453/37617828/ccs_1274_10	1	-
chr1	58646597	58646629	m54284U_200831_121835/88278662/ccs_1276_5	1	+
chr1	58711467	58711495	m54284U_200831_121835/108005187/ccs_1278_3	1	+
chr1	58713261	58713340	m54284U_200901_184453/31195523/ccs_1279_17	1	+
chr1	58713628	58713644	m54284U_200901_184453/103549020/ccs_1280_3	1	+
chr1	58726069	58726142	m54284U_200831_121835/116064567/ccs_1284_5	1	+
chr1	58735669	58735670	m54284U_200831_121835/113312400/ccs_1285_2	1	+
chr1	58754211	58754212	m54284U_200901_184453/95422232/ccs_1288_2	1	+
chr1	58754850	58754869	m54284U_200831_121835/157157666/ccs_1291_2	1	+
chr1	58795405	58795439	m54284U_200901_184453/156173639/ccs_1294_9	1	+
chr1	58795506	58795508	m54284U_200901_184453/110496217/ccs_1295_3	1	+
chr1	58795631	58795632	m54284U_200901_184453/13502215/ccs_1296_2	1	+
chr1	58800881	58800882	m54284U_200901_184453/160891173/ccs_1299_3	1	+
chr1	58824094	58824102	m54284U_200831_121835/2688006/ccs_1301_4	1	+
chr1	58831108	58831109	m54284U_200831_121835/85329338/ccs_1303_3	1	+
chr1	58921121	58921156	m54284U_200901_184453/30280057/ccs_1304_3	1	-
chr1	58935841	58935870	m54284U_200831_121835/127206062/ccs_1309_3	1	-
chr1	58973328	58973378	m54284U_200901_184453/66061040/ccs_1310_10	1	-
chr1	58973430	58973434	m54284U_200831_121835/24250867/ccs_1311_7	1	-
chr1	58973488	58973491	m54284U_200831_121835/159189490/ccs_1312_3	1	-
chr1	58973534	58973608	m54284U_200901_184453/48564453/ccs_1313_4	1	+
chr1	59119730	59119731	m54284U_200901_184453/86575214/ccs_1314_2	1	-
chr1	59120089	59120121	m54284U_200831_121835/135921922/ccs_1316_4	1	-
chr1	59173229	59173273	m54284U_200901_184453/173147829/ccs_1318_2	1	-
chr1	59215626	59215674	m54284U_200831_121835/110823941/ccs_1322_2	1	-
chr1	59237179	59237234	m54284U_200831_121835/117901455/ccs_1324_18	1	-
chr1	59482098	59482159	m54284U_200901_184453/57147599/ccs_1325_18	1	+
chr1	59482492	59482493	m54284U_200831_121835/76612320/ccs_1327_4	1	+
chr1	59482733	59482735	m54284U_200831_121835/107872544/ccs_1328_2	1	+
chr1	59482890	59482897	m54284U_200901_184453/57213449/ccs_1329_4	1	+
chr1	59483879	59483886	m54284U_200901_184453/4457589/ccs_1331_3	1	+
chr1	59485098	59485150	m54284U_200901_184453/94831757/ccs_1333_3	1	+
chr1	59485470	59485484	m54284U_200901_184453/3278846/ccs_1334_2	1	+
chr1	59646621	59646659	m54284U_200901_184453/20252079/ccs_1336_2	1	-
chr1	59670756	59670826	m54284U_200831_121835/169609856/ccs_1337_24	1	-
chr1	59684931	59685036	m54284U_200901_184453/169149147/ccs_1338_135	3	+
chr1	59704156	59704157	m54284U_200901_184453/161417979/ccs_1349_20	1	+
chr1	59763433	59763437	m54284U_200831_121835/142608351/ccs_1355_2	1	+
chr1	59763510	59763581	m54284U_200901_184453/121374498/ccs_1356_16	1	+
chr1	59763722	59763780	m54284U_200901_184453/139790761/ccs_1357_5	1	+
chr1	59763950	59764024	m54284U_200901_184453/96995543/ccs_1358_4	1	+
chr1	59764108	59764122	m54284U_200831_121835/25493718/ccs_1359_3	1	+
chr1	59764465	59764528	m54284U_200901_184453/107676887/ccs_1360_7	1	+
chr1	59813646	59813688	m54284U_200901_184453/83035146/ccs_1363_14	1	+
chr1	59842740	59842784	m54284U_200901_184453/55970258/ccs_1365_3	1	+
chr1	59852408	59852409	m54284U_200831_121835/83689529/ccs_1369_3	1	+
chr1	59863820	59863895	m54284U_200831_121835/49152770/ccs_1373_10	1	+
chr1	59912982	59913030	m54284U_200901_184453/113706178/ccs_1374_8	1	+
chr1	60087555	60087557	m54284U_200901_184453/82642326/ccs_1390_2	1	-
chr1	60088155	60088158	m54284U_200901_184453/98634472/ccs_1393_8	1	-
chr1	60097648	60097730	m54284U_200831_121835/126748593/ccs_1396_9	1	-
chr1	60097901	60097907	m54284U_200901_184453/149686466/ccs_1397_7	1	-
chr1	60098130	60098184	m54284U_200901_184453/83167203/ccs_1398_18	1	-
chr1	60098255	60098271	m54284U_200901_184453/67111189/ccs_1399_3	1	+
chr1	60180578	60180646	m54284U_200831_121835/166921550/ccs_1404_22	1	+
chr1	60195074	60195075	m54284U_200901_184453/142934894/ccs_1408_3	1	+
chr1	60254785	60254786	m54284U_200901_184453/141886412/ccs_1415_3	1	+
chr1	60343308	60343372	m54284U_200831_121835/124521210/ccs_1430_12	1	+
chr1	60363325	60363326	m54284U_200901_184453/39716918/ccs_1432_2	1	+
chr1	60409621	60409747	m54284U_200831_121835/164299598/ccs_1434_18	1	+
chr1	60434092	60434113	m54284U_200901_184453/56625994/ccs_1435_2	1	+
chr1	60477626	60477645	m54284U_200831_121835/153815083/ccs_1439_4	1	+
chr1	60478628	60478629	m54284U_200901_184453/86902689/ccs_1441_2	1	+
chr1	60479078	60479079	m54284U_200901_184453/46794848/ccs_1442_2	1	+
chr1	60523870	60523871	m54284U_200901_184453/66978912/ccs_1459_2	1	-
chr1	60566584	60566585	m54284U_200901_184453/39453379/ccs_1462_7	1	-
chr1	60566639	60566900	m54284U_200901_184453/56624881/ccs_1463_44	1	-
chr1	60703916	60703926	m54284U_200901_184453/22743023/ccs_1465_8	1	+
chr1	60704612	60704629	m54284U_200901_184453/130877938/ccs_1470_4	1	+
chr1	62703287	62703536	m54284U_200831_121835/101057412/ccs_1473_63	2	+
chr1	62738316	62738343	m54284U_200901_184453/11534883/ccs_1479_7	1	+
chr1	62808634	62808635	m54284U_200901_184453/92668814/ccs_1493_2	1	+
chr1	62809292	62809334	m54284U_200831_121835/63637440/ccs_1494_4	1	+
chr1	62816740	62816751	m54284U_200901_184453/12452569/ccs_1500_8	1	+
chr1	63060783	63060784	m54284U_200901_184453/71435446/ccs_1501_3	1	-
chr1	63068233	63068234	m54284U_200901_184453/48956605/ccs_1502_2	1	-
chr1	63093377	63093394	m54284U_200901_184453/157941814/ccs_1505_3	1	-
chr1	63113492	63113509	m54284U_200901_184453/36046943/ccs_1507_3	1	-
chr1	63113713	63113727	m54284U_200831_121835/122881938/ccs_1508_4	1	-
chr1	63114102	63114103	m54284U_200831_121835/61801346/ccs_1510_3	1	+
chr1	63114237	63114405	m54284U_200901_184453/110624899/ccs_1511_18	1	-
chr1	63116993	63116994	m54284U_200831_121835/29230134/ccs_1514_2	1	+
chr1	63118944	63118945	m54284U_200901_184453/81723788/ccs_1517_2	1	+
chr1	63122003	63122004	m54284U_200831_121835/23593609/ccs_1522_2	1	+
chr1	63125706	63125708	m54284U_200901_184453/36243513/ccs_1524_2	1	+
chr1	63126646	63126647	m54284U_200901_184453/167838582/ccs_1526_2	1	+
chr1	63176643	63176815	m54284U_200901_184453/131270587/ccs_1536_35	1	-
chr1	63177126	63177166	m54284U_200901_184453/154861624/ccs_1538_36	1	+
chr1	63730624	63730652	m54284U_200901_184453/50005117/ccs_1544_11	1	+
chr1	64031851	64031852	m54284U_200901_184453/165807570/ccs_1546_2	1	+
chr1	64121038	64121039	m54284U_200831_121835/44041290/ccs_1549_2	1	-
chr1	64121233	64121344	m54284U_200831_121835/155126139/ccs_1551_7	1	-
chr1	64121418	64121432	m54284U_200901_184453/92733775/ccs_1552_15	1	-
chr1	64121493	64121511	m54284U_200901_184453/14680807/ccs_1553_3	1	-
chr1	64121583	64121650	m54284U_200901_184453/40042622/ccs_1554_6	1	-
chr1	64122274	64122322	m54284U_200901_184453/134480775/ccs_1555_3	1	-
chr1	64532799	64532991	m54284U_200901_184453/139594589/ccs_1556_18	1	+
chr1	64558952	64558953	m54284U_200901_184453/43452367/ccs_1558_2	1	+
chr1	64562082	64562083	m54284U_200901_184453/160695005/ccs_1561_2	1	+
chr1	64576891	64576893	m54284U_200831_121835/50400072/ccs_1563_2	1	+
chr1	64577577	64577624	m54284U_200901_184453/55117080/ccs_1564_2	1	+
chr1	64616417	64616445	m54284U_200831_121835/134022393/ccs_1566_2	1	-
chr1	64617202	64617216	m54284U_200901_184453/178324956/ccs_1567_4	1	-
chr1	64690623	64690629	m54284U_200901_184453/15468090/ccs_1570_4	1	-
chr1	64691015	64691093	m54284U_200831_121835/160893018/ccs_1571_4	1	+
chr1	64691290	64691338	m54284U_200831_121835/54527446/ccs_1572_4	1	+
chr1	64724414	64724433	m54284U_200831_121835/14486340/ccs_1573_2	1	+
chr1	64922145	64922210	m54284U_200831_121835/77660634/ccs_1576_4	1	-
chr1	64956732	64956800	m54284U_200901_184453/113444608/ccs_1578_17	1	-
chr1	64994325	64994633	m54284U_200901_184453/56494431/ccs_1581_65	2	-
chr1	65179072	65179125	m54284U_200901_184453/1051245/ccs_1584_10	1	-
chr1	65186691	65186715	m54284U_200831_121835/71566934/ccs_1585_8	1	+
chr1	65196722	65196723	m54284U_200901_184453/115869511/ccs_1587_2	1	+
chr1	65233833	65233837	m54284U_200831_121835/79364925/ccs_1588_3	1	+
chr1	65246300	65246303	m54284U_200901_184453/6881591/ccs_1589_3	1	+
chr1	65274840	65274841	m54284U_200831_121835/144442341/ccs_1594_2	1	+
chr1	65276237	65276238	m54284U_200831_121835/160826047/ccs_1595_2	1	+
chr1	66700841	66700888	m54284U_200901_184453/92342335/ccs_1596_7	1	+
chr1	66720877	66720913	m54284U_200901_184453/37095502/ccs_1598_3	1	-
chr1	66778088	66778090	m54284U_200831_121835/16451351/ccs_1604_3	1	-
chr1	66801853	66801855	m54284U_200901_184453/77596876/ccs_1609_2	1	-
chr1	66817517	66817609	m54284U_200831_121835/173082250/ccs_1612_11	1	-
chr1	66863273	66863356	m54284U_200831_121835/109708357/ccs_1618_69	2	-
chr1	66935347	66935349	m54284U_200901_184453/58131480/ccs_1622_8	1	-
chr1	66945010	66945034	m54284U_200901_184453/66193216/ccs_1623_5	1	-
chr1	67038833	67038900	m54284U_200901_184453/91029908/ccs_1628_11	1	-
chr1	71030801	71030802	m54284U_200901_184453/46335419/ccs_1635_2	1	-
chr1	71074896	71074995	m54284U_200901_184453/87098630/ccs_1636_4	1	-
chr1	71102851	71102857	m54284U_200901_184453/42797610/ccs_1637_2	1	-
chr1	71102910	71102974	m54284U_200901_184453/131336765/ccs_1638_20	1	-
chr1	71557114	71557241	m54284U_200831_121835/30214964/ccs_1639_76	2	+
chr1	71603683	71603916	m54284U_200831_121835/59443252/ccs_1666_93	2	-
chr1	71610952	71611019	m54284U_200901_184453/90309934/ccs_1675_138	3	-
chr1	71619421	71619555	m54284U_200901_184453/24643677/ccs_1686_72	2	-
chr1	71629315	71629477	m54284U_200831_121835/109445348/ccs_1699_45	1	-
chr1	71629707	71629835	m54284U_200831_121835/94243600/ccs_1700_50	1	-
chr1	71640310	71640443	m54284U_200901_184453/91423102/ccs_1704_123	3	-
chr1	71649209	71649326	m54284U_200901_184453/116458219/ccs_1710_53	1	-
chr1	71651557	71651650	m54284U_200831_121835/151980167/ccs_1712_31	1	-
chr1	71652887	71653260	m54284U_200901_184453/45744282/ccs_1713_325	7	-
chr1	72212279	72212346	m54284U_200831_121835/104204175/ccs_1714_5	1	-
chr1	72307474	72307533	m54284U_200901_184453/160433824/ccs_1719_24	1	+
chr1	72583272	72583281	m54284U_200901_184453/40960747/ccs_1726_4	1	+
chr1	72711266	72711302	m54284U_200831_121835/50727174/ccs_1732_15	1	+
chr1	72824488	72824575	m54284U_200901_184453/124781772/ccs_1733_70	2	+
chr1	72873840	72874482	m54284U_200901_184453/38470628/ccs_1743_191	4	-
chr1	72874543	72874746	m54284U_200901_184453/28117517/ccs_1744_33	1	-
chr1	72874837	72874887	m54284U_200901_184453/143721752/ccs_1745_124	3	-
chr1	73924805	73924806	m54284U_200901_184453/99550989/ccs_1748_14	1	-
chr1	73927950	73928004	m54284U_200831_121835/31785309/ccs_1751_7	1	-
chr1	73953167	73953248	m54284U_200901_184453/144574442/ccs_1761_10	1	-
chr1	73953407	73953664	m54284U_200901_184453/91753210/ccs_1762_14	1	-
chr1	73953911	73953953	m54284U_200901_184453/177145775/ccs_1764_14	1	-
chr1	73963033	73963046	m54284U_200901_184453/2099866/ccs_1766_6	1	-
chr1	73981007	73981026	m54284U_200901_184453/176163044/ccs_1767_8	1	-
chr1	73995221	73995385	m54284U_200831_121835/53478917/ccs_1777_14	1	-
chr1	74014898	74014910	m54284U_200901_184453/31721810/ccs_1785_6	1	-
chr1	74016349	74016485	m54284U_200901_184453/97848000/ccs_1787_51	1	-
chr1	74037132	74037202	m54284U_200831_121835/118491839/ccs_1789_16	1	-
chr1	74236477	74236750	m54284U_200901_184453/106759111/ccs_1793_154	3	+
chr1	74251253	74251275	m54284U_200901_184453/170199653/ccs_1796_19	1	+
chr1	74263811	74263812	m54284U_200831_121835/36700403/ccs_1802_2	1	+
chr1	74284649	74284726	m54284U_200901_184453/9830474/ccs_1808_55	2	-
chr1	74285051	74285063	m54284U_200901_184453/24510514/ccs_1809_5	1	+
chr1	74289389	74289439	m54284U_200901_184453/82446738/ccs_1812_2	1	-
chr1	74304167	74304198	m54284U_200831_121835/55116925/ccs_1814_7	1	-
chr1	74304588	74304589	m54284U_200901_184453/143722240/ccs_1816_2	1	-
chr1	74391454	74391466	m54284U_200901_184453/125896355/ccs_1819_3	1	+
chr1	74391630	74391729	m54284U_200831_121835/61409602/ccs_1820_6	1	+
chr1	74471671	74471687	m54284U_200901_184453/135595330/ccs_1824_3	1	-
chr1	74492945	74492946	m54284U_200901_184453/34866763/ccs_1826_2	1	-
chr1	74500853	74500854	m54284U_200901_184453/28049806/ccs_1827_4	1	-
chr1	74503172	74503173	m54284U_200901_184453/74056828/ccs_1829_2	1	-
chr1	74505685	74505687	m54284U_200901_184453/112068603/ccs_1830_5	1	-
chr1	74505809	74505832	m54284U_200831_121835/25297054/ccs_1831_10	1	-
chr1	74506039	74506118	m54284U_200901_184453/131074556/ccs_1832_11	1	+
chr1	74506321	74506368	m54284U_200831_121835/72943986/ccs_1833_9	1	+
chr1	74517103	74517152	m54284U_200901_184453/147456672/ccs_1835_4	1	+
chr1	74528934	74528951	m54284U_200831_121835/58395486/ccs_1836_2	1	+
chr1	74529505	74529506	m54284U_200901_184453/135463241/ccs_1837_2	1	+
chr1	74529893	74529894	m54284U_200901_184453/85526419/ccs_1838_2	1	+
chr1	74578182	74578190	m54284U_200901_184453/69863858/ccs_1842_9	1	-
chr1	74582460	74582486	m54284U_200831_121835/19005538/ccs_1843_5	1	-
chr1	74588111	74588150	m54284U_200831_121835/12125649/ccs_1853_3	1	-
chr1	74601371	74601387	m54284U_200831_121835/71108498/ccs_1855_5	1	-
chr1	74601472	74601494	m54284U_200831_121835/162727433/ccs_1856_3	1	+
chr1	74661678	74661802	m54284U_200901_184453/81070673/ccs_1857_24	1	+
chr1	74672969	74672976	m54284U_200831_121835/128518319/ccs_1858_10	1	+
chr1	74745756	74745757	m54284U_200901_184453/58721050/ccs_1864_2	1	-
chr1	74748511	74748551	m54284U_200901_184453/142411015/ccs_1866_5	1	-
chr1	74748879	74748882	m54284U_200831_121835/116130887/ccs_1867_3	1	-
chr1	74749390	74749449	m54284U_200831_121835/102498878/ccs_1868_3	1	-
chr1	74791774	74791787	m54284U_200901_184453/177735755/ccs_1869_2	1	+
chr1	74792019	74792070	m54284U_200831_121835/59768930/ccs_1870_9	1	+
chr1	74792208	74792216	m54284U_200901_184453/97978334/ccs_1872_2	1	+
chr1	75141479	75141584	m54284U_200901_184453/1508007/ccs_1874_7	1	-
chr1	75141809	75141853	m54284U_200831_121835/40175212/ccs_1875_3	1	-
chr1	75142671	75142678	m54284U_200831_121835/10224834/ccs_1877_9	1	-
chr1	75142733	75142863	m54284U_200901_184453/134415082/ccs_1878_16	1	+
chr1	75142949	75143052	m54284U_200831_121835/78709828/ccs_1879_5	1	+
chr1	75146631	75146652	m54284U_200901_184453/172427892/ccs_1881_5	1	+
chr1	75180256	75180393	m54284U_200901_184453/89326123/ccs_1885_12	1	-
chr1	75191942	75191972	m54284U_200901_184453/114098355/ccs_1891_3	1	-
chr1	75210837	75210877	m54284U_200831_121835/9110826/ccs_1896_23	1	+
chr1	75219231	75219256	m54284U_200831_121835/156828214/ccs_1901_20	1	-
chr1	75236484	75236515	m54284U_200901_184453/136317433/ccs_1902_8	1	+
chr1	75245546	75245572	m54284U_200831_121835/81397011/ccs_1905_3	1	+
chr1	75256875	75256882	m54284U_200901_184453/165806682/ccs_1910_2	1	-
chr1	75258034	75258036	m54284U_200901_184453/172557173/ccs_1913_3	1	-
chr1	75262374	75262375	m54284U_200901_184453/71106683/ccs_1914_2	1	-
chr1	75263918	75263920	m54284U_200831_121835/27330036/ccs_1915_2	1	-
chr1	75264133	75264211	m54284U_200831_121835/47712117/ccs_1916_11	1	-
chr1	75316964	75317034	m54284U_200901_184453/85329969/ccs_1918_10	1	-
chr1	75360227	75360423	m54284U_200831_121835/158075481/ccs_1920_198	4	+
chr1	75382090	75382173	m54284U_200901_184453/94504626/ccs_1929_14	1	+
chr1	75385047	75385080	m54284U_200831_121835/114557715/ccs_1932_2	1	+
chr1	75387042	75387043	m54284U_200901_184453/89851523/ccs_1933_2	1	+
chr1	75389016	75389035	m54284U_200831_121835/85984960/ccs_1936_2	1	+
chr1	75400076	75400116	m54284U_200901_184453/98239834/ccs_1937_4	1	+
chr1	75401501	75401528	m54284U_200901_184453/160105428/ccs_1939_2	1	+
chr1	75415047	75415048	m54284U_200901_184453/178914297/ccs_1944_3	1	+
chr1	75421305	75421306	m54284U_200901_184453/80085240/ccs_1947_3	1	+
chr1	75427563	75427613	m54284U_200831_121835/92145656/ccs_1953_3	1	+
chr1	75427709	75427727	m54284U_200831_121835/75105453/ccs_1954_2	1	+
chr1	75431705	75431738	m54284U_200831_121835/82772319/ccs_1957_2	1	+
chr1	75435952	75435987	m54284U_200901_184453/110363469/ccs_1958_8	1	+
chr1	75441474	75441477	m54284U_200831_121835/83233322/ccs_1964_2	1	+
chr1	75478908	75479185	m54284U_200831_121835/155059897/ccs_1965_20	1	-
chr1	75479300	75479335	m54284U_200901_184453/178390755/ccs_1966_6	1	-
chr1	75491490	75491499	m54284U_200901_184453/53084592/ccs_1970_2	1	-
chr1	75492639	75492669	m54284U_200901_184453/35981254/ccs_1972_3	1	-
chr1	75493887	75493888	m54284U_200901_184453/57214991/ccs_1974_3	1	-
chr1	75496683	75496684	m54284U_200901_184453/162137621/ccs_1975_2	1	-
chr1	75497155	75497185	m54284U_200901_184453/28575713/ccs_1976_3	1	-
chr1	75498193	75498217	m54284U_200901_184453/46401047/ccs_1977_2	1	-
chr1	75502037	75502079	m54284U_200831_121835/145623877/ccs_1978_4	1	-
chr1	75503505	75503506	m54284U_200901_184453/81724209/ccs_1981_5	1	-
chr1	75503818	75503823	m54284U_200831_121835/97190235/ccs_1982_2	1	-
chr1	75506309	75506311	m54284U_200901_184453/107414137/ccs_1987_2	1	-
chr1	75506377	75506562	m54284U_200831_121835/171902007/ccs_1988_14	1	-
chr1	75521558	75521589	m54284U_200901_184453/61277112/ccs_1989_3	1	+
chr1	75521811	75521815	m54284U_200901_184453/38209829/ccs_1990_2	1	+
chr1	75529241	75529242	m54284U_200831_121835/7012776/ccs_1991_2	1	+
chr1	75546064	75546105	m54284U_200831_121835/69339966/ccs_1993_15	1	+
chr1	75546284	75546331	m54284U_200831_121835/146933186/ccs_1994_3	1	+
chr1	75546463	75546562	m54284U_200831_121835/133499548/ccs_1995_7	1	+
chr1	75546838	75546839	m54284U_200901_184453/80217171/ccs_1996_6	1	+
chr1	75547579	75547641	m54284U_200831_121835/178391866/ccs_1997_3	1	+
chr1	75554547	75554594	m54284U_200901_184453/123471121/ccs_2005_2	1	+
chr1	77368663	77368738	m54284U_200831_121835/67308222/ccs_2008_4	1	-
chr1	77369385	77369416	m54284U_200831_121835/154994278/ccs_2010_3	1	-
chr1	77426578	77426631	m54284U_200901_184453/88344099/ccs_2021_3	1	-
chr1	77506856	77506857	m54284U_200831_121835/90571394/ccs_2025_3	1	-
chr1	77515062	77515088	m54284U_200901_184453/98306484/ccs_2029_24	1	-
chr1	78463390	78463392	m54284U_200901_184453/178980120/ccs_2032_3	1	-
chr1	78466851	78466856	m54284U_200901_184453/107415956/ccs_2035_3	1	-
chr1	78488853	78488875	m54284U_200901_184453/156239093/ccs_2038_29	1	-
chr1	78657830	78657907	m54284U_200901_184453/157813218/ccs_2040_35	1	+
chr1	79761703	79761746	m54284U_200831_121835/86902230/ccs_2053_22	1	-
chr1	79776103	79776124	m54284U_200901_184453/140118457/ccs_2054_5	1	+
chr1	80277417	80277418	m54284U_200831_121835/76613414/ccs_2059_2	1	-
chr1	80278089	80278090	m54284U_200901_184453/169869801/ccs_2060_4	1	-
chr1	80281463	80281480	m54284U_200831_121835/162727613/ccs_2062_2	1	-
chr1	80288813	80288912	m54284U_200831_121835/67438680/ccs_2068_4	1	-
chr1	80290195	80290244	m54284U_200831_121835/30670851/ccs_2069_4	1	-
chr1	80322912	80322956	m54284U_200901_184453/51381222/ccs_2073_3	1	-
chr1	80340386	80340391	m54284U_200901_184453/77398981/ccs_2075_3	1	-
chr1	80758722	80758739	m54284U_200831_121835/111411233/ccs_2080_2	1	-
chr1	82282360	82282362	m54284U_200901_184453/115474537/ccs_2081_4	1	-
chr1	82282532	82282533	m54284U_200901_184453/156631221/ccs_2082_3	1	-
chr1	82285878	82285879	m54284U_200901_184453/27003505/ccs_2085_4	1	-
chr1	82287048	82287056	m54284U_200901_184453/15073572/ccs_2088_2	1	-
chr1	82287342	82287343	m54284U_200901_184453/56690807/ccs_2090_2	1	-
chr1	82316563	82316619	m54284U_200831_121835/161416357/ccs_2095_11	1	+
chr1	82724881	82724938	m54284U_200831_121835/169019995/ccs_2104_14	1	+
chr1	82727224	82727266	m54284U_200901_184453/66847678/ccs_2105_2	1	+
chr1	82729320	82729322	m54284U_200831_121835/85198038/ccs_2106_2	1	+
chr1	82839449	82839492	m54284U_200901_184453/116130600/ccs_2110_30	1	+
chr1	84839276	84839587	m54284U_200831_121835/11469992/ccs_2150_79	2	-
chr1	85793428	85793555	m54284U_200901_184453/176423877/ccs_2154_36	1	+
chr1	85793671	85793687	m54284U_200901_184453/6750905/ccs_2155_4	1	+
chr1	85849657	85849685	m54284U_200901_184453/119999102/ccs_2167_9	1	+
chr1	85850178	85850204	m54284U_200901_184453/177931991/ccs_2168_4	1	+
chr1	85894564	85894594	m54284U_200901_184453/67175113/ccs_2170_23	1	+
chr1	86064612	86064783	m54284U_200831_121835/146212527/ccs_2175_218	5	+
chr1	86090108	86090170	m54284U_200901_184453/70322379/ccs_2196_24	1	+
chr1	86092003	86092086	m54284U_200901_184453/54002763/ccs_2197_4	1	+
chr1	86154779	86154813	m54284U_200901_184453/173148357/ccs_2209_6	1	+
chr1	86356419	86356475	m54284U_200901_184453/149490242/ccs_2225_73	2	-
chr1	86356973	86357455	m54284U_200901_184453/143656795/ccs_2227_324	7	-
chr1	86359234	86359417	m54284U_200901_184453/52887981/ccs_2233_856	17	-
chr1	86526720	86526986	m54284U_200901_184453/104924078/ccs_2236_1047	20	+
chr1	86587090	86587192	m54284U_200901_184453/107153686/ccs_2240_14	1	+
chr1	86605611	86605646	m54284U_200901_184453/34866064/ccs_2241_3	1	+
chr1	86703808	86703837	m54284U_200901_184453/68355225/ccs_2242_25	1	+
chr1	86744700	86744724	m54284U_200901_184453/29428173/ccs_2243_3	1	+
chr1	86760318	86760348	m54284U_200831_121835/23725346/ccs_2245_6	1	+
chr1	86829598	86829604	m54284U_200901_184453/156893216/ccs_2250_3	1	+
chr1	86893482	86893498	m54284U_200901_184453/30345250/ccs_2253_2	1	+
chr1	86894831	86894832	m54284U_200901_184453/34931217/ccs_2256_3	1	+
chr1	86909566	86909704	m54284U_200901_184453/44107104/ccs_2257_56	2	-
chr1	87190631	87190709	m54284U_200831_121835/147524156/ccs_2263_7	1	+
chr1	87205808	87205813	m54284U_200901_184453/100597858/ccs_2267_9	1	+
chr1	87209022	87209028	m54284U_200831_121835/25363454/ccs_2270_2	1	+
chr1	87210698	87210699	m54284U_200901_184453/110493900/ccs_2271_2	1	+
chr1	87213935	87214000	m54284U_200901_184453/118491637/ccs_2272_13	1	+
chr1	87214293	87214384	m54284U_200831_121835/72745997/ccs_2273_25	1	+
chr1	87225870	87225871	m54284U_200901_184453/64424120/ccs_2275_3	1	+
chr1	87327001	87327071	m54284U_200831_121835/141886253/ccs_2277_21	1	+
chr1	87416828	87416946	m54284U_200901_184453/110560642/ccs_2289_9	1	+
chr1	87423201	87423215	m54284U_200831_121835/152504100/ccs_2292_8	1	+
chr1	87428629	87428702	m54284U_200831_121835/107348462/ccs_2296_8	1	+
chr1	87433677	87433706	m54284U_200901_184453/1312190/ccs_2297_6	1	+
chr1	87440816	87440880	m54284U_200901_184453/180093472/ccs_2299_10	1	+
chr1	87482691	87482695	m54284U_200901_184453/94045541/ccs_2303_2	1	-
chr1	87502071	87502072	m54284U_200901_184453/141888064/ccs_2304_2	1	-
chr1	87510334	87510376	m54284U_200901_184453/134152282/ccs_2305_14	1	-
chr1	87756021	87756102	m54284U_200901_184453/31590770/ccs_2307_18	1	+
chr1	87791554	87791555	m54284U_200901_184453/131990821/ccs_2313_2	1	+
chr1	87853267	87853349	m54284U_200831_121835/158992374/ccs_2314_28	1	+
chr1	87899288	87899289	m54284U_200901_184453/2293784/ccs_2321_2	1	+
chr1	87915537	87915586	m54284U_200901_184453/119407464/ccs_2324_4	1	+
chr1	87921571	87921611	m54284U_200831_121835/104792714/ccs_2326_3	1	+
chr1	87936343	87936344	m54284U_200901_184453/114689234/ccs_2333_3	1	+
chr1	87968563	87968564	m54284U_200901_184453/178981411/ccs_2345_3	1	-
chr1	87978635	87978636	m54284U_200901_184453/56754883/ccs_2347_3	1	-
chr1	88008534	88008581	m54284U_200901_184453/75302975/ccs_2354_24	1	-
chr1	88277455	88277622	m54284U_200831_121835/124191547/ccs_2356_83	2	-
chr1	88700338	88700357	m54284U_200901_184453/150209312/ccs_2364_9	1	-
chr1	88700553	88700655	m54284U_200831_121835/63900255/ccs_2365_19	1	-
chr1	88701024	88701042	m54284U_200901_184453/99420754/ccs_2368_4	1	-
chr1	88701462	88701504	m54284U_200901_184453/126944322/ccs_2370_5	1	-
chr1	88701627	88701844	m54284U_200901_184453/129698000/ccs_2371_13	1	-
chr1	88702099	88702192	m54284U_200901_184453/101123465/ccs_2373_37	1	-
chr1	89070371	89070504	m54284U_200831_121835/78513549/ccs_2375_22	1	+
chr1	89095472	89095473	m54284U_200901_184453/14551083/ccs_2377_2	1	+
chr1	89096345	89096371	m54284U_200831_121835/160760378/ccs_2378_3	1	+
chr1	89454790	89454916	m54284U_200901_184453/58328753/ccs_2383_24	1	+
chr1	89459195	89459198	m54284U_200901_184453/157289304/ccs_2389_7	1	+
chr1	89485211	89485236	m54284U_200831_121835/108988354/ccs_2393_2	1	+
chr1	89485443	89485497	m54284U_200901_184453/14811480/ccs_2394_3	1	+
chr1	89580250	89580305	m54284U_200901_184453/152766228/ccs_2395_6	1	+
chr1	89627788	89627830	m54284U_200901_184453/88672416/ccs_2398_6	1	+
chr1	89630384	89630479	m54284U_200831_121835/142804058/ccs_2399_5	1	+
chr1	89683226	89683227	m54284U_200901_184453/133366662/ccs_2402_2	1	+
chr1	89888999	89889000	m54284U_200831_121835/100991324/ccs_2407_3	1	+
chr1	90204005	90204028	m54284U_200901_184453/50924227/ccs_2411_2	1	+
chr1	90603467	90603547	m54284U_200831_121835/78316161/ccs_2413_20	1	+
chr1	90774740	90774745	m54284U_200831_121835/77531292/ccs_2415_2	1	-
chr1	90778780	90778803	m54284U_200831_121835/49678600/ccs_2416_10	1	-
chr1	90778882	90779006	m54284U_200831_121835/123668440/ccs_2417_5	1	-
chr1	90781659	90781699	m54284U_200831_121835/63176789/ccs_2419_2	1	-
chr1	90781782	90781887	m54284U_200901_184453/116786399/ccs_2420_5	1	-
chr1	90782018	90782019	m54284U_200901_184453/30081144/ccs_2421_2	1	-
chr1	90784250	90784278	m54284U_200901_184453/15467553/ccs_2425_2	1	-
chr1	90785753	90785756	m54284U_200901_184453/122423588/ccs_2427_7	1	-
chr1	90786698	90786699	m54284U_200901_184453/164628891/ccs_2429_2	1	-
chr1	90791950	90791971	m54284U_200901_184453/153158524/ccs_2431_3	1	-
chr1	90792425	90792426	m54284U_200901_184453/16058211/ccs_2432_2	1	-
chr1	90794207	90794223	m54284U_200901_184453/11799007/ccs_2434_4	1	-
chr1	90794348	90794353	m54284U_200901_184453/117637348/ccs_2435_2	1	-
chr1	90795054	90795081	m54284U_200831_121835/78710519/ccs_2436_6	1	-
chr1	90796513	90796567	m54284U_200901_184453/105644047/ccs_2437_7	1	-
chr1	90798097	90798193	m54284U_200901_184453/72679587/ccs_2438_6	1	-
chr1	90801228	90801478	m54284U_200901_184453/111609101/ccs_2439_14	1	-
chr1	90802140	90802169	m54284U_200831_121835/86641300/ccs_2440_3	1	-
chr1	90802300	90802376	m54284U_200831_121835/65602703/ccs_2441_4	1	-
chr1	90802457	90802471	m54284U_200901_184453/180291385/ccs_2442_4	1	-
chr1	90803709	90803778	m54284U_200831_121835/71238948/ccs_2443_6	1	-
chr1	90803860	90803968	m54284U_200901_184453/154011007/ccs_2444_4	1	-
chr1	90804103	90804111	m54284U_200901_184453/124322503/ccs_2445_3	1	-
chr1	90807497	90807505	m54284U_200831_121835/143721302/ccs_2446_4	1	-
chr1	90808017	90808038	m54284U_200901_184453/47516233/ccs_2447_2	1	-
chr1	90810369	90810413	m54284U_200901_184453/48694445/ccs_2448_5	1	-
chr1	90810642	90810721	m54284U_200831_121835/119998914/ccs_2449_3	1	-
chr1	90814265	90814266	m54284U_200901_184453/103942932/ccs_2452_2	1	-
chr1	90822030	90822037	m54284U_200901_184453/172622551/ccs_2454_2	1	-
chr1	90830052	90830087	m54284U_200901_184453/163383978/ccs_2458_2	1	-
chr1	90837403	90837406	m54284U_200901_184453/31393030/ccs_2459_2	1	-
chr1	90843820	90843832	m54284U_200831_121835/174653480/ccs_2461_2	1	-
chr1	90843929	90843976	m54284U_200901_184453/114425996/ccs_2462_34	1	-
chr1	90998713	90998869	m54284U_200831_121835/121833338/ccs_2463_52	1	+
chr1	91053408	91053551	m54284U_200901_184453/174590549/ccs_2464_126	3	+
chr1	91105142	91105215	m54284U_200901_184453/173212911/ccs_2473_13	1	+
chr1	91250318	91250355	m54284U_200831_121835/28574660/ccs_2480_14	1	+
chr1	91293896	91293897	m54284U_200901_184453/104268134/ccs_2484_2	1	+
chr1	91298345	91298401	m54284U_200901_184453/106692816/ccs_2486_6	1	+
chr1	91351057	91351105	m54284U_200831_121835/25822116/ccs_2488_6	1	+
chr1	91366410	91366466	m54284U_200831_121835/91358040/ccs_2490_15	1	+
chr1	91383730	91383731	m54284U_200901_184453/104728275/ccs_2499_2	1	-
chr1	91398711	91398720	m54284U_200831_121835/89917779/ccs_2503_4	1	-
chr1	91398787	91398821	m54284U_200901_184453/29556937/ccs_2504_6	1	-
chr1	91413197	91413231	m54284U_200901_184453/51972588/ccs_2506_14	1	-
chr1	91424430	91424431	m54284U_200901_184453/74121961/ccs_2507_2	1	-
chr1	91427819	91427820	m54284U_200901_184453/8652910/ccs_2508_2	1	-
chr1	91459288	91459329	m54284U_200901_184453/80743217/ccs_2509_6	1	-
chr1	91494646	91494695	m54284U_200901_184453/31066607/ccs_2510_13	1	+
chr1	91801315	91801316	m54284U_200901_184453/64685868/ccs_2518_2	1	-
chr1	91801460	91801524	m54284U_200901_184453/86770489/ccs_2519_10	1	+
chr1	91803716	91803739	m54284U_200901_184453/31719858/ccs_2523_6	1	+
chr1	91821560	91821561	m54284U_200901_184453/35586139/ccs_2524_2	1	+
chr1	91823306	91823307	m54284U_200901_184453/25560790/ccs_2525_2	1	+
chr1	91823876	91823880	m54284U_200901_184453/78382747/ccs_2526_2	1	+
chr1	91975514	91975519	m54284U_200901_184453/116066684/ccs_2530_3	1	-
chr1	91982360	91982361	m54284U_200901_184453/65930129/ccs_2531_2	1	-
chr1	91984404	91984405	m54284U_200901_184453/49939196/ccs_2532_2	1	-
chr1	91987577	91987579	m54284U_200831_121835/131662777/ccs_2534_2	1	-
chr1	91989859	91989860	m54284U_200901_184453/151128814/ccs_2536_2	1	-
chr1	91996177	91996180	m54284U_200901_184453/152898321/ccs_2539_6	1	-
chr1	92180201	92180302	m54284U_200901_184453/64225766/ccs_2548_9	1	-
chr1	92473745	92473837	m54284U_200901_184453/112003230/ccs_2554_58	2	-
chr1	92641921	92641962	m54284U_200901_184453/94898670/ccs_2555_3	1	-
chr1	92831624	92831880	m54284U_200901_184453/170526421/ccs_2558_184	4	+
chr1	92831935	92832052	m54284U_200831_121835/100272577/ccs_2559_23	1	+
chr1	92910814	92910863	m54284U_200901_184453/145033599/ccs_2571_21	1	+
chr1	92911214	92911252	m54284U_200831_121835/71894063/ccs_2573_4	1	+
chr1	92913225	92913283	m54284U_200831_121835/145621565/ccs_2576_9	1	+
chr1	92934735	92934809	m54284U_200901_184453/51054781/ccs_2578_11	1	+
chr1	93101834	93101872	m54284U_200831_121835/91163011/ccs_2582_4	1	-
chr1	93235836	93235842	m54284U_200831_121835/115541451/ccs_2583_13	1	+
chr1	93236052	93236073	m54284U_200831_121835/48432968/ccs_2584_2	1	+
chr1	93256264	93256307	m54284U_200831_121835/117507401/ccs_2585_3	1	+
chr1	93270484	93270485	m54284U_200901_184453/119670614/ccs_2588_3	1	+
chr1	93275292	93275293	m54284U_200901_184453/100663720/ccs_2591_2	1	+
chr1	93280491	93280492	m54284U_200831_121835/123076995/ccs_2592_2	1	+
chr1	93305863	93305892	m54284U_200901_184453/171246333/ccs_2596_3	1	-
chr1	93342727	93342790	m54284U_200901_184453/36505978/ccs_2600_5	1	-
chr1	93343639	93343689	m54284U_200901_184453/120457051/ccs_2601_20	1	+
chr1	93430136	93430307	m54284U_200901_184453/120195307/ccs_2624_13	1	-
chr1	93431060	93431174	m54284U_200831_121835/127730384/ccs_2625_22	1	-
chr1	93445645	93445715	m54284U_200831_121835/34146816/ccs_2634_64	2	-
chr1	93478791	93478848	m54284U_200901_184453/19399089/ccs_2639_65	2	-
chr1	93478989	93479099	m54284U_200831_121835/118489420/ccs_2640_74	2	+
chr1	93499069	93499106	m54284U_200901_184453/163251377/ccs_2646_5	1	+
chr1	93512076	93512136	m54284U_200831_121835/23791739/ccs_2650_14	1	+
chr1	93626254	93626279	m54284U_200901_184453/172231295/ccs_2658_3	1	-
chr1	93626487	93626533	m54284U_200831_121835/140052836/ccs_2659_2	1	-
chr1	93627675	93627676	m54284U_200901_184453/27133017/ccs_2660_2	1	-
chr1	93629134	93629135	m54284U_200901_184453/14614791/ccs_2661_2	1	-
chr1	93635588	93635761	m54284U_200901_184453/131203943/ccs_2663_40	1	-
chr1	93685616	93685845	m54284U_200901_184453/144902501/ccs_2664_31	1	+
chr1	93707005	93707006	m54284U_200901_184453/29230858/ccs_2666_2	1	-
chr1	93750950	93750988	m54284U_200831_121835/161022528/ccs_2669_2	1	-
chr1	93754565	93754669	m54284U_200901_184453/31525606/ccs_2670_15	1	-
chr1	93754758	93754899	m54284U_200901_184453/1444324/ccs_2671_14	1	-
chr1	93754926	93755024	m54284U_200901_184453/129565892/ccs_2672_13	1	+
chr1	93780717	93780718	m54284U_200831_121835/35718409/ccs_2675_3	1	+
chr1	93801846	93801906	m54284U_200831_121835/68812837/ccs_2677_14	1	-
chr1	93803950	93803981	m54284U_200831_121835/123470138/ccs_2678_4	1	+
chr1	93825221	93825317	m54284U_200901_184453/82904079/ccs_2680_7	1	+
chr1	95498583	95498962	m54284U_200831_121835/143917106/ccs_2685_111	3	+
chr1	97661399	97661408	m54284U_200901_184453/108987050/ccs_2689_5	1	-
chr1	97661692	97661694	m54284U_200901_184453/43583533/ccs_2690_3	1	-
chr1	97661963	97662017	m54284U_200901_184453/165938986/ccs_2691_6	1	-
chr1	97723783	97723796	m54284U_200831_121835/73204498/ccs_2694_3	1	-
chr1	97755165	97755195	m54284U_200831_121835/131400361/ccs_2698_2	1	-
chr1	97769948	97769970	m54284U_200901_184453/70715533/ccs_2701_3	1	-
chr1	97770021	97770095	m54284U_200901_184453/123340189/ccs_2702_23	1	-
chr1	97770168	97770196	m54284U_200901_184453/150210567/ccs_2703_5	1	+
chr1	97834474	97834496	m54284U_200901_184453/11403418/ccs_2706_2	1	-
chr1	97880236	97880240	m54284U_200901_184453/32638088/ccs_2707_2	1	-
chr1	97923154	97923155	m54284U_200901_184453/63769065/ccs_2709_2	1	-
chr1	97949323	97949325	m54284U_200901_184453/45220023/ccs_2711_2	1	-
chr1	97976944	97976972	m54284U_200901_184453/103155041/ccs_2713_3	1	-
chr1	97977089	97977219	m54284U_200901_184453/164957020/ccs_2714_6	1	-
chr1	98059331	98059332	m54284U_200831_121835/51840621/ccs_2721_2	1	-
chr1	98095512	98095650	m54284U_200901_184453/19464810/ccs_2722_23	1	-
chr1	98589517	98589519	m54284U_200901_184453/26936512/ccs_2723_4	1	+
chr1	99790460	99790510	m54284U_200901_184453/177080184/ccs_2727_4	1	-
chr1	105564536	105564538	m54284U_200831_121835/57149041/ccs_2734_4	1	-
chr1	105588003	105588004	m54284U_200901_184453/95421894/ccs_2737_2	1	-
chr1	105597743	105597749	m54284U_200901_184453/71631959/ccs_2738_3	1	-
chr1	105658966	105658967	m54284U_200901_184453/29754982/ccs_2743_2	1	-
chr1	105663645	105663679	m54284U_200901_184453/105711869/ccs_2744_24	1	-
chr1	105663869	105663903	m54284U_200901_184453/150864977/ccs_2745_26	1	+
chr1	105710016	105710051	m54284U_200901_184453/42337808/ccs_2751_2	1	+
chr1	105740440	105740459	m54284U_200901_184453/174064393/ccs_2755_3	1	+
chr1	105991101	105991103	m54284U_200901_184453/329026/ccs_2756_2	1	+
chr1	105991452	105991544	m54284U_200901_184453/63045804/ccs_2757_5	1	+
chr1	106000969	106000970	m54284U_200901_184453/3604940/ccs_2758_2	1	+
chr1	106032168	106032213	m54284U_200901_184453/66652227/ccs_2764_4	1	+
chr1	106318896	106318897	m54284U_200901_184453/82379100/ccs_2777_2	1	+
chr1	106343274	106343277	m54284U_200901_184453/155191147/ccs_2778_2	1	+
chr1	106392923	106392925	m54284U_200831_121835/102695515/ccs_2783_3	1	+
chr1	106548454	106548455	m54284U_200901_184453/59443547/ccs_2786_3	1	-
chr1	106712456	106712458	m54284U_200831_121835/112526689/ccs_2787_3	1	-
chr1	106713031	106713032	m54284U_200901_184453/180423496/ccs_2788_2	1	-
chr1	106714261	106714283	m54284U_200901_184453/155321233/ccs_2789_5	1	-
chr1	106759648	106759722	m54284U_200901_184453/47580514/ccs_2792_26	1	-
chr1	106790021	106790032	m54284U_200831_121835/22153059/ccs_2793_2	1	-
chr1	106790290	106790298	m54284U_200901_184453/157616573/ccs_2794_2	1	-
chr1	106796590	106796703	m54284U_200831_121835/168429949/ccs_2795_33	1	-
chr1	107511422	107511494	m54284U_200901_184453/123471966/ccs_2796_12	1	+
chr1	111864669	111864736	m54284U_200901_184453/3409515/ccs_2797_4	1	-
chr1	111864874	111864951	m54284U_200901_184453/58720792/ccs_2798_13	1	-
chr1	118311136	118311258	m54284U_200831_121835/87099138/ccs_2800_108	3	-
chr1	118321828	118321883	m54284U_200901_184453/175311221/ccs_2801_10	1	+
chr1	118323579	118323580	m54284U_200901_184453/146014401/ccs_2803_3	1	+
chr1	118389429	118389476	m54284U_200831_121835/141887672/ccs_2805_26	1	+
chr1	118547912	118547972	m54284U_200901_184453/167971505/ccs_2822_13	1	+
chr1	118608753	118608754	m54284U_200831_121835/174131235/ccs_2837_2	1	+
chr1	119416628	119416629	m54284U_200901_184453/119343444/ccs_2838_2	1	-
chr1	119417102	119417103	m54284U_200901_184453/106430619/ccs_2839_2	1	-
chr1	119471583	119471584	m54284U_200831_121835/96076268/ccs_2844_5	1	-
chr1	119504603	119504748	m54284U_200901_184453/105645719/ccs_2846_14	1	-
chr1	119526149	119526153	m54284U_200831_121835/145885305/ccs_2847_3	1	+
chr1	119648950	119648959	m54284U_200901_184453/132711292/ccs_2849_3	1	-
chr1	119799258	119799259	m54284U_200901_184453/8784723/ccs_2857_3	1	-
chr1	119836994	119837011	m54284U_200831_121835/147587785/ccs_2859_6	1	-
chr1	119837393	119837592	m54284U_200901_184453/87623778/ccs_2862_19	1	-
chr1	120073767	120073781	m54284U_200901_184453/23071389/ccs_2864_11	1	-
chr1	120121016	120121069	m54284U_200831_121835/142213480/ccs_2865_11	1	-
chr1	120258858	120258879	m54284U_200901_184453/7407587/ccs_2866_10	1	-
chr1	120265255	120265329	m54284U_200831_121835/75628769/ccs_2867_11	1	-
chr1	120602993	120603076	m54284U_200901_184453/15139880/ccs_2869_5	1	+
chr1	120605107	120605120	m54284U_200831_121835/37356797/ccs_2872_3	1	+
chr1	121327680	121327681	m54284U_200901_184453/80283461/ccs_2876_4	1	-
chr1	121327753	121327810	m54284U_200901_184453/62718748/ccs_2877_12	1	-
chr1	121327810	121327811	m54284U_200901_184453/159253544/ccs_2878_4	1	+
chr1	121431063	121431162	m54284U_200831_121835/33490423/ccs_2881_28	1	+
chr1	121567887	121567985	m54284U_200831_121835/85459420/ccs_2891_77	2	-
chr1	125403517	125403554	m54284U_200901_184453/121898615/ccs_2894_2	1	-
chr1	125405937	125405974	m54284U_200901_184453/36111473/ccs_2895_2	1	-
chr1	125411293	125411377	m54284U_200901_184453/88932513/ccs_2897_6	1	-
chr1	125435343	125435744	m54284U_200831_121835/75367277/ccs_2899_107	3	-
chr1	125561035	125561115	m54284U_200901_184453/40502545/ccs_2900_7	1	+
chr1	127204974	127205019	m54284U_200901_184453/65931549/ccs_2907_14	1	+
chr1	127205234	127205280	m54284U_200831_121835/97190850/ccs_2908_4	1	+
chr1	127275090	127275092	m54284U_200831_121835/25166437/ccs_2913_2	1	+
chr1	127282764	127282771	m54284U_200831_121835/84542529/ccs_2914_5	1	-
chr1	127306973	127306975	m54284U_200901_184453/161939809/ccs_2915_3	1	+
chr1	127774156	127774272	m54284U_200901_184453/141099665/ccs_2917_41	1	+
chr1	127802885	127802889	m54284U_200901_184453/25428823/ccs_2927_11	1	+
chr1	127868775	127868809	m54284U_200831_121835/37161651/ccs_2934_14	1	+
chr1	127897571	127897581	m54284U_200831_121835/130155165/ccs_2936_2	1	+
chr1	127903725	127903726	m54284U_200831_121835/146933915/ccs_2937_2	1	+
chr1	127937401	127937446	m54284U_200901_184453/2819787/ccs_2943_2	1	+
chr1	127960811	127960812	m54284U_200901_184453/77333108/ccs_2945_2	1	-
chr1	127976641	127976642	m54284U_200901_184453/52103246/ccs_2946_2	1	-
chr1	127982751	127982752	m54284U_200831_121835/83428666/ccs_2949_2	1	-
chr1	128038522	128038552	m54284U_200831_121835/21235431/ccs_2953_26	1	+
chr1	128038634	128038687	m54284U_200831_121835/35390395/ccs_2954_6	1	+
chr1	128098743	128098770	m54284U_200901_184453/111544070/ccs_2957_2	1	-
chr1	128102373	128102386	m54284U_200831_121835/1311922/ccs_2958_2	1	-
chr1	128102453	128102480	m54284U_200901_184453/94503801/ccs_2959_5	1	-
chr1	128103302	128103411	m54284U_200831_121835/157156088/ccs_2960_44	1	+
chr1	128153344	128153370	m54284U_200901_184453/103615143/ccs_2971_18	1	+
chr1	128211277	128211291	m54284U_200901_184453/166790087/ccs_2996_13	1	+
chr1	128237168	128237171	m54284U_200901_184453/37816682/ccs_3000_7	1	+
chr1	128244136	128244492	m54284U_200901_184453/150340303/ccs_3001_97	2	+
chr1	128256130	128256215	m54284U_200831_121835/131008564/ccs_3006_25	1	+
chr1	128359597	128359708	m54284U_200901_184453/63178969/ccs_3020_87	2	-
chr1	128417243	128417400	m54284U_200901_184453/145688829/ccs_3028_78	2	-
chr1	128588628	128588630	m54284U_200901_184453/2687172/ccs_3030_7	1	-
chr1	128592293	128592300	m54284U_200901_184453/88801966/ccs_3034_6	1	-
chr1	130717389	130717390	m54284U_200831_121835/179702145/ccs_3042_2	1	-
chr1	130717509	130717551	m54284U_200901_184453/41289682/ccs_3043_6	1	+
chr1	131054634	131054653	m54284U_200901_184453/39977262/ccs_3046_3	1	-
chr1	131058724	131058725	m54284U_200901_184453/47382795/ccs_3051_6	1	-
chr1	131094790	131094791	m54284U_200901_184453/93457053/ccs_3056_2	1	-
chr1	131097808	131097855	m54284U_200831_121835/47384815/ccs_3060_8	1	-
chr1	131138248	131138334	m54284U_200831_121835/89459513/ccs_3062_16	1	-
chr1	131153192	131153213	m54284U_200831_121835/171379451/ccs_3063_8	1	+
chr1	131245173	131245180	m54284U_200901_184453/20120924/ccs_3066_8	1	-
chr1	131377244	131377283	m54284U_200901_184453/91031950/ccs_3079_3	1	-
chr1	131377831	131377855	m54284U_200831_121835/172360969/ccs_3080_2	1	-
chr1	131411897	131411900	m54284U_200901_184453/162070646/ccs_3083_9	1	-
chr1	131498958	131498960	m54284U_200901_184453/63703081/ccs_3086_2	1	-
chr1	131527264	131527392	m54284U_200831_121835/141428352/ccs_3090_73	2	-
chr1	131828011	131828046	m54284U_200831_121835/68748723/ccs_3094_5	1	+
chr1	131828326	131828327	m54284U_200831_121835/104007434/ccs_3095_2	1	+
chr1	131910480	131910688	m54284U_200831_121835/70846397/ccs_3100_93	2	+
chr1	131924592	131924611	m54284U_200831_121835/92670248/ccs_3106_35	1	+
chr1	131931534	131931555	m54284U_200901_184453/656034/ccs_3117_10	1	+
chr1	131931936	131932076	m54284U_200901_184453/91621567/ccs_3118_12	1	+
chr1	132007571	132007724	m54284U_200831_121835/68028505/ccs_3133_51	1	+
chr1	132014482	132014485	m54284U_200901_184453/146210901/ccs_3136_6	1	+
chr1	132119124	132119131	m54284U_200901_184453/101254702/ccs_3147_2	1	-
chr1	132119216	132119217	m54284U_200901_184453/55117003/ccs_3148_2	1	-
chr1	132122117	132122118	m54284U_200901_184453/71436176/ccs_3149_5	1	-
chr1	132139678	132139732	m54284U_200901_184453/1770746/ccs_3151_16	1	-
chr1	132282042	132282043	m54284U_200901_184453/6094941/ccs_3155_2	1	-
chr1	132298575	132298614	m54284U_200831_121835/22021059/ccs_3157_6	1	+
chr1	132316083	132316154	m54284U_200901_184453/7668631/ccs_3161_16	1	+
chr1	132361204	132361218	m54284U_200901_184453/154667664/ccs_3166_3	1	-
chr1	132391129	132391130	m54284U_200901_184453/52037273/ccs_3167_2	1	-
chr1	132391658	132391661	m54284U_200901_184453/159711941/ccs_3169_4	1	-
chr1	132391751	132391798	m54284U_200901_184453/149684536/ccs_3170_2	1	-
chr1	132417413	132417425	m54284U_200901_184453/102367444/ccs_3172_2	1	+
chr1	132417592	132417603	m54284U_200831_121835/155518269/ccs_3173_5	1	+
chr1	132417741	132417747	m54284U_200901_184453/61146274/ccs_3174_2	1	+
chr1	132477368	132477458	m54284U_200901_184453/179374890/ccs_3179_21	1	+
chr1	132489646	132489697	m54284U_200831_121835/90898884/ccs_3180_3	1	+
chr1	132503939	132503940	m54284U_200831_121835/166658562/ccs_3184_3	1	+
chr1	133000041	133000042	m54284U_200901_184453/114754505/ccs_3187_2	1	-
chr1	133004316	133004317	m54284U_200901_184453/160760366/ccs_3191_5	1	-
chr1	133012658	133012659	m54284U_200901_184453/49416953/ccs_3195_4	1	-
chr1	133025272	133025393	m54284U_200831_121835/156434817/ccs_3196_27	1	-
chr1	133046010	133046046	m54284U_200901_184453/95158462/ccs_3198_3	1	+
chr1	133075474	133075475	m54284U_200901_184453/5835553/ccs_3199_2	1	+
chr1	133084126	133084158	m54284U_200901_184453/155126110/ccs_3200_2	1	+
chr1	133131275	133131277	m54284U_200901_184453/172099273/ccs_3203_5	1	+
chr1	133131396	133131458	m54284U_200901_184453/123339032/ccs_3204_7	1	+
chr1	133131858	133131859	m54284U_200901_184453/118883998/ccs_3205_2	1	+
chr1	133132781	133132782	m54284U_200831_121835/36309251/ccs_3206_2	1	+
chr1	133133149	133133192	m54284U_200831_121835/144968417/ccs_3207_2	1	+
chr1	133133324	133133326	m54284U_200831_121835/18156273/ccs_3208_2	1	+
chr1	133424474	133424475	m54284U_200901_184453/71106623/ccs_3210_3	1	-
chr1	133610265	133610292	m54284U_200901_184453/147784595/ccs_3213_6	1	-
chr1	133621586	133621629	m54284U_200901_184453/155713764/ccs_3219_12	1	-
chr1	133633780	133633861	m54284U_200901_184453/45286108/ccs_3223_9	1	-
chr1	133647373	133647519	m54284U_200901_184453/180028926/ccs_3234_23	1	-
chr1	133654211	133654212	m54284U_200831_121835/56494791/ccs_3236_2	1	-
chr1	133656254	133656310	m54284U_200831_121835/24316481/ccs_3240_7	1	-
chr1	133656915	133656985	m54284U_200901_184453/142739886/ccs_3242_7	1	-
chr1	133657187	133657221	m54284U_200901_184453/45810015/ccs_3243_2	1	-
chr1	133657800	133657822	m54284U_200831_121835/178850587/ccs_3245_2	1	-
chr1	133658546	133658609	m54284U_200831_121835/63046596/ccs_3249_15	1	-
chr1	133658886	133658909	m54284U_200901_184453/78514903/ccs_3251_6	1	-
chr1	133659014	133659047	m54284U_200901_184453/134350380/ccs_3252_2	1	-
chr1	133659361	133659383	m54284U_200901_184453/77925007/ccs_3254_2	1	-
chr1	133659493	133659514	m54284U_200901_184453/38405871/ccs_3255_11	1	-
chr1	133659592	133659605	m54284U_200831_121835/45156457/ccs_3256_4	1	-
chr1	133659686	133659719	m54284U_200831_121835/54460510/ccs_3257_5	1	-
chr1	133659877	133659929	m54284U_200831_121835/150604285/ccs_3258_4	1	-
chr1	133660058	133660168	m54284U_200831_121835/18809879/ccs_3259_7	1	-
chr1	133660319	133660336	m54284U_200901_184453/166920269/ccs_3260_3	1	-
chr1	133660438	133660573	m54284U_200901_184453/143590211/ccs_3261_8	1	-
chr1	133660797	133660816	m54284U_200901_184453/76022626/ccs_3262_2	1	-
chr1	133661156	133661164	m54284U_200831_121835/62129493/ccs_3264_7	1	-
chr1	133661272	133661412	m54284U_200831_121835/14484695/ccs_3265_86	2	-
chr1	133715131	133715143	m54284U_200901_184453/35979663/ccs_3266_5	1	-
chr1	133719423	133719444	m54284U_200831_121835/79301282/ccs_3267_5	1	-
chr1	133777536	133777537	m54284U_200831_121835/5900470/ccs_3275_2	1	-
chr1	133778665	133778699	m54284U_200901_184453/155387574/ccs_3276_2	1	-
chr1	133800968	133801058	m54284U_200831_121835/58983283/ccs_3278_11	1	-
chr1	134079118	134079120	m54284U_200831_121835/71698974/ccs_3279_2	1	-
chr1	134193438	134193485	m54284U_200831_121835/141887322/ccs_3280_31	1	+
chr1	134193811	134193918	m54284U_200901_184453/68814816/ccs_3281_4	1	+
chr1	134198139	134198144	m54284U_200901_184453/148570743/ccs_3286_4	1	+
chr1	134290003	134290052	m54284U_200831_121835/57869905/ccs_3289_14	1	+
chr1	134290112	134290159	m54284U_200831_121835/171771147/ccs_3290_3	1	+
chr1	134290265	134290266	m54284U_200831_121835/93850003/ccs_3291_2	1	+
chr1	134290345	134290353	m54284U_200901_184453/80740970/ccs_3292_5	1	+
chr1	134290437	134290438	m54284U_200901_184453/69010823/ccs_3293_3	1	+
chr1	134332821	134332826	m54284U_200831_121835/29559635/ccs_3301_2	1	-
chr1	134361939	134361984	m54284U_200831_121835/48104377/ccs_3303_29	1	-
chr1	134405975	134406035	m54284U_200831_121835/68421641/ccs_3305_41	1	+
chr1	134415430	134415530	m54284U_200901_184453/58788388/ccs_3308_37	1	+
chr1	134455537	134455559	m54284U_200901_184453/71763517/ccs_3312_16	1	+
chr1	134467688	134467718	m54284U_200901_184453/53215567/ccs_3314_2	1	+
chr1	134472618	134472660	m54284U_200831_121835/30016047/ccs_3319_3	1	+
chr1	134494638	134494688	m54284U_200831_121835/109250479/ccs_3322_11	1	+
chr1	134560158	134560226	m54284U_200901_184453/22546119/ccs_3324_20	1	+
chr1	134800208	134800241	m54284U_200831_121835/122357569/ccs_3332_2	1	-
chr1	134820571	134820612	m54284U_200831_121835/136446250/ccs_3336_3	1	-
chr1	134825731	134825732	m54284U_200901_184453/123863192/ccs_3339_2	1	-
chr1	134837957	134837958	m54284U_200901_184453/175113814/ccs_3343_2	1	-
chr1	134876059	134876060	m54284U_200901_184453/50660455/ccs_3346_2	1	-
chr1	134955923	134955929	m54284U_200831_121835/18547399/ccs_3351_5	1	-
chr1	134962590	134962619	m54284U_200901_184453/61802989/ccs_3352_2	1	+
chr1	134987028	134987088	m54284U_200901_184453/37226802/ccs_3363_3	1	-
chr1	134987847	134987848	m54284U_200901_184453/58001093/ccs_3365_2	1	-
chr1	134988131	134988132	m54284U_200901_184453/68028232/ccs_3366_3	1	-
chr1	135022091	135022095	m54284U_200901_184453/119603892/ccs_3367_3	1	-
chr1	135105196	135105220	m54284U_200831_121835/40765166/ccs_3369_5	1	-
chr1	135105339	135105345	m54284U_200831_121835/125895814/ccs_3370_3	1	-
chr1	135146788	135146831	m54284U_200831_121835/133564276/ccs_3372_11	1	+
chr1	135152790	135152810	m54284U_200831_121835/117377195/ccs_3374_2	1	+
chr1	135155219	135155265	m54284U_200831_121835/173211872/ccs_3375_6	1	+
chr1	135232059	135232124	m54284U_200901_184453/97517852/ccs_3376_5	1	+
chr1	135232234	135232554	m54284U_200831_121835/169607297/ccs_3377_37	1	+
chr1	135232896	135232923	m54284U_200831_121835/94962192/ccs_3380_4	1	+
chr1	135232984	135233015	m54284U_200901_184453/70454099/ccs_3381_4	1	+
chr1	135277880	135277899	m54284U_200831_121835/19595877/ccs_3383_2	1	-
chr1	135284019	135284082	m54284U_200831_121835/130024082/ccs_3385_16	1	-
chr1	135313728	135313759	m54284U_200901_184453/40699111/ccs_3386_9	1	-
chr1	135375040	135375084	m54284U_200901_184453/38537192/ccs_3391_9	1	-
chr1	135430430	135430508	m54284U_200831_121835/124257201/ccs_3403_77	2	-
chr1	135458096	135458153	m54284U_200901_184453/111151693/ccs_3414_4	1	-
chr1	135460442	135460458	m54284U_200901_184453/149226036/ccs_3419_5	1	-
chr1	135466011	135466012	m54284U_200901_184453/90180408/ccs_3424_7	1	-
chr1	135467657	135467659	m54284U_200901_184453/95029336/ccs_3429_22	1	-
chr1	135469997	135470073	m54284U_200901_184453/45023236/ccs_3434_6	1	-
chr1	135470572	135470629	m54284U_200901_184453/48040638/ccs_3436_20	1	-
chr1	135470712	135470835	m54284U_200901_184453/159254312/ccs_3437_15	1	-
chr1	135470919	135471015	m54284U_200831_121835/56035893/ccs_3438_6	1	-
chr1	135472286	135472397	m54284U_200831_121835/108267332/ccs_3439_12	1	-
chr1	135523309	135523318	m54284U_200901_184453/140314885/ccs_3442_3	1	-
chr1	135524116	135524118	m54284U_200901_184453/133628178/ccs_3444_2	1	-
chr1	135524380	135524404	m54284U_200901_184453/23726110/ccs_3445_2	1	-
chr1	135524980	135524981	m54284U_200901_184453/21890868/ccs_3447_4	1	-
chr1	135532567	135532572	m54284U_200901_184453/16253542/ccs_3454_3	1	-
chr1	135584713	135584777	m54284U_200901_184453/15074165/ccs_3457_8	1	-
chr1	135585218	135585227	m54284U_200901_184453/117377635/ccs_3460_4	1	-
chr1	135585285	135585360	m54284U_200901_184453/49154019/ccs_3461_3	1	-
chr1	135607436	135607439	m54284U_200901_184453/117178706/ccs_3466_12	1	-
chr1	135607850	135607882	m54284U_200831_121835/20513709/ccs_3468_3	1	-
chr1	135688067	135688175	m54284U_200831_121835/6882375/ccs_3473_115	3	-
chr1	135729213	135729256	m54284U_200831_121835/104859364/ccs_3477_53	1	+
chr1	135766089	135766278	m54284U_200831_121835/14288086/ccs_3483_93	2	+
chr1	135799392	135799467	m54284U_200831_121835/29952283/ccs_3488_16	1	+
chr1	135804569	135804571	m54284U_200831_121835/75629691/ccs_3492_2	1	+
chr1	135805532	135805533	m54284U_200831_121835/108332293/ccs_3494_2	1	+
chr1	135836333	135836427	m54284U_200901_184453/63504621/ccs_3500_94	2	+
chr1	135844785	135844983	m54284U_200831_121835/111347882/ccs_3509_11	1	+
chr1	135845344	135845602	m54284U_200901_184453/22218948/ccs_3510_40	1	+
chr1	135848862	135848863	m54284U_200901_184453/130286293/ccs_3516_20	1	+
chr1	135879918	135879948	m54284U_200831_121835/7276515/ccs_3521_3	1	-
chr1	135919161	135919208	m54284U_200901_184453/149291350/ccs_3526_25	1	-
chr1	135952632	135952634	m54284U_200831_121835/104071414/ccs_3527_2	1	-
chr1	135959732	135959756	m54284U_200901_184453/66453646/ccs_3530_6	1	-
chr1	135963811	135963846	m54284U_200831_121835/119014450/ccs_3532_2	1	-
chr1	135963935	135963936	m54284U_200901_184453/32965131/ccs_3533_2	1	-
chr1	135966137	135966170	m54284U_200831_121835/29427339/ccs_3536_5	1	-
chr1	135975993	135976037	m54284U_200901_184453/46860016/ccs_3544_7	1	-
chr1	135978267	135978310	m54284U_200831_121835/2361755/ccs_3546_2	1	-
chr1	135980130	135980150	m54284U_200831_121835/179634622/ccs_3547_2	1	-
chr1	135981955	135981956	m54284U_200901_184453/74189325/ccs_3549_2	1	-
chr1	135983466	135983545	m54284U_200831_121835/68814693/ccs_3551_3	1	-
chr1	135984278	135984321	m54284U_200901_184453/146276678/ccs_3552_36	1	-
chr1	136018022	136018037	m54284U_200831_121835/133431578/ccs_3553_10	1	+
chr1	136052779	136052936	m54284U_200831_121835/134875638/ccs_3555_13	1	+
chr1	136093289	136093290	m54284U_200901_184453/116984370/ccs_3560_2	1	+
chr1	136095632	136095658	m54284U_200901_184453/10421982/ccs_3562_2	1	+
chr1	136097363	136097368	m54284U_200831_121835/29231465/ccs_3563_3	1	+
chr1	136098203	136098221	m54284U_200901_184453/33162630/ccs_3565_2	1	+
chr1	136117633	136117634	m54284U_200831_121835/90900305/ccs_3570_2	1	+
chr1	136147848	136147849	m54284U_200901_184453/81397249/ccs_3573_4	1	+
chr1	136226220	136226233	m54284U_200831_121835/148964587/ccs_3576_3	1	-
chr1	136281416	136281417	m54284U_200901_184453/124715559/ccs_3583_4	1	-
chr1	136345405	136345433	m54284U_200901_184453/147259842/ccs_3591_6	1	-
chr1	136346040	136346131	m54284U_200831_121835/53871774/ccs_3594_35	1	-
chr1	136415304	136415320	m54284U_200831_121835/83166460/ccs_3596_5	1	+
chr1	136466344	136466423	m54284U_200831_121835/160958857/ccs_3599_22	1	+
chr1	136510199	136510202	m54284U_200901_184453/128320981/ccs_3613_3	1	+
chr1	136624894	136625011	m54284U_200901_184453/117310820/ccs_3614_31	1	+
chr1	137898588	137898627	m54284U_200831_121835/14093010/ccs_3615_8	1	+
chr1	137932149	137932175	m54284U_200901_184453/54201122/ccs_3627_2	1	+
chr1	137936433	137936434	m54284U_200901_184453/130417551/ccs_3630_3	1	+
chr1	137951416	137951417	m54284U_200901_184453/156960426/ccs_3633_3	1	+
chr1	137967172	137967173	m54284U_200831_121835/122685880/ccs_3634_2	1	+
chr1	138619617	138619777	m54284U_200901_184453/43975686/ccs_3645_115	3	-
chr1	138963767	138963797	m54284U_200901_184453/22546228/ccs_3649_5	1	+
chr1	138971720	138971733	m54284U_200831_121835/102957223/ccs_3651_2	1	+
chr1	139030836	139030837	m54284U_200831_121835/38995887/ccs_3653_2	1	+
chr1	139055110	139055112	m54284U_200901_184453/63114005/ccs_3659_2	1	+
chr1	139062571	139062572	m54284U_200831_121835/149555988/ccs_3660_2	1	+
chr1	139422002	139422007	m54284U_200901_184453/65930190/ccs_3662_2	1	+
chr1	139422197	139422259	m54284U_200901_184453/99287498/ccs_3663_14	1	+
chr1	139422368	139422385	m54284U_200901_184453/88605137/ccs_3664_5	1	+
chr1	139454718	139454908	m54284U_200831_121835/169805010/ccs_3668_75	2	+
chr1	139456742	139456801	m54284U_200901_184453/156828338/ccs_3670_19	1	+
chr1	143673091	143673092	m54284U_200831_121835/7408343/ccs_3702_2	1	-
chr1	143677673	143677699	m54284U_200901_184453/45091525/ccs_3703_4	1	-
chr1	143702759	143702848	m54284U_200901_184453/35848276/ccs_3709_14	1	-
chr1	143739581	143739636	m54284U_200831_121835/127862844/ccs_3710_6	1	+
chr1	143746507	143746508	m54284U_200901_184453/36308853/ccs_3713_3	1	+
chr1	143776979	143777047	m54284U_200901_184453/119997172/ccs_3714_16	1	-
chr1	143777218	143777319	m54284U_200901_184453/44303696/ccs_3715_41	1	+
chr1	146495623	146495730	m54284U_200901_184453/23725412/ccs_3727_41	1	+
chr1	146497632	146497696	m54284U_200831_121835/73269269/ccs_3731_13	1	+
chr1	146498884	146499001	m54284U_200831_121835/73795479/ccs_3733_11	1	+
chr1	146544535	146544570	m54284U_200901_184453/102630151/ccs_3738_10	1	+
chr1	146725729	146725730	m54284U_200831_121835/148832688/ccs_3740_5	1	+
chr1	149886208	149886216	m54284U_200831_121835/33687063/ccs_3749_2	1	-
chr1	149961236	149961304	m54284U_200901_184453/176359813/ccs_3750_10	1	-
chr1	150098615	150098616	m54284U_200831_121835/179372444/ccs_3751_2	1	-
chr1	150099675	150099694	m54284U_200831_121835/107480033/ccs_3753_2	1	-
chr1	150099777	150099787	m54284U_200901_184453/4392057/ccs_3754_4	1	-
chr1	150100089	150100122	m54284U_200831_121835/102565982/ccs_3755_36	1	+
chr1	150392800	150392895	m54284U_200831_121835/67110004/ccs_3781_52	1	+
chr1	150393219	150393475	m54284U_200901_184453/139594063/ccs_3783_195	4	+
chr1	150395200	150395271	m54284U_200831_121835/18745269/ccs_3786_30	1	+
chr1	150408756	150408840	m54284U_200901_184453/140313868/ccs_3792_26	1	+
chr1	150413076	150413093	m54284U_200831_121835/91491001/ccs_3798_24	1	+
chr1	150429331	150429505	m54284U_200831_121835/48564594/ccs_3821_26	1	+
chr1	150993419	150993421	m54284U_200831_121835/72090696/ccs_3836_2	1	-
chr1	151344446	151344625	m54284U_200831_121835/11141240/ccs_3839_117	3	+
chr1	151350990	151351006	m54284U_200901_184453/16911075/ccs_3840_2	1	+
chr1	151351637	151351663	m54284U_200901_184453/122226059/ccs_3841_3	1	+
chr1	151353982	151353997	m54284U_200831_121835/96340049/ccs_3843_3	1	+
chr1	151354417	151354436	m54284U_200901_184453/138479425/ccs_3845_2	1	+
chr1	151354698	151354734	m54284U_200901_184453/142540900/ccs_3847_10	1	+
chr1	151356173	151356217	m54284U_200831_121835/150405359/ccs_3851_13	1	+
chr1	151356367	151356372	m54284U_200831_121835/121374463/ccs_3852_2	1	+
chr1	151358800	151358801	m54284U_200901_184453/128255087/ccs_3853_2	1	+
chr1	151359537	151359560	m54284U_200901_184453/171837868/ccs_3855_3	1	+
chr1	151361140	151361163	m54284U_200901_184453/33817340/ccs_3857_3	1	+
chr1	151363983	151363984	m54284U_200831_121835/58656641/ccs_3859_2	1	+
chr1	151391466	151391501	m54284U_200831_121835/56232352/ccs_3861_3	1	-
chr1	151403013	151403014	m54284U_200901_184453/110103377/ccs_3862_2	1	-
chr1	151428330	151428503	m54284U_200831_121835/10553932/ccs_3866_30	1	-
chr1	151428644	151428717	m54284U_200901_184453/26805375/ccs_3867_16	1	+
chr1	151445154	151445155	m54284U_200901_184453/103090086/ccs_3872_2	1	+
chr1	151447445	151447446	m54284U_200831_121835/143918014/ccs_3875_2	1	+
chr1	151448397	151448404	m54284U_200901_184453/119079920/ccs_3876_5	1	+
chr1	151500808	151500812	m54284U_200831_121835/51186111/ccs_3884_4	1	-
chr1	151500948	151500997	m54284U_200901_184453/104726845/ccs_3885_10	1	-
chr1	151755346	151755375	m54284U_200901_184453/107808934/ccs_3887_14	1	+
chr1	151819325	151819364	m54284U_200831_121835/25035887/ccs_3897_2	1	+
chr1	151820138	151820139	m54284U_200901_184453/119079453/ccs_3900_2	1	+
chr1	151820297	151820298	m54284U_200901_184453/96078461/ccs_3901_2	1	+
chr1	152090247	152090294	m54284U_200831_121835/119604543/ccs_3903_6	1	-
chr1	152386600	152386679	m54284U_200901_184453/174719534/ccs_3904_7	1	-
chr1	152625161	152625217	m54284U_200831_121835/95356141/ccs_3908_4	1	-
chr1	152766608	152766704	m54284U_200831_121835/25429955/ccs_3911_55	2	+
chr1	152775201	152775202	m54284U_200901_184453/108989166/ccs_3917_8	1	+
chr1	152848754	152848776	m54284U_200831_121835/8193748/ccs_3922_5	1	-
chr1	152848874	152848875	m54284U_200901_184453/8324247/ccs_3923_7	1	-
chr1	152849945	152849946	m54284U_200901_184453/83362072/ccs_3924_5	1	-
chr1	152879260	152879261	m54284U_200901_184453/53478998/ccs_3928_3	1	-
chr1	152882525	152882542	m54284U_200901_184453/162660451/ccs_3932_2	1	-
chr1	152902627	152902661	m54284U_200901_184453/66847500/ccs_3933_41	1	-
chr1	152902735	152902790	m54284U_200901_184453/58197480/ccs_3934_6	1	-
chr1	152954823	152955023	m54284U_200901_184453/23726868/ccs_3936_16	1	+
chr1	153076946	153076958	m54284U_200831_121835/24183106/ccs_3938_2	1	+
chr1	153115911	153115972	m54284U_200831_121835/75827320/ccs_3941_3	1	+
chr1	153231801	153231839	m54284U_200831_121835/80480397/ccs_3949_3	1	-
chr1	153233537	153233560	m54284U_200831_121835/179309346/ccs_3950_8	1	-
chr1	153239293	153239376	m54284U_200831_121835/47120436/ccs_3953_7	1	-
chr1	153240388	153240436	m54284U_200831_121835/79891270/ccs_3954_4	1	-
chr1	153242673	153242721	m54284U_200831_121835/6160510/ccs_3956_3	1	-
chr1	153249933	153249963	m54284U_200901_184453/169542287/ccs_3963_6	1	-
chr1	153251133	153251134	m54284U_200831_121835/45089853/ccs_3965_3	1	-
chr1	153262747	153262752	m54284U_200831_121835/90833415/ccs_3970_4	1	-
chr1	153305828	153305834	m54284U_200831_121835/147129925/ccs_3976_2	1	+
chr1	153332302	153332336	m54284U_200831_121835/160762238/ccs_3977_3	1	-
chr1	153332459	153332535	m54284U_200901_184453/105187777/ccs_3978_5	1	-
chr1	153332739	153332806	m54284U_200901_184453/140511887/ccs_3979_25	1	-
chr1	153332918	153333004	m54284U_200901_184453/72353396/ccs_3980_7	1	-
chr1	153456099	153456128	m54284U_200831_121835/41353654/ccs_3981_2	1	-
chr1	153456251	153456276	m54284U_200901_184453/41617606/ccs_3982_2	1	-
chr1	153459388	153459460	m54284U_200901_184453/83493334/ccs_3986_7	1	-
chr1	153462613	153462651	m54284U_200901_184453/28902789/ccs_3988_5	1	-
chr1	153464992	153465004	m54284U_200831_121835/23726298/ccs_3989_4	1	-
chr1	153467106	153467123	m54284U_200901_184453/46336452/ccs_3990_2	1	-
chr1	153469693	153469694	m54284U_200901_184453/70911623/ccs_3991_6	1	-
chr1	153472414	153472438	m54284U_200831_121835/46664273/ccs_3993_5	1	-
chr1	153472562	153472563	m54284U_200901_184453/103350549/ccs_3994_2	1	-
chr1	153473184	153473284	m54284U_200831_121835/4850310/ccs_3995_12	1	-
chr1	153476547	153476548	m54284U_200901_184453/95946627/ccs_3996_3	1	-
chr1	153478126	153478157	m54284U_200831_121835/82642247/ccs_3997_4	1	-
chr1	153481162	153481196	m54284U_200901_184453/36373630/ccs_4001_10	1	-
chr1	153482847	153482885	m54284U_200901_184453/92735597/ccs_4003_6	1	-
chr1	153483817	153483856	m54284U_200831_121835/119605500/ccs_4004_4	1	-
chr1	153487617	153487724	m54284U_200831_121835/111807265/ccs_4005_143	3	-
chr1	153740352	153740362	m54284U_200831_121835/152569494/ccs_4006_24	1	+
chr1	153899899	153899978	m54284U_200831_121835/88736094/ccs_4007_22	1	+
chr1	155099631	155099637	m54284U_200901_184453/109316625/ccs_4018_45	1	-
chr1	155146802	155146805	m54284U_200831_121835/27854834/ccs_4020_4	1	-
chr1	155158714	155158754	m54284U_200901_184453/97191259/ccs_4021_9	1	+
chr1	155177187	155177188	m54284U_200901_184453/67568478/ccs_4022_2	1	+
chr1	155193586	155193639	m54284U_200901_184453/53872822/ccs_4031_5	1	+
chr1	155221529	155221530	m54284U_200901_184453/59115930/ccs_4035_2	1	-
chr1	155225462	155225485	m54284U_200901_184453/74842439/ccs_4039_2	1	-
chr1	155225706	155225707	m54284U_200831_121835/33030735/ccs_4040_2	1	-
chr1	155332280	155332281	m54284U_200901_184453/46467855/ccs_4048_2	1	-
chr1	155417246	155417320	m54284U_200831_121835/65798301/ccs_4049_8	1	-
chr1	155417403	155417438	m54284U_200901_184453/17303875/ccs_4050_16	1	-
chr1	155558118	155558225	m54284U_200901_184453/48497860/ccs_4051_16	1	+
chr1	155567108	155567110	m54284U_200901_184453/5179478/ccs_4053_3	1	+
chr1	155812770	155812900	m54284U_200901_184453/74187493/ccs_4068_42	1	-
chr1	155871960	155872038	m54284U_200901_184453/5571016/ccs_4073_11	1	-
chr1	155879056	155879102	m54284U_200901_184453/96209668/ccs_4075_4	1	-
chr1	155911963	155912000	m54284U_200831_121835/87689481/ccs_4085_5	1	-
chr1	155914769	155914796	m54284U_200901_184453/46860068/ccs_4086_3	1	-
chr1	155926539	155926541	m54284U_200831_121835/88540029/ccs_4090_3	1	-
chr1	155928184	155928185	m54284U_200901_184453/9700924/ccs_4091_4	1	-
chr1	155928785	155928791	m54284U_200901_184453/43189504/ccs_4094_4	1	-
chr1	155933014	155933041	m54284U_200831_121835/156174191/ccs_4096_7	1	-
chr1	155944119	155944181	m54284U_200901_184453/95160139/ccs_4098_3	1	-
chr1	155953254	155953332	m54284U_200901_184453/91488853/ccs_4099_11	1	-
chr1	155953519	155953522	m54284U_200901_184453/138873678/ccs_4100_5	1	-
chr1	155973179	155973308	m54284U_200831_121835/77989837/ccs_4110_25	1	-
chr1	156035719	156035754	m54284U_200901_184453/46465924/ccs_4117_19	1	+
chr1	156035789	156035820	m54284U_200831_121835/22676368/ccs_4118_4	1	-
chr1	156035915	156035976	m54284U_200901_184453/92669637/ccs_4119_12	1	-
chr1	156036044	156036072	m54284U_200831_121835/132318673/ccs_4120_8	1	-
chr1	156036322	156036557	m54284U_200901_184453/150014419/ccs_4121_15	1	-
chr1	156040889	156040918	m54284U_200901_184453/23266417/ccs_4122_26	1	+
chr1	156366039	156366157	m54284U_200831_121835/117115035/ccs_4124_39	1	+
chr1	156430621	156430633	m54284U_200901_184453/56034568/ccs_4129_3	1	-
chr1	156430818	156430854	m54284U_200901_184453/81070849/ccs_4130_4	1	-
chr1	156430951	156430952	m54284U_200901_184453/30409414/ccs_4131_11	1	-
chr1	156431099	156431116	m54284U_200901_184453/136053214/ccs_4132_4	1	-
chr1	156432296	156432297	m54284U_200831_121835/5636233/ccs_4133_3	1	-
chr1	156441389	156441422	m54284U_200831_121835/142409841/ccs_4138_3	1	-
chr1	156446560	156446570	m54284U_200901_184453/71370875/ccs_4140_4	1	-
chr1	156446685	156446694	m54284U_200831_121835/85066509/ccs_4141_6	1	-
chr1	156466701	156466801	m54284U_200901_184453/162333059/ccs_4144_26	1	-
chr1	156474170	156474324	m54284U_200831_121835/52299261/ccs_4145_140	3	-
chr1	156523970	156524074	m54284U_200901_184453/149487662/ccs_4146_15	1	+
chr1	156524296	156524331	m54284U_200901_184453/152963326/ccs_4147_5	1	+
chr1	156615846	156615947	m54284U_200831_121835/55903000/ccs_4154_18	1	+
chr1	156674305	156674352	m54284U_200901_184453/93324089/ccs_4159_12	1	-
chr1	156702456	156702467	m54284U_200901_184453/125699015/ccs_4160_3	1	-
chr1	156705098	156705143	m54284U_200831_121835/96471093/ccs_4161_2	1	-
chr1	156718907	156719000	m54284U_200901_184453/47253503/ccs_4162_14	1	-
chr1	156939537	156939609	m54284U_200901_184453/124782905/ccs_4166_12	1	-
chr1	157176015	157176063	m54284U_200901_184453/43123932/ccs_4171_2	1	-
chr1	157176523	157176570	m54284U_200831_121835/22612636/ccs_4172_2	1	-
chr1	157256686	157256698	m54284U_200901_184453/76939629/ccs_4174_2	1	-
chr1	157299195	157299266	m54284U_200901_184453/176031756/ccs_4175_8	1	-
chr1	157354580	157354581	m54284U_200831_121835/90636776/ccs_4177_2	1	-
chr1	157411872	157411879	m54284U_200901_184453/86967008/ccs_4185_3	1	-
chr1	157412096	157412146	m54284U_200901_184453/74253930/ccs_4186_6	1	-
chr1	157412226	157412348	m54284U_200901_184453/2492194/ccs_4187_20	1	-
chr1	157412534	157412596	m54284U_200831_121835/72549247/ccs_4189_19	1	-
chr1	157412737	157412768	m54284U_200901_184453/118031289/ccs_4190_5	1	+
chr1	157506788	157506804	m54284U_200901_184453/110232027/ccs_4191_7	1	+
chr1	159232192	159232367	m54284U_200901_184453/120652417/ccs_4195_22	1	+
chr1	159232556	159232657	m54284U_200901_184453/89262069/ccs_4196_6	1	+
chr1	159237474	159237502	m54284U_200901_184453/18811611/ccs_4198_2	1	+
chr1	159270978	159270994	m54284U_200831_121835/142346638/ccs_4205_4	1	+
chr1	159324464	159324466	m54284U_200831_121835/45219847/ccs_4216_3	1	+
chr1	160195243	160195249	m54284U_200831_121835/68159372/ccs_4220_4	1	+
chr1	160206703	160206711	m54284U_200901_184453/87688254/ccs_4221_7	1	-
chr1	160212740	160212872	m54284U_200831_121835/125371479/ccs_4223_65	2	-
chr1	160608977	160608978	m54284U_200901_184453/79430138/ccs_4233_2	1	-
chr1	160610801	160610831	m54284U_200831_121835/42795987/ccs_4235_3	1	-
chr1	160610952	160610953	m54284U_200901_184453/59573971/ccs_4236_2	1	-
chr1	160645370	160645403	m54284U_200831_121835/26872615/ccs_4240_4	1	-
chr1	160733599	160733622	m54284U_200901_184453/47580273/ccs_4243_4	1	-
chr1	160792797	160792939	m54284U_200901_184453/85854790/ccs_4246_32	1	-
chr1	160906403	160906537	m54284U_200831_121835/19270274/ccs_4247_40	1	+
chr1	160913080	160913117	m54284U_200831_121835/56035568/ccs_4250_2	1	+
chr1	160950276	160950280	m54284U_200831_121835/87819130/ccs_4256_6	1	+
chr1	161034818	161034843	m54284U_200901_184453/104466904/ccs_4264_7	1	-
chr1	161035163	161035171	m54284U_200901_184453/40044655/ccs_4265_38	1	+
chr1	161035293	161035296	m54284U_200831_121835/69272569/ccs_4266_4	1	+
chr1	161035471	161035517	m54284U_200901_184453/134021168/ccs_4268_2	1	+
chr1	161035771	161035834	m54284U_200901_184453/165151873/ccs_4269_9	1	+
chr1	161036173	161036270	m54284U_200901_184453/28772048/ccs_4270_5	1	+
chr1	161036377	161036378	m54284U_200831_121835/68028478/ccs_4271_2	1	+
chr1	161036511	161036523	m54284U_200831_121835/30279047/ccs_4272_5	1	+
chr1	161037532	161037553	m54284U_200901_184453/126092294/ccs_4277_5	1	+
chr1	161038110	161038113	m54284U_200831_121835/138283556/ccs_4278_2	1	+
chr1	161070549	161070664	m54284U_200831_121835/130024399/ccs_4280_15	1	-
chr1	161070935	161071014	m54284U_200901_184453/93454477/ccs_4281_12	1	+
chr1	161131422	161131482	m54284U_200901_184453/53348145/ccs_4285_19	1	-
chr1	161251120	161251212	m54284U_200831_121835/119145196/ccs_4293_91	2	-
chr1	161727630	161727688	m54284U_200901_184453/104072357/ccs_4296_7	1	-
chr1	161857402	161857454	m54284U_200901_184453/157026685/ccs_4303_7	1	-
chr1	161876388	161876470	m54284U_200831_121835/152242924/ccs_4306_8	1	-
chr1	161876611	161876678	m54284U_200901_184453/58458965/ccs_4307_35	1	-
chr1	161876846	161876847	m54284U_200831_121835/109642865/ccs_4308_2	1	-
chr1	161969202	161969276	m54284U_200901_184453/108528766/ccs_4309_5	1	+
chr1	162217663	162217666	m54284U_200831_121835/14156747/ccs_4313_5	1	+
chr1	162217904	162217912	m54284U_200831_121835/42336630/ccs_4314_10	1	+
chr1	162218307	162218364	m54284U_200901_184453/141821173/ccs_4317_4	1	+
chr1	162218997	162219019	m54284U_200831_121835/162398485/ccs_4320_3	1	+
chr1	162219140	162219198	m54284U_200901_184453/50858340/ccs_4321_4	1	+
chr1	162219416	162219449	m54284U_200901_184453/87032716/ccs_4322_2	1	+
chr1	162220186	162220225	m54284U_200831_121835/135268723/ccs_4324_4	1	+
chr1	162220325	162220330	m54284U_200831_121835/92274968/ccs_4325_2	1	+
chr1	162221439	162221440	m54284U_200901_184453/157417685/ccs_4328_2	1	+
chr1	162222428	162222434	m54284U_200831_121835/24642748/ccs_4329_2	1	+
chr1	162222732	162222733	m54284U_200831_121835/68224568/ccs_4330_4	1	+
chr1	162223207	162223231	m54284U_200831_121835/37489274/ccs_4332_2	1	+
chr1	162548491	162548539	m54284U_200831_121835/150734900/ccs_4337_6	1	-
chr1	162570345	162570346	m54284U_200901_184453/54723565/ccs_4338_2	1	+
chr1	162570607	162570645	m54284U_200901_184453/94175465/ccs_4339_10	1	+
chr1	162570724	162570748	m54284U_200901_184453/65014074/ccs_4340_5	1	+
chr1	162680805	162680820	m54284U_200901_184453/74711633/ccs_4349_35	1	-
chr1	162692753	162692889	m54284U_200901_184453/175310278/ccs_4356_65	2	-
chr1	162697460	162697602	m54284U_200901_184453/84345983/ccs_4359_35	1	-
chr1	162698893	162698896	m54284U_200831_121835/142541839/ccs_4366_31	1	-
chr1	162704413	162704755	m54284U_200901_184453/9175570/ccs_4374_97	2	-
chr1	162710393	162710833	m54284U_200831_121835/56298328/ccs_4388_169	4	-
chr1	162714263	162714391	m54284U_200901_184453/164430349/ccs_4399_29	1	-
chr1	162715613	162715720	m54284U_200901_184453/96339249/ccs_4403_31	1	-
chr1	162718736	162718739	m54284U_200901_184453/98632133/ccs_4408_39	1	-
chr1	162723154	162723220	m54284U_200901_184453/57083682/ccs_4412_43	1	-
chr1	162724721	162724864	m54284U_200831_121835/25166455/ccs_4414_59	2	-
chr1	162740349	162740587	m54284U_200901_184453/148439244/ccs_4419_280	6	-
chr1	162833798	162833800	m54284U_200831_121835/169214971/ccs_4420_3	1	-
chr1	162859531	162859596	m54284U_200831_121835/151848525/ccs_4422_7	1	-
chr1	163248283	163248399	m54284U_200901_184453/162859601/ccs_4425_7	1	-
chr1	163306971	163306972	m54284U_200901_184453/59705622/ccs_4428_3	1	-
chr1	163309154	163309156	m54284U_200901_184453/67177140/ccs_4432_5	1	-
chr1	163312460	163312463	m54284U_200901_184453/49545484/ccs_4435_4	1	-
chr1	163312579	163312681	m54284U_200901_184453/76087814/ccs_4436_11	1	-
chr1	163313207	163313255	m54284U_200901_184453/31195515/ccs_4438_2	1	-
chr1	163313666	163313695	m54284U_200831_121835/99551490/ccs_4440_11	1	-
chr1	163403610	163403640	m54284U_200831_121835/32377265/ccs_4442_12	1	-
chr1	163779590	163779872	m54284U_200831_121835/74451499/ccs_4443_38	1	+
chr1	163929801	163929802	m54284U_200901_184453/58197986/ccs_4449_2	1	+
chr1	163929979	163930092	m54284U_200901_184453/89655829/ccs_4450_11	1	+
chr1	163984836	163984848	m54284U_200901_184453/176556663/ccs_4456_4	1	-
chr1	163994740	163994787	m54284U_200831_121835/161483367/ccs_4459_7	1	-
chr1	163994871	163994872	m54284U_200831_121835/101712853/ccs_4460_2	1	+
chr1	164048239	164048240	m54284U_200901_184453/103941439/ccs_4461_3	1	+
chr1	164115361	164115363	m54284U_200831_121835/144181646/ccs_4462_3	1	+
chr1	164249045	164249124	m54284U_200901_184453/19988924/ccs_4464_16	1	+
chr1	164275614	164275648	m54284U_200831_121835/149816328/ccs_4467_3	1	+
chr1	164307217	164307281	m54284U_200901_184453/98502682/ccs_4469_5	1	-
chr1	164307732	164307734	m54284U_200901_184453/72025088/ccs_4470_3	1	+
chr1	164437490	164437520	m54284U_200901_184453/5309683/ccs_4473_4	1	-
chr1	164438183	164438184	m54284U_200901_184453/162531538/ccs_4474_4	1	-
chr1	164457999	164458055	m54284U_200901_184453/139725286/ccs_4477_22	1	-
chr1	164458348	164458357	m54284U_200901_184453/24708373/ccs_4479_8	1	-
chr1	165194326	165194338	m54284U_200831_121835/23658890/ccs_4483_4	1	-
chr1	165236873	165236959	m54284U_200831_121835/117113207/ccs_4488_17	1	-
chr1	165281862	165281863	m54284U_200831_121835/99288493/ccs_4489_2	1	+
chr1	165282075	165282102	m54284U_200831_121835/17104961/ccs_4490_2	1	+
chr1	165352042	165352043	m54284U_200901_184453/133760104/ccs_4494_2	1	-
chr1	165392230	165392231	m54284U_200901_184453/146539315/ccs_4496_2	1	-
chr1	165460433	165460523	m54284U_200831_121835/69403090/ccs_4502_19	1	-
chr1	165461226	165461261	m54284U_200901_184453/158205528/ccs_4503_4	1	+
chr1	165634430	165634431	m54284U_200901_184453/81266706/ccs_4508_3	1	-
chr1	165634514	165634569	m54284U_200901_184453/142018012/ccs_4509_20	1	-
chr1	165763759	165763779	m54284U_200831_121835/167117063/ccs_4510_11	1	+
chr1	165908968	165909009	m54284U_200901_184453/72288124/ccs_4513_4	1	-
chr1	166002597	166002656	m54284U_200901_184453/99355106/ccs_4516_24	1	-
chr1	166379275	166379393	m54284U_200901_184453/71959769/ccs_4523_21	1	+
chr1	166409800	166409814	m54284U_200901_184453/151323223/ccs_4524_2	1	-
chr1	167284858	167285098	m54284U_200901_184453/160366738/ccs_4528_54	2	-
chr1	167285189	167285226	m54284U_200831_121835/142016612/ccs_4529_3	1	-
chr1	167308735	167308842	m54284U_200831_121835/86903341/ccs_4530_16	1	+
chr1	167350011	167350037	m54284U_200901_184453/64095330/ccs_4532_2	1	+
chr1	167350193	167350225	m54284U_200831_121835/56167217/ccs_4533_8	1	+
chr1	167393805	167393825	m54284U_200831_121835/86706208/ccs_4534_3	1	-
chr1	168209426	168209450	m54284U_200901_184453/59901715/ccs_4538_5	1	-
chr1	168349412	168349413	m54284U_200901_184453/39060884/ccs_4545_4	1	-
chr1	168350129	168350155	m54284U_200901_184453/162204042/ccs_4547_3	1	-
chr1	168432146	168432172	m54284U_200901_184453/65602973/ccs_4554_21	1	-
chr1	169531385	169531456	m54284U_200831_121835/76677206/ccs_4562_33	1	-
chr1	169969149	169969255	m54284U_200831_121835/47253336/ccs_4563_12	1	-
chr1	170110427	170110522	m54284U_200901_184453/25299138/ccs_4573_12	1	-
chr1	170110722	170110832	m54284U_200901_184453/145621013/ccs_4574_40	1	-
chr1	170174789	170174923	m54284U_200901_184453/136907544/ccs_4580_19	1	-
chr1	170215330	170215336	m54284U_200901_184453/121307482/ccs_4582_3	1	-
chr1	170215395	170215408	m54284U_200901_184453/99617273/ccs_4583_11	1	-
chr1	170255726	170255757	m54284U_200831_121835/115212863/ccs_4584_4	1	-
chr1	170644507	170644601	m54284U_200831_121835/27592107/ccs_4586_14	1	+
chr1	170644832	170644860	m54284U_200901_184453/124192773/ccs_4587_3	1	+
chr1	170662391	170662442	m54284U_200901_184453/104857771/ccs_4590_2	1	+
chr1	170682037	170682104	m54284U_200831_121835/87623810/ccs_4593_4	1	+
chr1	170867695	170867829	m54284U_200901_184453/25692011/ccs_4605_54	2	-
chr1	170885394	170885436	m54284U_200901_184453/102367246/ccs_4606_4	1	-
chr1	171150590	171150604	m54284U_200901_184453/92801806/ccs_4609_5	1	-
chr1	171222435	171222452	m54284U_200901_184453/72418206/ccs_4610_5	1	-
chr1	171238754	171238755	m54284U_200901_184453/38469883/ccs_4613_2	1	-
chr1	171246127	171246163	m54284U_200831_121835/97518559/ccs_4614_3	1	-
chr1	171247092	171247117	m54284U_200901_184453/116394147/ccs_4615_29	1	-
chr1	171250375	171250483	m54284U_200831_121835/38929127/ccs_4616_6	1	+
chr1	171270335	171270342	m54284U_200831_121835/147916680/ccs_4619_5	1	+
chr1	171280214	171280215	m54284U_200901_184453/21234614/ccs_4622_2	1	-
chr1	171281099	171281186	m54284U_200901_184453/106431381/ccs_4623_13	1	-
chr1	171286672	171286673	m54284U_200901_184453/54789608/ccs_4626_2	1	-
chr1	171287920	171287966	m54284U_200901_184453/8454150/ccs_4627_15	1	-
chr1	171294947	171294949	m54284U_200831_121835/64422690/ccs_4629_2	1	-
chr1	171324564	171324566	m54284U_200831_121835/86640136/ccs_4632_2	1	-
chr1	171326013	171326014	m54284U_200831_121835/150800904/ccs_4633_2	1	-
chr1	171329398	171329489	m54284U_200831_121835/58459331/ccs_4635_7	1	+
chr1	171345688	171345751	m54284U_200831_121835/165022194/ccs_4638_16	1	+
chr1	171411312	171411358	m54284U_200901_184453/94242607/ccs_4640_4	1	+
chr1	172027162	172027163	m54284U_200901_184453/77791733/ccs_4645_2	1	-
chr1	172027262	172027287	m54284U_200901_184453/104988817/ccs_4646_3	1	-
chr1	172075711	172075752	m54284U_200831_121835/34211795/ccs_4648_2	1	-
chr1	172082507	172082547	m54284U_200901_184453/113576393/ccs_4650_5	1	+
chr1	172082690	172082796	m54284U_200831_121835/96799400/ccs_4651_47	1	-
chr1	172082791	172082926	m54284U_200901_184453/63571002/ccs_4652_57	2	+
chr1	172101393	172101418	m54284U_200831_121835/15926499/ccs_4657_6	1	+
chr1	172126756	172126775	m54284U_200901_184453/75500083/ccs_4674_17	1	+
chr1	172148025	172148171	m54284U_200901_184453/35261106/ccs_4676_47	1	+
chr1	172172870	172172930	m54284U_200831_121835/14485718/ccs_4681_5	1	+
chr1	172206679	172206782	m54284U_200831_121835/131664724/ccs_4694_21	1	-
chr1	172289344	172289345	m54284U_200901_184453/154995167/ccs_4699_2	1	-
chr1	172297914	172297915	m54284U_200901_184453/81330842/ccs_4701_2	1	-
chr1	172297995	172298063	m54284U_200831_121835/6489873/ccs_4702_5	1	-
chr1	172312356	172312432	m54284U_200831_121835/130877863/ccs_4703_37	1	+
chr1	172376533	172376600	m54284U_200901_184453/157418523/ccs_4708_26	1	+
chr1	172379360	172379361	m54284U_200831_121835/142542609/ccs_4710_4	1	+
chr1	172500236	172500303	m54284U_200901_184453/69928267/ccs_4715_214	5	+
chr1	173766984	173767075	m54284U_200901_184453/37750710/ccs_4724_9	1	-
chr1	173913012	173913093	m54284U_200831_121835/33752098/ccs_4729_6	1	-
chr1	173942453	173942481	m54284U_200901_184453/76547409/ccs_4731_2	1	-
chr1	173964094	173964095	m54284U_200901_184453/111018834/ccs_4733_2	1	-
chr1	173974879	173974880	m54284U_200901_184453/28770483/ccs_4734_2	1	-
chr1	173975401	173975402	m54284U_200831_121835/97977097/ccs_4735_2	1	-
chr1	173982744	173982745	m54284U_200901_184453/62718429/ccs_4737_6	1	-
chr1	174031707	174031727	m54284U_200901_184453/157550168/ccs_4739_7	1	-
chr1	175625539	175625609	m54284U_200901_184453/111018879/ccs_4747_41	1	-
chr1	175692564	175692659	m54284U_200901_184453/113772232/ccs_4751_27	1	-
chr1	175880794	175880818	m54284U_200831_121835/10880503/ccs_4752_20	1	+
chr1	175978931	175978934	m54284U_200831_121835/11077214/ccs_4756_2	1	-
chr1	176813915	176814128	m54284U_200901_184453/147194283/ccs_4790_106	2	-
chr1	176814864	176814905	m54284U_200901_184453/177867018/ccs_4792_25	1	+
chr1	176824861	176824868	m54284U_200901_184453/146999232/ccs_4793_5	1	+
chr1	176975934	176975940	m54284U_200901_184453/175113973/ccs_4797_4	1	+
chr1	177050209	177050210	m54284U_200901_184453/122421411/ccs_4802_2	1	-
chr1	177074614	177074615	m54284U_200901_184453/148243258/ccs_4803_2	1	-
chr1	177103050	177103105	m54284U_200831_121835/68419901/ccs_4805_3	1	-
chr1	177168200	177168252	m54284U_200901_184453/177801356/ccs_4807_4	1	-
chr1	177248852	177248858	m54284U_200901_184453/17434713/ccs_4810_3	1	-
chr1	177258371	177258422	m54284U_200901_184453/5243928/ccs_4811_8	1	-
chr1	177442528	177442555	m54284U_200831_121835/138/ccs_4812_4	1	+
chr1	177444660	177444663	m54284U_200831_121835/96078101/ccs_4813_2	1	+
chr1	177446899	177446967	m54284U_200831_121835/122358372/ccs_4815_3	1	+
chr1	177447183	177447192	m54284U_200831_121835/176687737/ccs_4817_2	1	+
chr1	177447259	177447310	m54284U_200901_184453/74057483/ccs_4818_4	1	+
chr1	177447999	177448023	m54284U_200901_184453/128189756/ccs_4819_5	1	+
chr1	177450186	177450199	m54284U_200901_184453/32966552/ccs_4822_2	1	+
chr1	177641898	177641899	m54284U_200901_184453/22217404/ccs_4823_2	1	-
chr1	177770366	177770432	m54284U_200831_121835/99811982/ccs_4826_5	1	-
chr1	177770869	177770870	m54284U_200831_121835/88867472/ccs_4828_2	1	-
chr1	177770971	177770989	m54284U_200901_184453/128125585/ccs_4829_2	1	-
chr1	177776537	177776565	m54284U_200831_121835/132121845/ccs_4833_5	1	-
chr1	177784934	177784944	m54284U_200831_121835/103482710/ccs_4838_2	1	-
chr1	177796261	177796543	m54284U_200831_121835/175179151/ccs_4839_116	3	-
chr1	178187648	178187730	m54284U_200831_121835/98699237/ccs_4840_42	1	+
chr1	178187875	178187922	m54284U_200901_184453/158533228/ccs_4841_10	1	+
chr1	178318552	178318555	m54284U_200831_121835/140577146/ccs_4845_2	1	-
chr1	178329116	178329131	m54284U_200901_184453/3016097/ccs_4849_7	1	-
chr1	178331129	178331131	m54284U_200901_184453/60360882/ccs_4854_23	1	-
chr1	178331393	178331476	m54284U_200831_121835/140575974/ccs_4856_6	1	-
chr1	178331864	178331950	m54284U_200831_121835/132187737/ccs_4857_10	1	-
chr1	178332113	178332246	m54284U_200901_184453/71108884/ccs_4858_6	1	-
chr1	178333034	178333054	m54284U_200901_184453/19007337/ccs_4861_49	1	-
chr1	178333623	178333649	m54284U_200901_184453/33622733/ccs_4862_6	1	-
chr1	178334026	178334101	m54284U_200901_184453/63244614/ccs_4864_6	1	-
chr1	178336156	178336161	m54284U_200901_184453/18154919/ccs_4873_9	1	-
chr1	178336972	178337816	m54284U_200901_184453/62391171/ccs_4874_699	14	-
chr1	179378193	179378194	m54284U_200901_184453/87687834/ccs_4884_2	1	-
chr1	179518001	179518041	m54284U_200901_184453/58985079/ccs_4885_9	1	-
chr1	179546214	179546311	m54284U_200831_121835/110167625/ccs_4889_18	1	-
chr1	179546437	179546509	m54284U_200901_184453/24708289/ccs_4890_9	1	+
chr1	179668314	179668347	m54284U_200901_184453/123142337/ccs_4896_10	1	+
chr1	179683866	179683867	m54284U_200901_184453/73009111/ccs_4899_2	1	+
chr1	179777803	179777814	m54284U_200901_184453/59575119/ccs_4925_9	1	-
chr1	179803515	179803697	m54284U_200901_184453/95422815/ccs_4947_79	2	-
chr1	179960922	179960965	m54284U_200901_184453/79235045/ccs_4951_4	1	+
chr1	179961178	179961179	m54284U_200831_121835/153291280/ccs_4953_4	1	+
chr1	180023545	180023583	m54284U_200901_184453/69601734/ccs_4955_2	1	+
chr1	180067301	180067309	m54284U_200831_121835/853539/ccs_4957_4	1	+
chr1	180072426	180072467	m54284U_200831_121835/83692072/ccs_4958_4	1	+
chr1	180084376	180084427	m54284U_200901_184453/139659855/ccs_4960_3	1	+
chr1	180094378	180094485	m54284U_200901_184453/157418007/ccs_4961_11	1	+
chr1	180095186	180095237	m54284U_200831_121835/16451427/ccs_4964_2	1	+
chr1	180095432	180095496	m54284U_200831_121835/77531677/ccs_4965_5	1	+
chr1	180106060	180106100	m54284U_200831_121835/85853453/ccs_4966_2	1	+
chr1	180144573	180144576	m54284U_200901_184453/143526543/ccs_4973_2	1	+
chr1	180162890	180162930	m54284U_200901_184453/108726757/ccs_4979_4	1	+
chr1	180163080	180163081	m54284U_200901_184453/171772585/ccs_4980_3	1	+
chr1	180163494	180163496	m54284U_200901_184453/55446323/ccs_4981_2	1	+
chr1	180195961	180195966	m54284U_200901_184453/113902208/ccs_4983_3	1	-
chr1	180256249	180256292	m54284U_200831_121835/169543151/ccs_4985_6	1	-
chr1	180330482	180330511	m54284U_200831_121835/37555024/ccs_4986_6	1	+
chr1	180373324	180373338	m54284U_200831_121835/130485071/ccs_4990_2	1	+
chr1	180422199	180422200	m54284U_200831_121835/5244979/ccs_4991_3	1	+
chr1	180568920	180569085	m54284U_200831_121835/52038226/ccs_4993_45	1	+
chr1	180641341	180641370	m54284U_200831_121835/55904321/ccs_5004_9	1	+
chr1	180661568	180661569	m54284U_200831_121835/163775274/ccs_5005_2	1	+
chr1	180726044	180726092	m54284U_200901_184453/136579711/ccs_5006_17	1	+
chr1	180734374	180734388	m54284U_200901_184453/94111477/ccs_5008_10	1	+
chr1	180736725	180736727	m54284U_200831_121835/153748257/ccs_5009_4	1	+
chr1	180738537	180738539	m54284U_200901_184453/37290920/ccs_5010_2	1	+
chr1	180813531	180813569	m54284U_200901_184453/88999004/ccs_5011_59	2	-
chr1	180851091	180851179	m54284U_200901_184453/68354102/ccs_5014_24	1	+
chr1	180904283	180904393	m54284U_200901_184453/34539204/ccs_5023_27	1	+
chr1	180942457	180942524	m54284U_200831_121835/48302891/ccs_5026_19	1	+
chr1	180953901	180953932	m54284U_200831_121835/64684457/ccs_5028_2	1	+
chr1	181017486	181017548	m54284U_200901_184453/147327648/ccs_5040_33	1	-
chr1	181112393	181112394	m54284U_200901_184453/61735098/ccs_5044_3	1	-
chr1	181142369	181142378	m54284U_200901_184453/97781821/ccs_5052_2	1	-
chr1	181144076	181144208	m54284U_200901_184453/59310641/ccs_5053_71	2	-
chr1	181150926	181150976	m54284U_200901_184453/119931549/ccs_5055_14	1	+
chr1	181166924	181166925	m54284U_200901_184453/85133309/ccs_5058_3	1	+
chr1	181184323	181184325	m54284U_200901_184453/8193356/ccs_5060_4	1	-
chr1	181198187	181198188	m54284U_200831_121835/13370542/ccs_5067_3	1	-
chr1	181198894	181198895	m54284U_200901_184453/146997957/ccs_5068_3	1	-
chr1	181211297	181211449	m54284U_200901_184453/125108381/ccs_5072_8	1	-
chr1	181211852	181212015	m54284U_200901_184453/154272351/ccs_5074_21	1	-
chr1	181242105	181242153	m54284U_200901_184453/56558535/ccs_5076_13	1	-
chr1	181242304	181242383	m54284U_200901_184453/26281247/ccs_5077_7	1	-
chr1	181842306	181842424	m54284U_200901_184453/6947209/ccs_5090_74	2	-
chr1	181911185	181911189	m54284U_200831_121835/40044605/ccs_5093_2	1	-
chr1	181912852	181912888	m54284U_200831_121835/147719163/ccs_5094_2	1	-
chr1	181923586	181923763	m54284U_200901_184453/149489592/ccs_5102_12	1	-
chr1	181956410	181956457	m54284U_200831_121835/52363287/ccs_5107_3	1	-
chr1	181961775	181961805	m54284U_200831_121835/100073988/ccs_5108_2	1	-
chr1	181987206	181987207	m54284U_200901_184453/159122682/ccs_5114_2	1	-
chr1	182006750	182006790	m54284U_200901_184453/68355084/ccs_5118_3	1	-
chr1	182007655	182007656	m54284U_200901_184453/48759075/ccs_5119_2	1	-
chr1	182019936	182019983	m54284U_200901_184453/71632396/ccs_5121_13	1	-
chr1	182124780	182124818	m54284U_200901_184453/74187804/ccs_5122_12	1	+
chr1	182282740	182282830	m54284U_200831_121835/91292601/ccs_5128_42	1	-
chr1	182341592	182341619	m54284U_200831_121835/54331050/ccs_5134_31	1	-
chr1	182409166	182409263	m54284U_200901_184453/100401428/ccs_5135_22	1	+
chr1	182492767	182492870	m54284U_200831_121835/19467081/ccs_5151_6	1	-
chr1	182517355	182517766	m54284U_200831_121835/49873209/ccs_5155_113	3	-
chr1	183147464	183147574	m54284U_200831_121835/147785993/ccs_5156_10	1	-
chr1	183221437	183221513	m54284U_200901_184453/69140875/ccs_5159_10	1	-
chr1	183296987	183297064	m54284U_200831_121835/155190840/ccs_5163_8	1	-
chr1	183297255	183297296	m54284U_200831_121835/42469202/ccs_5165_11	1	-
chr1	183297311	183297425	m54284U_200831_121835/25887406/ccs_5166_40	1	+
chr1	183327415	183327439	m54284U_200901_184453/108724980/ccs_5171_2	1	-
chr1	183334141	183334157	m54284U_200901_184453/152701410/ccs_5175_3	1	-
chr1	183334598	183334641	m54284U_200901_184453/67175059/ccs_5177_9	1	-
chr1	183335137	183335138	m54284U_200901_184453/64292102/ccs_5178_2	1	-
chr1	183345410	183345477	m54284U_200831_121835/74778370/ccs_5183_10	1	-
chr1	183353792	183353793	m54284U_200901_184453/53938009/ccs_5184_7	1	-
chr1	183369527	183369563	m54284U_200831_121835/57871133/ccs_5189_29	1	-
chr1	183388984	183388995	m54284U_200901_184453/10027913/ccs_5191_5	1	+
chr1	184034433	184034505	m54284U_200831_121835/91752038/ccs_5193_39	1	+
chr1	184074061	184074072	m54284U_200901_184453/151587116/ccs_5195_4	1	+
chr1	184727864	184727865	m54284U_200901_184453/80086456/ccs_5199_3	1	-
chr1	184732360	184732361	m54284U_200901_184453/34605849/ccs_5200_4	1	-
chr1	184732637	184732645	m54284U_200831_121835/75563975/ccs_5201_2	1	-
chr1	184845840	184845893	m54284U_200831_121835/49873485/ccs_5203_10	1	-
chr1	185204110	185204238	m54284U_200901_184453/65014175/ccs_5204_16	1	+
chr1	185206103	185206104	m54284U_200901_184453/144116288/ccs_5205_2	1	+
chr1	185218713	185218745	m54284U_200901_184453/73531643/ccs_5206_2	1	+
chr1	185221883	185221887	m54284U_200831_121835/118425101/ccs_5207_4	1	+
chr1	185235304	185235306	m54284U_200901_184453/123668777/ccs_5209_6	1	+
chr1	185238816	185238830	m54284U_200831_121835/112330997/ccs_5210_2	1	+
chr1	185252050	185252051	m54284U_200901_184453/8260182/ccs_5212_4	1	+
chr1	185262699	185262700	m54284U_200901_184453/174850496/ccs_5213_2	1	+
chr1	185283907	185283940	m54284U_200831_121835/35457090/ccs_5215_4	1	+
chr1	185329164	185329223	m54284U_200901_184453/129238265/ccs_5226_10	1	-
chr1	185329325	185329408	m54284U_200901_184453/31787171/ccs_5227_35	1	-
chr1	185332176	185332188	m54284U_200831_121835/55446114/ccs_5228_11	1	+
chr1	185362997	185363198	m54284U_200901_184453/54986045/ccs_5230_258	5	+
chr1	185387078	185387103	m54284U_200901_184453/41814257/ccs_5250_26	1	+
chr1	185401405	185401570	m54284U_200831_121835/77464666/ccs_5261_28	1	+
chr1	186704529	186704562	m54284U_200901_184453/153881013/ccs_5274_5	1	-
chr1	186749315	186749336	m54284U_200901_184453/53413755/ccs_5278_16	1	-
chr1	186749388	186749389	m54284U_200901_184453/143722412/ccs_5279_2	1	+
chr1	187215487	187215551	m54284U_200901_184453/170722497/ccs_5280_20	1	+
chr1	187226067	187226068	m54284U_200901_184453/7472338/ccs_5281_3	1	+
chr1	187238574	187238577	m54284U_200831_121835/58327555/ccs_5283_4	1	+
chr1	188974328	188974374	m54284U_200901_184453/49742266/ccs_5284_3	1	-
chr1	188997322	188997323	m54284U_200831_121835/73074061/ccs_5287_2	1	-
chr1	189007669	189007682	m54284U_200901_184453/8716399/ccs_5289_5	1	-
chr1	189007838	189007870	m54284U_200901_184453/97454076/ccs_5290_13	1	-
chr1	189650664	189650666	m54284U_200831_121835/41551222/ccs_5295_3	1	-
chr1	189652518	189652541	m54284U_200901_184453/42797577/ccs_5297_3	1	-
chr1	189656737	189656935	m54284U_200901_184453/110495244/ccs_5302_7	1	-
chr1	189657156	189657198	m54284U_200901_184453/58984462/ccs_5304_3	1	-
chr1	189657249	189657346	m54284U_200901_184453/110561974/ccs_5305_5	1	-
chr1	189657434	189657509	m54284U_200901_184453/85527010/ccs_5306_3	1	-
chr1	189657715	189657716	m54284U_200901_184453/84542318/ccs_5307_4	1	-
chr1	189657860	189657969	m54284U_200831_121835/28183216/ccs_5309_6	1	-
chr1	189658822	189658857	m54284U_200831_121835/39453052/ccs_5312_3	1	-
chr1	189662050	189662134	m54284U_200831_121835/37356789/ccs_5314_12	1	-
chr1	189668603	189668609	m54284U_200901_184453/3605189/ccs_5315_5	1	-
chr1	189673649	189673650	m54284U_200901_184453/15272106/ccs_5317_3	1	-
chr1	189682380	189682444	m54284U_200831_121835/149883530/ccs_5320_10	1	-
chr1	189683902	189683942	m54284U_200901_184453/158337437/ccs_5322_25	1	-
chr1	189685081	189685142	m54284U_200831_121835/65930001/ccs_5325_4	1	-
chr1	189688026	189688126	m54284U_200831_121835/81986442/ccs_5328_230	5	-
chr1	189728158	189728408	m54284U_200831_121835/151585557/ccs_5329_31	1	+
chr1	189886909	189886947	m54284U_200831_121835/165807866/ccs_5348_2	1	-
chr1	189922237	189922312	m54284U_200901_184453/106105566/ccs_5351_19	1	-
chr1	189922379	189922412	m54284U_200831_121835/123535664/ccs_5352_5	1	-
chr1	190161055	190161056	m54284U_200901_184453/77925006/ccs_5353_4	1	-
chr1	190170700	190170713	m54284U_200901_184453/18612851/ccs_5354_3	1	-
chr1	190888717	190888763	m54284U_200901_184453/77726050/ccs_5358_2	1	-
chr1	190911755	190911808	m54284U_200831_121835/43648905/ccs_5360_9	1	-
chr1	190928518	190928606	m54284U_200831_121835/145097973/ccs_5361_21	1	+
chr1	190928837	190928859	m54284U_200831_121835/75499622/ccs_5363_5	1	+
chr1	190979181	190979228	m54284U_200901_184453/40370772/ccs_5372_14	1	-
chr1	191026188	191026193	m54284U_200831_121835/20972002/ccs_5379_4	1	-
chr1	191062904	191062905	m54284U_200831_121835/177867221/ccs_5381_4	1	-
chr1	191063017	191063037	m54284U_200831_121835/26740496/ccs_5382_13	1	+
chr1	191224480	191224530	m54284U_200901_184453/111020237/ccs_5383_2	1	+
chr1	191318096	191318116	m54284U_200831_121835/111609153/ccs_5387_3	1	-
chr1	191325930	191325972	m54284U_200831_121835/138543939/ccs_5388_17	1	+
chr1	191343080	191343081	m54284U_200901_184453/96667810/ccs_5390_2	1	+
chr1	191350469	191350470	m54284U_200901_184453/166659293/ccs_5391_2	1	+
chr1	191352359	191352362	m54284U_200831_121835/172296395/ccs_5392_4	1	-
chr1	191356938	191356939	m54284U_200901_184453/84279893/ccs_5394_6	1	-
chr1	191372526	191372560	m54284U_200831_121835/60426905/ccs_5396_3	1	-
chr1	191396513	191396624	m54284U_200901_184453/73925749/ccs_5398_7	1	-
chr1	191396944	191397076	m54284U_200901_184453/86114368/ccs_5399_14	1	-
chr1	191556870	191556886	m54284U_200831_121835/84869269/ccs_5402_3	1	-
chr1	191561514	191561529	m54284U_200901_184453/56362844/ccs_5403_2	1	-
chr1	191570650	191570700	m54284U_200901_184453/88342539/ccs_5405_3	1	-
chr1	191575459	191575568	m54284U_200831_121835/168690202/ccs_5411_47	1	-
chr1	191575737	191575845	m54284U_200831_121835/93192668/ccs_5412_31	1	+
chr1	191596020	191596070	m54284U_200901_184453/24904449/ccs_5417_4	1	+
chr1	191596972	191597023	m54284U_200901_184453/95357183/ccs_5418_3	1	+
chr1	191598019	191598037	m54284U_200831_121835/179178081/ccs_5420_2	1	+
chr1	191611859	191611885	m54284U_200831_121835/49152150/ccs_5429_7	1	+
chr1	191621162	191621242	m54284U_200901_184453/99485431/ccs_5431_5	1	+
chr1	191718010	191718081	m54284U_200901_184453/128648189/ccs_5434_19	1	+
chr1	191718385	191718446	m54284U_200901_184453/155781086/ccs_5435_21	1	+
chr1	191749551	191749563	m54284U_200831_121835/163055026/ccs_5437_6	1	+
chr1	191821497	191821649	m54284U_200901_184453/2754901/ccs_5438_36	1	+
chr1	192073973	192074015	m54284U_200831_121835/60623508/ccs_5444_2	1	-
chr1	192074116	192074165	m54284U_200901_184453/69337892/ccs_5445_3	1	-
chr1	192092549	192092603	m54284U_200831_121835/128779384/ccs_5447_5	1	-
chr1	192137894	192138048	m54284U_200831_121835/112460347/ccs_5456_31	1	-
chr1	192771193	192771256	m54284U_200901_184453/16777290/ccs_5458_7	1	-
chr1	192854926	192855010	m54284U_200901_184453/158532163/ccs_5459_5	1	+
chr1	192855489	192855490	m54284U_200831_121835/82905366/ccs_5460_2	1	-
chr1	192855707	192855738	m54284U_200831_121835/88409687/ccs_5461_11	1	-
chr1	193128316	193128346	m54284U_200831_121835/29688787/ccs_5465_5	1	-
chr1	193128494	193128514	m54284U_200831_121835/160236705/ccs_5466_3	1	-
chr1	193130194	193130268	m54284U_200901_184453/55249687/ccs_5467_15	1	-
chr1	193273107	193273159	m54284U_200831_121835/79694116/ccs_5470_4	1	-
chr1	193301980	193302008	m54284U_200901_184453/125175303/ccs_5473_7	1	+
chr1	193302074	193302075	m54284U_200901_184453/41879280/ccs_5474_5	1	+
chr1	193321057	193321058	m54284U_200901_184453/99551653/ccs_5476_2	1	+
chr1	193343480	193343481	m54284U_200901_184453/123666584/ccs_5479_2	1	+
chr1	194619796	194620017	m54284U_200831_121835/151847068/ccs_5480_24	1	+
chr1	194651538	194651540	m54284U_200831_121835/5114206/ccs_5485_2	1	+
chr1	194669841	194669849	m54284U_200831_121835/60295361/ccs_5489_2	1	+
chr1	194680060	194680064	m54284U_200901_184453/52824037/ccs_5493_3	1	+
chr1	194786584	194786624	m54284U_200901_184453/42074770/ccs_5496_3	1	+
chr1	194813178	194813188	m54284U_200831_121835/124518497/ccs_5502_3	1	+
chr1	194813432	194813469	m54284U_200901_184453/27593356/ccs_5504_3	1	+
chr1	194938901	194938996	m54284U_200831_121835/150208945/ccs_5510_6	1	+
chr1	195081489	195081491	m54284U_200831_121835/81660665/ccs_5520_2	1	-
chr1	195131343	195131363	m54284U_200901_184453/70650670/ccs_5526_9	1	-
chr10	3372957	3372981	m54284U_200901_184453/55118439/ccs_5529_2	1	+
chr10	3375087	3375098	m54284U_200831_121835/178325124/ccs_5530_4	1	+
chr10	3973089	3973208	m54284U_200901_184453/171049915/ccs_5532_64	2	+
chr10	4334515	4334646	m54284U_200831_121835/154995120/ccs_5546_34	1	+
chr10	4369280	4369287	m54284U_200901_184453/32377077/ccs_5549_2	1	-
chr10	4387476	4387477	m54284U_200901_184453/33031380/ccs_5552_2	1	-
chr10	4387989	4388059	m54284U_200831_121835/105909055/ccs_5553_4	1	-
chr10	4389941	4389943	m54284U_200901_184453/56428524/ccs_5554_2	1	+
chr10	4432291	4432366	m54284U_200831_121835/139987780/ccs_5566_19	1	-
chr10	4432601	4432644	m54284U_200901_184453/48236755/ccs_5567_16	1	+
chr10	4611879	4611880	m54284U_200901_184453/171835763/ccs_5568_2	1	+
chr10	4612008	4612071	m54284U_200901_184453/91359621/ccs_5569_5	1	+
chr10	5022406	5022407	m54284U_200831_121835/28312842/ccs_5574_2	1	-
chr10	5037287	5037288	m54284U_200901_184453/88605296/ccs_5578_10	1	-
chr10	5052325	5052373	m54284U_200831_121835/71238659/ccs_5580_2	1	-
chr10	5052715	5052716	m54284U_200901_184453/19924222/ccs_5581_2	1	-
chr10	5068947	5069051	m54284U_200831_121835/3541223/ccs_5586_9	1	-
chr10	5107961	5107962	m54284U_200901_184453/97716125/ccs_5588_2	1	-
chr10	5108626	5108635	m54284U_200901_184453/15992012/ccs_5589_2	1	-
chr10	5110938	5110971	m54284U_200831_121835/152963504/ccs_5590_2	1	-
chr10	5124842	5124863	m54284U_200831_121835/134219373/ccs_5591_3	1	-
chr10	5194719	5194799	m54284U_200901_184453/22480917/ccs_5597_12	1	-
chr10	5289430	5289463	m54284U_200831_121835/97454540/ccs_5602_3	1	-
chr10	5289555	5289556	m54284U_200901_184453/42142028/ccs_5603_2	1	-
chr10	5805358	5805466	m54284U_200901_184453/67963113/ccs_5610_39	1	-
chr10	5823889	5823950	m54284U_200831_121835/44172392/ccs_5613_5	1	-
chr10	7211914	7211917	m54284U_200831_121835/88343556/ccs_5618_2	1	-
chr10	7212204	7212252	m54284U_200831_121835/55378480/ccs_5619_14	1	-
chr10	7473580	7473639	m54284U_200901_184453/161352364/ccs_5622_6	1	-
chr10	7589821	7589850	m54284U_200831_121835/179046725/ccs_5623_2	1	+
chr10	7630974	7630975	m54284U_200901_184453/87884420/ccs_5629_2	1	-
chr10	7645301	7645302	m54284U_200901_184453/52298789/ccs_5632_2	1	-
chr10	7663240	7663305	m54284U_200901_184453/27984867/ccs_5633_24	1	-
chr10	7667495	7667550	m54284U_200901_184453/103875433/ccs_5634_9	1	+
chr10	7680983	7681012	m54284U_200901_184453/153814394/ccs_5636_8	1	+
chr10	7681117	7681150	m54284U_200831_121835/47514896/ccs_5637_4	1	-
chr10	7681179	7681240	m54284U_200831_121835/35652853/ccs_5638_35	1	+
chr10	7691474	7691508	m54284U_200831_121835/168821723/ccs_5639_8	1	+
chr10	7726003	7726076	m54284U_200831_121835/139790699/ccs_5641_19	1	+
chr10	7771120	7771121	m54284U_200901_184453/66453924/ccs_5643_2	1	-
chr10	7780884	7780914	m54284U_200831_121835/58261844/ccs_5644_3	1	-
chr10	7781055	7781062	m54284U_200901_184453/98371180/ccs_5645_2	1	+
chr10	7792897	7793000	m54284U_200901_184453/25624767/ccs_5647_30	1	+
chr10	7810403	7810404	m54284U_200901_184453/60622091/ccs_5650_2	1	+
chr10	7910104	7910126	m54284U_200831_121835/102501121/ccs_5651_2	1	-
chr10	7919139	7919145	m54284U_200901_184453/48955944/ccs_5653_5	1	-
chr10	7919522	7919523	m54284U_200901_184453/84214989/ccs_5654_3	1	-
chr10	7955941	7955958	m54284U_200901_184453/75172673/ccs_5656_4	1	-
chr10	7956114	7956168	m54284U_200831_121835/117769384/ccs_5657_10	1	-
chr10	7956263	7956286	m54284U_200831_121835/134742336/ccs_5658_3	1	-
chr10	8518274	8518336	m54284U_200901_184453/136579443/ccs_5659_3	1	-
chr10	8518794	8518863	m54284U_200901_184453/83822046/ccs_5661_10	1	-
chr10	8762589	8762591	m54284U_200901_184453/129566109/ccs_5663_3	1	-
chr10	8850492	8850493	m54284U_200901_184453/143917525/ccs_5665_4	1	-
chr10	8885862	8885902	m54284U_200831_121835/35324487/ccs_5666_2	1	-
chr10	9770620	9770621	m54284U_200831_121835/5770014/ccs_5668_2	1	-
chr10	9817377	9817407	m54284U_200901_184453/3737351/ccs_5672_3	1	-
chr10	9825414	9825439	m54284U_200901_184453/66324812/ccs_5673_5	1	-
chr10	9901184	9901251	m54284U_200901_184453/61603917/ccs_5677_15	1	-
chr10	10558113	10558138	m54284U_200901_184453/157157069/ccs_5678_3	1	-
chr10	11149480	11149519	m54284U_200901_184453/140970029/ccs_5680_23	1	+
chr10	11281310	11281458	m54284U_200901_184453/145164391/ccs_5691_37	1	+
chr10	11609229	11609265	m54284U_200901_184453/114754250/ccs_5695_3	1	+
chr10	12486467	12486577	m54284U_200901_184453/90637036/ccs_5703_6	1	-
chr10	12538129	12538163	m54284U_200831_121835/27525344/ccs_5707_5	1	-
chr10	12654802	12654847	m54284U_200831_121835/919641/ccs_5713_5	1	-
chr10	12682357	12682391	m54284U_200831_121835/163643949/ccs_5726_5	1	-
chr10	12714371	12714377	m54284U_200901_184453/93323355/ccs_5738_10	1	-
chr10	12727770	12727869	m54284U_200901_184453/82905079/ccs_5742_26	1	-
chr10	12733911	12734003	m54284U_200901_184453/123535729/ccs_5743_7	1	-
chr10	12738225	12738226	m54284U_200901_184453/28901925/ccs_5746_5	1	-
chr10	12861631	12861661	m54284U_200901_184453/86704597/ccs_5754_5	1	-
chr10	12868125	12868238	m54284U_200901_184453/94437807/ccs_5756_44	1	-
chr10	12868603	12868626	m54284U_200901_184453/132024/ccs_5758_5	1	-
chr10	12869085	12869247	m54284U_200831_121835/173605235/ccs_5759_25	1	-
chr10	12869415	12869559	m54284U_200901_184453/97649616/ccs_5760_21	1	-
chr10	12964222	12964273	m54284U_200831_121835/393489/ccs_5761_6	1	-
chr10	13008481	13008482	m54284U_200831_121835/116000126/ccs_5762_2	1	+
chr10	13090831	13090839	m54284U_200901_184453/111282980/ccs_5763_2	1	+
chr10	13193100	13193215	m54284U_200831_121835/145361752/ccs_5764_20	1	-
chr10	13553026	13553151	m54284U_200901_184453/74843913/ccs_5766_13	1	-
chr10	13966102	13966125	m54284U_200831_121835/71633370/ccs_5769_4	1	+
chr10	13966374	13966384	m54284U_200901_184453/81526822/ccs_5770_3	1	+
chr10	13966958	13967021	m54284U_200901_184453/32704514/ccs_5771_15	1	+
chr10	14127761	14127792	m54284U_200831_121835/78907171/ccs_5774_2	1	+
chr10	14128270	14128271	m54284U_200831_121835/13896185/ccs_5776_2	1	+
chr10	14131720	14131724	m54284U_200831_121835/176294551/ccs_5780_2	1	+
chr10	14139431	14139432	m54284U_200831_121835/24248810/ccs_5782_2	1	+
chr10	14149646	14149675	m54284U_200831_121835/165152423/ccs_5785_2	1	+
chr10	14439770	14439771	m54284U_200831_121835/73206409/ccs_5786_2	1	-
chr10	14523064	14523067	m54284U_200831_121835/28707179/ccs_5788_9	1	+
chr10	14544960	14545076	m54284U_200831_121835/165545646/ccs_5789_7	1	-
chr10	14545329	14545375	m54284U_200831_121835/89261769/ccs_5790_3	1	-
chr10	14687878	14687880	m54284U_200901_184453/90571332/ccs_5792_2	1	-
chr10	14705486	14705511	m54284U_200901_184453/151717155/ccs_5793_9	1	-
chr10	14745501	14745505	m54284U_200901_184453/131860975/ccs_5794_2	1	-
chr10	14745960	14745961	m54284U_200901_184453/110560641/ccs_5795_2	1	-
chr10	17723220	17723296	m54284U_200901_184453/38207776/ccs_5797_169	4	+
chr10	17724103	17724278	m54284U_200901_184453/104335802/ccs_5804_38	1	+
chr10	17724333	17724458	m54284U_200831_121835/1442144/ccs_5805_64	2	+
chr10	17796295	17796344	m54284U_200831_121835/9831885/ccs_5811_2	1	+
chr10	17915852	17915876	m54284U_200901_184453/159713778/ccs_5814_3	1	-
chr10	18023152	18023254	m54284U_200901_184453/172033561/ccs_5815_8	1	-
chr10	18091969	18091985	m54284U_200901_184453/100533318/ccs_5818_8	1	+
chr10	18117714	18117717	m54284U_200901_184453/7537069/ccs_5819_2	1	+
chr10	18234944	18235004	m54284U_200901_184453/177537246/ccs_5820_9	1	-
chr10	18318521	18318540	m54284U_200831_121835/16253604/ccs_5821_2	1	+
chr10	18318643	18318680	m54284U_200901_184453/102826476/ccs_5822_4	1	+
chr10	18431240	18431297	m54284U_200831_121835/114624245/ccs_5824_11	1	+
chr10	19007310	19007311	m54284U_200831_121835/89063983/ccs_5828_2	1	-
chr10	19015341	19015396	m54284U_200901_184453/70713555/ccs_5829_7	1	-
chr10	19591933	19592091	m54284U_200901_184453/2884215/ccs_5830_19	1	+
chr10	19606278	19606279	m54284U_200901_184453/49088120/ccs_5831_3	1	+
chr10	19907651	19907682	m54284U_200901_184453/157091994/ccs_5835_8	1	-
chr10	20312468	20312547	m54284U_200901_184453/43057578/ccs_5837_88	2	+
chr10	20322961	20323149	m54284U_200831_121835/80545649/ccs_5850_21	1	+
chr10	20347800	20347845	m54284U_200901_184453/19794085/ccs_5865_5	1	+
chr10	20725012	20725016	m54284U_200831_121835/56689999/ccs_5867_2	1	-
chr10	20952595	20952688	m54284U_200901_184453/70715236/ccs_5868_16	1	+
chr10	20959767	20959786	m54284U_200831_121835/8847993/ccs_5869_7	1	+
chr10	21160848	21160850	m54284U_200831_121835/3080759/ccs_5874_2	1	-
chr10	21295994	21296054	m54284U_200901_184453/95684066/ccs_5876_33	1	+
chr10	21993998	21994048	m54284U_200901_184453/123865270/ccs_5883_6	1	+
chr10	21994682	21994689	m54284U_200901_184453/67438430/ccs_5884_37	1	+
chr10	22158560	22158584	m54284U_200831_121835/77923606/ccs_5886_7	1	+
chr10	22731302	22731354	m54284U_200831_121835/140904289/ccs_5890_18	1	-
chr10	23112825	23112875	m54284U_200901_184453/19137530/ccs_5891_2	1	-
chr10	23113530	23113550	m54284U_200831_121835/139725462/ccs_5892_2	1	-
chr10	23157563	23157579	m54284U_200901_184453/145883139/ccs_5896_2	1	-
chr10	23167653	23167654	m54284U_200831_121835/8783227/ccs_5900_2	1	-
chr10	23192581	23192611	m54284U_200901_184453/123404867/ccs_5902_3	1	-
chr10	23349837	23349997	m54284U_200831_121835/100731339/ccs_5909_18	1	-
chr10	23350148	23350246	m54284U_200901_184453/63504890/ccs_5910_19	1	-
chr10	23350463	23350478	m54284U_200831_121835/168363767/ccs_5911_4	1	-
chr10	23786575	23786576	m54284U_200831_121835/92144198/ccs_5917_2	1	-
chr10	23787196	23787201	m54284U_200901_184453/97257377/ccs_5919_20	1	-
chr10	23796969	23797011	m54284U_200901_184453/138478849/ccs_5920_9	1	+
chr10	24149308	24149353	m54284U_200901_184453/121964199/ccs_5923_10	1	+
chr10	24595500	24595505	m54284U_200901_184453/154928265/ccs_5924_24	1	+
chr10	24711995	24711998	m54284U_200901_184453/64424762/ccs_5928_4	1	-
chr10	24820682	24820683	m54284U_200901_184453/155126364/ccs_5929_2	1	-
chr10	24870004	24870045	m54284U_200901_184453/125829342/ccs_5930_7	1	+
chr10	24902311	24902312	m54284U_200901_184453/74386262/ccs_5935_2	1	+
chr10	25359834	25359931	m54284U_200901_184453/110232672/ccs_5938_61	2	+
chr10	25471527	25471597	m54284U_200901_184453/152439415/ccs_5945_10	1	+
chr10	26078833	26078860	m54284U_200831_121835/117049874/ccs_5963_2	1	-
chr10	26107935	26107937	m54284U_200831_121835/77858791/ccs_5964_3	1	+
chr10	26302736	26302737	m54284U_200901_184453/107283693/ccs_5966_2	1	-
chr10	26772457	26772537	m54284U_200901_184453/57870341/ccs_5971_23	1	+
chr10	27053358	27053360	m54284U_200831_121835/83822694/ccs_5980_2	1	-
chr10	27119999	27120046	m54284U_200901_184453/180158892/ccs_5984_3	1	-
chr10	27188377	27188378	m54284U_200901_184453/149488407/ccs_5987_3	1	-
chr10	27265048	27265096	m54284U_200901_184453/88998436/ccs_5992_7	1	-
chr10	27542225	27542227	m54284U_200901_184453/44302869/ccs_5995_5	1	-
chr10	27616820	27616887	m54284U_200831_121835/14682233/ccs_5997_9	1	-
chr10	28074819	28074927	m54284U_200901_184453/3212200/ccs_5998_57	2	+
chr10	28466020	28466036	m54284U_200901_184453/157156631/ccs_6012_10	1	+
chr10	29313215	29313216	m54284U_200901_184453/104924427/ccs_6024_2	1	+
chr10	29313538	29313609	m54284U_200831_121835/135595928/ccs_6026_9	1	+
chr10	29362003	29362071	m54284U_200831_121835/91751983/ccs_6031_17	1	-
chr10	29698924	29699014	m54284U_200901_184453/54396530/ccs_6032_21	1	-
chr10	29699316	29699381	m54284U_200901_184453/919424/ccs_6034_43	1	-
chr10	30194898	30194899	m54284U_200901_184453/53543626/ccs_6035_2	1	-
chr10	30197435	30197436	m54284U_200831_121835/56886744/ccs_6036_2	1	-
chr10	30534980	30534987	m54284U_200901_184453/39584963/ccs_6037_2	1	-
chr10	30600675	30600696	m54284U_200901_184453/146736190/ccs_6040_13	1	-
chr10	30614579	30614586	m54284U_200901_184453/26412307/ccs_6042_3	1	-
chr10	30618359	30618452	m54284U_200901_184453/133499327/ccs_6044_6	1	-
chr10	30690981	30691004	m54284U_200901_184453/136053155/ccs_6046_2	1	-
chr10	30691660	30691661	m54284U_200831_121835/97060923/ccs_6048_2	1	-
chr10	30722793	30722794	m54284U_200901_184453/96797443/ccs_6050_2	1	-
chr10	30802888	30802972	m54284U_200901_184453/126943314/ccs_6054_12	1	-
chr10	30803089	30803160	m54284U_200831_121835/1574610/ccs_6055_15	1	-
chr10	30803322	30803368	m54284U_200901_184453/150667859/ccs_6056_5	1	-
chr10	31313406	31313407	m54284U_200901_184453/68289260/ccs_6057_2	1	+
chr10	31608867	31608880	m54284U_200831_121835/47710321/ccs_6067_2	1	-
chr10	31609179	31609226	m54284U_200831_121835/29753775/ccs_6069_7	1	-
chr10	31609628	31609629	m54284U_200901_184453/74515527/ccs_6071_3	1	-
chr10	33951212	33951277	m54284U_200901_184453/65800747/ccs_6076_5	1	-
chr10	34019400	34019401	m54284U_200901_184453/90113993/ccs_6080_5	1	-
chr10	34019504	34019610	m54284U_200901_184453/21235292/ccs_6081_23	1	-
chr10	34207173	34207253	m54284U_200831_121835/119210707/ccs_6085_18	1	-
chr10	34207436	34207492	m54284U_200831_121835/71567808/ccs_6086_7	1	-
chr10	34207644	34207645	m54284U_200831_121835/175769331/ccs_6087_2	1	-
chr10	34282204	34282251	m54284U_200901_184453/48105307/ccs_6088_6	1	+
chr10	34282743	34282752	m54284U_200831_121835/74122862/ccs_6090_4	1	+
chr10	34284299	34284300	m54284U_200831_121835/70912308/ccs_6092_2	1	+
chr10	34418478	34418556	m54284U_200901_184453/87492401/ccs_6095_12	1	-
chr10	34483407	34483473	m54284U_200901_184453/59835953/ccs_6096_24	1	+
chr10	35709285	35709288	m54284U_200901_184453/131270393/ccs_6100_2	1	-
chr10	35711890	35711893	m54284U_200901_184453/14420756/ccs_6103_5	1	-
chr10	36974500	36974613	m54284U_200901_184453/85198751/ccs_6105_41	1	+
chr10	37136896	37136940	m54284U_200901_184453/83231209/ccs_6111_69	2	-
chr10	37138675	37138952	m54284U_200901_184453/92733517/ccs_6114_87	2	-
chr10	39134002	39134062	m54284U_200831_121835/76875322/ccs_6115_6	1	+
chr10	39732065	39732180	m54284U_200901_184453/65798899/ccs_6123_23	1	+
chr10	39732340	39732460	m54284U_200901_184453/59443847/ccs_6124_16	1	+
chr10	39822707	39822733	m54284U_200901_184453/64162002/ccs_6131_3	1	+
chr10	39824836	39824837	m54284U_200831_121835/156566420/ccs_6134_3	1	+
chr10	39832571	39832610	m54284U_200831_121835/86051399/ccs_6137_7	1	+
chr10	39874249	39874250	m54284U_200831_121835/71567294/ccs_6143_3	1	+
chr10	40246987	40247049	m54284U_200831_121835/47580510/ccs_6147_11	1	-
chr10	40254310	40254311	m54284U_200901_184453/73074843/ccs_6148_2	1	-
chr10	40257620	40257680	m54284U_200901_184453/118228322/ccs_6149_10	1	-
chr10	40292014	40292018	m54284U_200901_184453/138412913/ccs_6150_3	1	-
chr10	40293452	40293453	m54284U_200831_121835/147655361/ccs_6151_2	1	-
chr10	40301816	40301855	m54284U_200901_184453/137756856/ccs_6152_2	1	-
chr10	40301918	40302009	m54284U_200901_184453/29229702/ccs_6153_8	1	-
chr10	40302120	40302122	m54284U_200901_184453/80806218/ccs_6154_2	1	-
chr10	40302185	40302191	m54284U_200831_121835/133628809/ccs_6155_67	2	-
chr10	40349326	40349412	m54284U_200831_121835/120587183/ccs_6156_12	1	+
chr10	40883052	40883131	m54284U_200831_121835/160696182/ccs_6163_35	1	-
chr10	40883343	40883374	m54284U_200901_184453/67568661/ccs_6164_5	1	-
chr10	40883539	40883540	m54284U_200901_184453/31064190/ccs_6165_2	1	+
chr10	40883826	40883859	m54284U_200901_184453/10551849/ccs_6166_7	1	+
chr10	41267770	41267771	m54284U_200901_184453/18352424/ccs_6167_2	1	-
chr10	41303240	41303261	m54284U_200901_184453/70189767/ccs_6169_3	1	-
chr10	41450381	41450424	m54284U_200901_184453/34145978/ccs_6170_12	1	+
chr10	41451166	41451204	m54284U_200901_184453/171770280/ccs_6171_2	1	+
chr10	41452221	41452222	m54284U_200901_184453/146147268/ccs_6173_2	1	+
chr10	41476335	41476376	m54284U_200831_121835/92407122/ccs_6175_9	1	+
chr10	41478813	41478815	m54284U_200901_184453/69076778/ccs_6178_2	1	+
chr10	41479676	41479684	m54284U_200831_121835/79693676/ccs_6180_3	1	+
chr10	41481366	41481367	m54284U_200831_121835/123994189/ccs_6182_2	1	+
chr10	41483467	41483468	m54284U_200901_184453/51120947/ccs_6183_2	1	+
chr10	41490097	41490136	m54284U_200901_184453/68748268/ccs_6184_3	1	-
chr10	41519440	41519509	m54284U_200901_184453/160170938/ccs_6187_70	2	+
chr10	41519660	41519661	m54284U_200901_184453/53283007/ccs_6188_4	1	+
chr10	41725215	41725216	m54284U_200901_184453/48039124/ccs_6191_2	1	-
chr10	41745883	41745886	m54284U_200901_184453/4720266/ccs_6192_4	1	-
chr10	41809591	41809631	m54284U_200901_184453/90440093/ccs_6194_14	1	-
chr10	41809910	41809911	m54284U_200831_121835/131139435/ccs_6195_2	1	-
chr10	41810186	41810231	m54284U_200831_121835/70386507/ccs_6196_6	1	+
chr10	41887472	41887474	m54284U_200901_184453/17696767/ccs_6199_2	1	+
chr10	41906960	41906961	m54284U_200831_121835/78121524/ccs_6200_2	1	+
chr10	42055435	42055475	m54284U_200901_184453/20906090/ccs_6203_4	1	-
chr10	42186679	42186680	m54284U_200901_184453/20253390/ccs_6204_3	1	-
chr10	42187368	42187369	m54284U_200901_184453/170525135/ccs_6205_2	1	-
chr10	42275404	42275508	m54284U_200901_184453/41681177/ccs_6206_4	1	-
chr10	42275663	42275664	m54284U_200901_184453/24119000/ccs_6207_2	1	-
chr10	42276658	42276753	m54284U_200831_121835/42994076/ccs_6208_18	1	-
chr10	42478414	42478439	m54284U_200831_121835/77530217/ccs_6211_4	1	-
chr10	42502077	42502104	m54284U_200831_121835/46663789/ccs_6212_3	1	+
chr10	42502202	42502334	m54284U_200831_121835/112197970/ccs_6213_28	1	+
chr10	42678900	42678977	m54284U_200831_121835/101908772/ccs_6216_14	1	+
chr10	42700900	42700922	m54284U_200831_121835/39519380/ccs_6217_2	1	+
chr10	42702039	42702041	m54284U_200901_184453/10356880/ccs_6218_2	1	+
chr10	42761551	42761742	m54284U_200901_184453/138414745/ccs_6219_34	1	+
chr10	43021601	43021603	m54284U_200831_121835/84411505/ccs_6232_2	1	-
chr10	43127829	43127852	m54284U_200831_121835/54266639/ccs_6234_5	1	-
chr10	43174502	43174534	m54284U_200831_121835/67306479/ccs_6235_2	1	-
chr10	43221468	43221571	m54284U_200901_184453/143655839/ccs_6236_5	1	+
chr10	43318062	43318063	m54284U_200901_184453/128779456/ccs_6237_3	1	+
chr10	43395584	43395585	m54284U_200831_121835/155845811/ccs_6240_2	1	+
chr10	43406748	43406781	m54284U_200831_121835/106826023/ccs_6242_2	1	+
chr10	43479287	43479290	m54284U_200831_121835/55509483/ccs_6245_2	1	+
chr10	43540961	43541004	m54284U_200901_184453/1377211/ccs_6248_8	1	-
chr10	43579168	43579173	m54284U_200901_184453/18482003/ccs_6249_12	1	+
chr10	43901682	43901748	m54284U_200831_121835/50069953/ccs_6252_14	1	-
chr10	43901806	43901824	m54284U_200901_184453/64883424/ccs_6253_4	1	+
chr10	43951885	43951956	m54284U_200901_184453/123340129/ccs_6256_4	1	-
chr10	43964709	43964710	m54284U_200901_184453/51251084/ccs_6258_4	1	-
chr10	44003505	44003666	m54284U_200901_184453/11994089/ccs_6266_18	1	-
chr10	44004290	44004507	m54284U_200901_184453/109709354/ccs_6270_30	1	-
chr10	44004604	44004605	m54284U_200831_121835/55380170/ccs_6271_3	1	-
chr10	44268367	44268521	m54284U_200901_184453/142935785/ccs_6272_22	1	+
chr10	45067191	45067325	m54284U_200831_121835/59050143/ccs_6274_90	2	+
chr10	45289369	45289424	m54284U_200831_121835/36307307/ccs_6285_11	1	+
chr10	45292473	45292487	m54284U_200901_184453/87819555/ccs_6286_2	1	+
chr10	45335693	45335845	m54284U_200831_121835/124192769/ccs_6287_35	1	+
chr10	45577840	45577968	m54284U_200901_184453/90113922/ccs_6290_9	1	+
chr10	45581174	45581175	m54284U_200901_184453/16517177/ccs_6291_3	1	+
chr10	45875289	45875308	m54284U_200831_121835/73925581/ccs_6294_4	1	+
chr10	45875662	45875663	m54284U_200901_184453/119669278/ccs_6296_6	1	+
chr10	50592677	50592844	m54284U_200831_121835/63177762/ccs_6300_48	1	+
chr10	50618162	50618223	m54284U_200901_184453/90114315/ccs_6304_6	1	+
chr10	50696517	50696558	m54284U_200901_184453/124323237/ccs_6310_2	1	+
[truncated: 21,996 more rows]
