# Supplementary material for: Mapping and modeling the genomic basis of differential RNA isoform expression at single-cell resolution with LR-Split-seq
Source: Genome Biol. 2021 Oct 7;22:286. doi: 10.1186/s13059-021-02505-w (PMC8495978; doi:10.1186/s13059-021-02505-w)
Supplement: Supplementary file 2 — Additional file 2:. Tables S1-S14. [file 13059_2021_2505_MOESM2_ESM.gz › supp_tables/S11_sc_tes_80.sort.bed]

chr1	4774429	4774460	m54284U_200831_121835/110758072/ccs_0_5	1	-
chr1	4776377	4776383	m54284U_200901_184453/112395139/ccs_1_5	1	-
chr1	4779145	4779160	m54284U_200831_121835/43123502/ccs_2_2	1	-
chr1	4846727	4846739	m54284U_200901_184453/165151154/ccs_11_18	1	+
chr1	4892005	4892018	m54284U_200901_184453/90049222/ccs_17_6	1	+
chr1	4897751	4897762	m54284U_200831_121835/94962389/ccs_21_5	1	+
chr1	4897904	4897910	m54284U_200831_121835/78055319/ccs_22_15	1	+
chr1	4910438	4910451	m54284U_200831_121835/80085142/ccs_25_9	1	-
chr1	5162448	5162449	m54284U_200831_121835/41354488/ccs_31_6	1	+
chr1	6212949	6212950	m54284U_200901_184453/125896132/ccs_33_2	1	-
chr1	6244898	6244929	m54284U_200831_121835/7145616/ccs_39_4	1	+
chr1	7037611	7037612	m54284U_200901_184453/110298294/ccs_59_2	1	+
chr1	7171492	7171493	m54284U_200901_184453/67437509/ccs_67_4	1	+
chr1	9547448	9547456	m54284U_200831_121835/32508076/ccs_73_17	1	+
chr1	9681849	9681850	m54284U_200831_121835/151454943/ccs_76_4	1	-
chr1	9724568	9724574	m54284U_200901_184453/105120491/ccs_79_3	1	-
chr1	9725106	9725107	m54284U_200901_184453/41355721/ccs_80_3	1	-
chr1	9942022	9942026	m54284U_200901_184453/176228507/ccs_84_4	1	-
chr1	9942115	9942122	m54284U_200901_184453/178258369/ccs_85_3	1	-
chr1	10024824	10024835	m54284U_200901_184453/91619977/ccs_88_12	1	-
chr1	10037710	10037724	m54284U_200831_121835/147523709/ccs_94_7	1	-
chr1	10112929	10113009	m54284U_200831_121835/54266515/ccs_112_8	1	+
chr1	10180912	10180924	m54284U_200901_184453/33949359/ccs_128_15	1	-
chr1	12840454	12840459	m54284U_200831_121835/34211752/ccs_141_2	1	+
chr1	12841473	12841482	m54284U_200831_121835/50463074/ccs_142_2	1	+
chr1	12860354	12860359	m54284U_200831_121835/176750730/ccs_144_2	1	+
chr1	13142312	13142316	m54284U_200901_184453/49547968/ccs_148_3	1	-
chr1	13234809	13234811	m54284U_200831_121835/114623564/ccs_165_5	1	-
chr1	13354463	13354469	m54284U_200901_184453/97911379/ccs_171_7	1	-
chr1	13564776	13564805	m54284U_200831_121835/140116189/ccs_174_26	1	-
chr1	13625142	13625143	m54284U_200901_184453/152372023/ccs_182_2	1	-
chr1	13629797	13629808	m54284U_200831_121835/66781356/ccs_185_2	1	-
chr1	14252433	14252515	m54284U_200831_121835/54133026/ccs_198_5	1	-
chr1	14255888	14255890	m54284U_200901_184453/27199122/ccs_200_2	1	-
chr1	15822117	15822119	m54284U_200831_121835/65472372/ccs_207_3	1	+
chr1	15843426	15843432	m54284U_200901_184453/51513360/ccs_209_3	1	+
chr1	16101294	16101317	m54284U_200901_184453/149815430/ccs_213_106	3	-
chr1	16131387	16131408	m54284U_200901_184453/96011793/ccs_215_16	1	+
chr1	16345649	16345684	m54284U_200831_121835/104269477/ccs_221_14	1	-
chr1	16568556	16568601	m54284U_200831_121835/120718883/ccs_225_3	1	-
chr1	16643081	16643082	m54284U_200831_121835/5506139/ccs_233_3	1	-
chr1	16643260	16643265	m54284U_200901_184453/133694721/ccs_234_3	1	-
chr1	16677817	16677831	m54284U_200831_121835/81527384/ccs_237_5	1	+
chr1	16678195	16678204	m54284U_200901_184453/59180528/ccs_238_5	1	+
chr1	16995048	16995049	m54284U_200831_121835/67568813/ccs_241_3	1	-
chr1	19153749	19153750	m54284U_200901_184453/149946533/ccs_245_2	1	-
chr1	20670163	20670260	m54284U_200901_184453/95485957/ccs_250_30	1	+
chr1	20670374	20670464	m54284U_200831_121835/12453900/ccs_251_26	1	+
chr1	20682891	20683101	m54284U_200901_184453/262268/ccs_264_27	1	+
chr1	20802953	20803017	m54284U_200831_121835/56886524/ccs_270_46	1	-
chr1	20975040	20975041	m54284U_200901_184453/39454824/ccs_279_2	1	+
chr1	21001382	21001402	m54284U_200901_184453/124913813/ccs_284_5	1	-
chr1	23369066	23369067	m54284U_200901_184453/131860785/ccs_287_2	1	-
chr1	23845626	23845629	m54284U_200901_184453/127404742/ccs_294_9	1	-
chr1	24030277	24030280	m54284U_200901_184453/140706151/ccs_304_7	1	-
chr1	24611540	24611558	m54284U_200831_121835/69535013/ccs_308_6	1	-
chr1	24611628	24611661	m54284U_200901_184453/33622652/ccs_309_7	1	-
chr1	24612131	24612390	m54284U_200901_184453/73728276/ccs_311_41	1	-
chr1	24612450	24612453	m54284U_200901_184453/84150597/ccs_312_2	1	-
chr1	24613186	24613190	m54284U_200831_121835/40700023/ccs_316_40	1	-
chr1	24613970	24614033	m54284U_200831_121835/85854268/ccs_321_32	1	-
chr1	24614357	24614465	m54284U_200901_184453/66782463/ccs_324_13	1	-
chr1	24615634	24615748	m54284U_200831_121835/35654360/ccs_329_20	1	-
chr1	24615916	24615971	m54284U_200831_121835/136906920/ccs_330_17	1	-
chr1	30821184	30821269	m54284U_200901_184453/64487944/ccs_348_14	1	-
chr1	30834602	30834603	m54284U_200901_184453/144506969/ccs_354_5	1	-
chr1	30941579	30941594	m54284U_200901_184453/89064882/ccs_359_22	1	-
chr1	30942933	30942934	m54284U_200901_184453/658258/ccs_367_3	1	-
chr1	33453807	33453813	m54284U_200901_184453/74778771/ccs_371_21	1	-
chr1	33740686	33740712	m54284U_200901_184453/56755282/ccs_387_10	1	+
chr1	33745483	33745488	m54284U_200901_184453/160041685/ccs_388_18	1	-
chr1	33801457	33801511	m54284U_200901_184453/145689286/ccs_398_13	1	-
chr1	33889474	33889480	m54284U_200901_184453/176031169/ccs_410_4	1	-
chr1	33924787	33924841	m54284U_200831_121835/57279265/ccs_416_4	1	+
chr1	34032627	34032681	m54284U_200901_184453/82640943/ccs_421_11	1	+
chr1	34172263	34172304	m54284U_200901_184453/18089370/ccs_449_47	1	+
chr1	34247696	34247706	m54284U_200901_184453/54725286/ccs_534_52	2	+
chr1	34308315	34308407	m54284U_200901_184453/21103036/ccs_593_46	1	+
chr1	34308648	34308662	m54284U_200901_184453/145557996/ccs_594_17	1	+
chr1	34444955	34444994	m54284U_200901_184453/48759172/ccs_599_7	1	+
chr1	34806933	34806934	m54284U_200901_184453/25100405/ccs_600_2	1	+
chr1	34810889	34810890	m54284U_200831_121835/95947567/ccs_601_2	1	-
chr1	34817050	34817118	m54284U_200901_184453/329364/ccs_606_15	1	-
chr1	34879575	34879581	m54284U_200901_184453/40896021/ccs_616_24	1	+
chr1	36102482	36102527	m54284U_200831_121835/57147544/ccs_617_2	1	+
chr1	36104401	36104449	m54284U_200901_184453/42796765/ccs_620_2	1	+
chr1	36104836	36104838	m54284U_200901_184453/71435362/ccs_621_2	1	+
chr1	36143481	36143490	m54284U_200901_184453/160105565/ccs_623_10	1	-
chr1	36264658	36264659	m54284U_200831_121835/176097679/ccs_633_2	1	-
chr1	36320524	36320530	m54284U_200901_184453/121505488/ccs_645_4	1	+
chr1	36365870	36365883	m54284U_200901_184453/75826136/ccs_656_14	1	-
chr1	36423189	36423196	m54284U_200831_121835/10487165/ccs_659_4	1	-
chr1	36506962	36506963	m54284U_200901_184453/330486/ccs_664_3	1	+
chr1	36530187	36530193	m54284U_200901_184453/95882055/ccs_668_3	1	-
chr1	36534021	36534054	m54284U_200831_121835/81004413/ccs_669_3	1	-
chr1	36537484	36537493	m54284U_200831_121835/123995573/ccs_670_6	1	-
chr1	36548652	36548663	m54284U_200901_184453/114034915/ccs_672_3	1	-
chr1	36549833	36549834	m54284U_200901_184453/156042011/ccs_675_3	1	-
chr1	36699199	36699205	m54284U_200831_121835/65733720/ccs_682_20	1	-
chr1	36792192	36792203	m54284U_200901_184453/57935694/ccs_687_12	1	-
chr1	37366215	37366225	m54284U_200901_184453/16517844/ccs_707_3	1	+
chr1	37417087	37417102	m54284U_200901_184453/102958689/ccs_715_4	1	-
chr1	37438984	37438988	m54284U_200831_121835/100139905/ccs_722_3	1	+
chr1	37876228	37876229	m54284U_200901_184453/167184770/ccs_724_4	1	+
chr1	37898334	37898339	m54284U_200901_184453/152437651/ccs_727_2	1	+
chr1	37987447	37987464	m54284U_200901_184453/138936818/ccs_731_6	1	-
chr1	38022198	38022236	m54284U_200901_184453/95882059/ccs_742_81	2	+
chr1	38053637	38053638	m54284U_200901_184453/71894042/ccs_763_3	1	+
chr1	38055432	38055480	m54284U_200831_121835/14222917/ccs_764_6	1	-
chr1	38995116	38995117	m54284U_200901_184453/71632592/ccs_774_2	1	+
chr1	38996637	38996669	m54284U_200901_184453/75366794/ccs_776_21	1	+
chr1	39371366	39371367	m54284U_200901_184453/21431370/ccs_778_2	1	+
chr1	39371491	39371492	m54284U_200901_184453/122948268/ccs_779_2	1	+
chr1	39372013	39372014	m54284U_200901_184453/98175527/ccs_780_3	1	+
chr1	39373768	39373773	m54284U_200901_184453/29689918/ccs_782_2	1	-
chr1	39545378	39545405	m54284U_200901_184453/34275730/ccs_784_2	1	+
chr1	39545690	39545691	m54284U_200901_184453/80742063/ccs_785_2	1	+
chr1	39551295	39551300	m54284U_200901_184453/124126820/ccs_787_15	1	-
chr1	39551627	39551700	m54284U_200901_184453/112656952/ccs_788_17	1	-
chr1	40009342	40009369	m54284U_200901_184453/92996048/ccs_820_24	1	+
chr1	40302299	40302301	m54284U_200901_184453/83951698/ccs_851_6	1	+
chr1	40316166	40316198	m54284U_200901_184453/118161625/ccs_859_7	1	+
chr1	40549813	40549814	m54284U_200901_184453/81331112/ccs_864_9	1	+
chr1	40726484	40726485	m54284U_200831_121835/150798939/ccs_865_2	1	+
chr1	40768235	40768236	m54284U_200901_184453/170787585/ccs_866_2	1	+
chr1	40769273	40769274	m54284U_200901_184453/67504265/ccs_867_2	1	+
chr1	42905683	42905684	m54284U_200831_121835/35981847/ccs_873_5	1	+
chr1	43114204	43114230	m54284U_200901_184453/174195557/ccs_879_4	1	+
chr1	43123070	43123092	m54284U_200901_184453/159648498/ccs_883_34	1	-
chr1	43189691	43189774	m54284U_200901_184453/93522644/ccs_888_32	1	+
chr1	43489242	43489243	m54284U_200901_184453/107151998/ccs_890_2	1	+
chr1	43490737	43490739	m54284U_200831_121835/78315971/ccs_891_2	1	+
chr1	43749506	43749535	m54284U_200901_184453/174066306/ccs_900_18	1	-
chr1	43983241	43983281	m54284U_200901_184453/9439862/ccs_917_10	1	+
chr1	43990587	43990598	m54284U_200901_184453/51381078/ccs_918_11	1	+
chr1	44086612	44086618	m54284U_200901_184453/28968762/ccs_928_5	1	-
chr1	44106884	44106889	m54284U_200901_184453/53609199/ccs_930_6	1	-
chr1	44142959	44142981	m54284U_200901_184453/100991795/ccs_936_4	1	+
chr1	44178230	44178247	m54284U_200901_184453/85657287/ccs_941_7	1	+
chr1	44181030	44181066	m54284U_200901_184453/86116641/ccs_943_7	1	+
chr1	44642262	44642285	m54284U_200901_184453/137234592/ccs_949_3	1	+
chr1	44796191	44796192	m54284U_200901_184453/85264427/ccs_951_3	1	+
chr1	45313089	45313144	m54284U_200831_121835/79956701/ccs_955_7	1	+
chr1	45348767	45348924	m54284U_200901_184453/173147857/ccs_989_69	2	+
chr1	45348992	45349021	m54284U_200901_184453/79562069/ccs_990_74	2	+
chr1	45375786	45375902	m54284U_200901_184453/115409299/ccs_1003_66	2	-
chr1	45491444	45491463	m54284U_200901_184453/172556319/ccs_1047_25	1	-
chr1	45823345	45823412	m54284U_200901_184453/126355550/ccs_1058_6	1	+
chr1	45823614	45823639	m54284U_200831_121835/176425685/ccs_1059_41	1	+
chr1	51302051	51302092	m54284U_200901_184453/9111755/ccs_1079_43	1	+
chr1	51302944	51302956	m54284U_200831_121835/15206940/ccs_1081_7	1	+
chr1	51469487	51469493	m54284U_200901_184453/22675694/ccs_1083_6	1	-
chr1	51477550	51477668	m54284U_200901_184453/2820105/ccs_1093_6	1	-
chr1	52155289	52155308	m54284U_200831_121835/120587910/ccs_1108_2	1	+
chr1	52185279	52185283	m54284U_200831_121835/146014571/ccs_1112_5	1	-
chr1	52457856	52457878	m54284U_200831_121835/166002807/ccs_1123_11	1	-
chr1	52584729	52584791	m54284U_200901_184453/125502478/ccs_1128_7	1	+
chr1	52649936	52649947	m54284U_200831_121835/180225700/ccs_1129_2	1	+
chr1	52788816	52788837	m54284U_200901_184453/151522129/ccs_1130_2	1	-
chr1	52920856	52920861	m54284U_200901_184453/77791390/ccs_1136_4	1	+
chr1	53215748	53215756	m54284U_200831_121835/57214844/ccs_1140_3	1	-
chr1	53310236	53310241	m54284U_200831_121835/90047502/ccs_1144_4	1	+
chr1	53317771	53317772	m54284U_200901_184453/98305267/ccs_1145_2	1	+
chr1	53326161	53326162	m54284U_200901_184453/49678199/ccs_1147_2	1	+
chr1	53344641	53344646	m54284U_200831_121835/179766384/ccs_1148_11	1	-
chr1	53347622	53347623	m54284U_200901_184453/167773671/ccs_1150_7	1	-
chr1	53757169	53757182	m54284U_200901_184453/111347294/ccs_1154_9	1	-
chr1	53913292	53913293	m54284U_200831_121835/106103873/ccs_1160_2	1	-
chr1	54396003	54396012	m54284U_200831_121835/49154734/ccs_1162_5	1	-
chr1	54397576	54397584	m54284U_200831_121835/72812072/ccs_1164_5	1	-
chr1	54518597	54518629	m54284U_200901_184453/145951218/ccs_1167_2	1	-
chr1	54555358	54555371	m54284U_200831_121835/154732835/ccs_1170_3	1	-
chr1	54647510	54647546	m54284U_200831_121835/47514976/ccs_1172_3	1	-
chr1	55003132	55003177	m54284U_200831_121835/69862370/ccs_1195_138	3	-
chr1	55067123	55067124	m54284U_200901_184453/78185592/ccs_1206_4	1	+
chr1	55072279	55072291	m54284U_200831_121835/43583916/ccs_1210_4	1	+
chr1	55077832	55077848	m54284U_200831_121835/171902151/ccs_1212_159	4	-
chr1	55091234	55091240	m54284U_200901_184453/46728102/ccs_1223_18	1	+
chr1	55091304	55091315	m54284U_200831_121835/180028908/ccs_1224_15	1	+
chr1	55154100	55154131	m54284U_200901_184453/7078606/ccs_1230_22	1	+
chr1	55170784	55170821	m54284U_200901_184453/157878635/ccs_1235_8	1	-
chr1	55243813	55243833	m54284U_200901_184453/89720711/ccs_1244_3	1	+
chr1	55445664	55445665	m54284U_200901_184453/117964970/ccs_1247_2	1	+
chr1	56797032	56797066	m54284U_200901_184453/12846592/ccs_1252_5	1	-
chr1	56871627	56871715	m54284U_200901_184453/92734995/ccs_1258_3	1	-
chr1	57385416	57385424	m54284U_200901_184453/34472418/ccs_1262_7	1	+
chr1	57415902	57415906	m54284U_200831_121835/41287836/ccs_1269_3	1	+
chr1	57946945	57946966	m54284U_200831_121835/919558/ccs_1273_3	1	+
chr1	57961139	57961140	m54284U_200901_184453/37291456/ccs_1278_3	1	-
chr1	58024835	58024890	m54284U_200831_121835/86968216/ccs_1289_4	1	+
chr1	58083113	58083114	m54284U_200901_184453/89522259/ccs_1296_2	1	+
chr1	58406209	58406250	m54284U_200831_121835/65341633/ccs_1306_41	1	+
chr1	58406546	58406585	m54284U_200901_184453/62916362/ccs_1308_40	1	+
chr1	58411999	58412004	m54284U_200831_121835/109315980/ccs_1312_9	1	-
chr1	58416628	58416632	m54284U_200901_184453/177733777/ccs_1316_8	1	-
chr1	58421117	58421145	m54284U_200831_121835/96536816/ccs_1319_8	1	-
chr1	58431000	58431003	m54284U_200831_121835/15598504/ccs_1323_3	1	-
chr1	58461522	58461526	m54284U_200901_184453/33229383/ccs_1328_8	1	+
chr1	58463196	58463198	m54284U_200901_184453/70584764/ccs_1330_4	1	-
chr1	58463471	58463476	m54284U_200901_184453/3017079/ccs_1331_4	1	-
chr1	58530019	58530064	m54284U_200831_121835/145951480/ccs_1335_2	1	-
chr1	58595952	58595962	m54284U_200831_121835/149293350/ccs_1340_2	1	+
chr1	58646729	58646741	m54284U_200831_121835/88278662/ccs_1341_3	1	+
chr1	58646958	58647032	m54284U_200831_121835/29099637/ccs_1342_3	1	+
chr1	58755165	58755166	m54284U_200901_184453/98895226/ccs_1354_33	1	+
chr1	58800741	58800742	m54284U_200901_184453/177211104/ccs_1357_2	1	+
chr1	58801746	58801748	m54284U_200831_121835/117965889/ccs_1359_2	1	+
chr1	58833741	58833742	m54284U_200901_184453/67241319/ccs_1363_4	1	+
chr1	58846958	58847017	m54284U_200901_184453/45091330/ccs_1364_15	1	+
chr1	59100914	59100921	m54284U_200831_121835/127010068/ccs_1380_5	1	-
chr1	59162929	59162932	m54284U_200901_184453/140706648/ccs_1382_4	1	-
chr1	59484639	59484660	m54284U_200901_184453/167970927/ccs_1395_9	1	+
chr1	59486949	59486954	m54284U_200901_184453/20252079/ccs_1400_3	1	+
chr1	59639436	59639440	m54284U_200831_121835/173869226/ccs_1401_11	1	-
chr1	59711292	59711353	m54284U_200901_184453/172492354/ccs_1418_41	1	+
chr1	59711497	59711511	m54284U_200901_184453/52101760/ccs_1419_44	1	+
chr1	59804720	59804721	m54284U_200901_184453/82116774/ccs_1422_2	1	+
chr1	59867489	59867593	m54284U_200901_184453/83559342/ccs_1431_17	1	+
chr1	59982035	59982042	m54284U_200831_121835/144310386/ccs_1444_4	1	+
chr1	60083785	60083824	m54284U_200831_121835/126748593/ccs_1451_20	1	-
chr1	60200880	60200910	m54284U_200901_184453/49874360/ccs_1462_6	1	+
chr1	60331808	60331811	m54284U_200831_121835/80217169/ccs_1488_6	1	+
chr1	60388058	60388061	m54284U_200901_184453/9766490/ccs_1493_9	1	+
chr1	60477769	60477781	m54284U_200901_184453/135660208/ccs_1502_9	1	+
chr1	60489572	60489600	m54284U_200901_184453/180030021/ccs_1511_6	1	-
chr1	60489928	60489949	m54284U_200901_184453/137693135/ccs_1513_6	1	-
chr1	60490178	60490244	m54284U_200901_184453/167052271/ccs_1515_7	1	-
chr1	60521750	60521751	m54284U_200901_184453/140184061/ccs_1532_3	1	-
chr1	60705711	60705720	m54284U_200901_184453/99420268/ccs_1538_9	1	+
chr1	62704036	62704254	m54284U_200901_184453/172492562/ccs_1543_28	1	+
chr1	62810241	62810258	m54284U_200901_184453/138544825/ccs_1563_7	1	+
chr1	63062155	63062195	m54284U_200901_184453/146866532/ccs_1582_17	1	-
chr1	63086352	63086353	m54284U_200831_121835/95160592/ccs_1586_5	1	-
chr1	63116767	63116768	m54284U_200901_184453/62390795/ccs_1587_4	1	+
chr1	63143589	63143610	m54284U_200901_184453/1704986/ccs_1598_34	1	-
chr1	63178851	63178888	m54284U_200901_184453/86246079/ccs_1607_3	1	+
chr1	63179650	63179671	m54284U_200831_121835/75893198/ccs_1609_34	1	+
chr1	63752466	63752467	m54284U_200901_184453/96010723/ccs_1614_6	1	+
chr1	64035660	64035686	m54284U_200831_121835/150604258/ccs_1620_36	1	-
chr1	64597254	64597306	m54284U_200901_184453/154994083/ccs_1630_11	1	+
chr1	64606477	64606481	m54284U_200831_121835/134022393/ccs_1634_3	1	-
chr1	64725639	64725645	m54284U_200831_121835/151060480/ccs_1646_8	1	+
chr1	64892787	64892788	m54284U_200831_121835/77660634/ccs_1651_2	1	-
chr1	64993875	64993908	m54284U_200831_121835/176882457/ccs_1654_70	2	-
chr1	65158627	65158632	m54284U_200901_184453/17563668/ccs_1657_7	1	-
chr1	65246485	65246488	m54284U_200901_184453/44957866/ccs_1666_4	1	+
chr1	66717883	66717885	m54284U_200831_121835/176489185/ccs_1676_2	1	+
chr1	66718157	66718160	m54284U_200901_184453/62589170/ccs_1677_2	1	+
chr1	66719474	66719475	m54284U_200831_121835/132644926/ccs_1679_2	1	-
chr1	66720735	66720742	m54284U_200831_121835/125372023/ccs_1681_5	1	-
chr1	66800727	66800736	m54284U_200901_184453/111086172/ccs_1691_6	1	-
chr1	66831274	66831311	m54284U_200831_121835/77727986/ccs_1699_34	1	-
chr1	66924294	66924303	m54284U_200831_121835/26412489/ccs_1704_11	1	-
chr1	67003374	67003379	m54284U_200831_121835/127860859/ccs_1711_8	1	-
chr1	71027534	71027556	m54284U_200901_184453/122226842/ccs_1720_9	1	-
chr1	71579400	71579419	m54284U_200831_121835/69797204/ccs_1735_37	1	+
chr1	71585518	71585575	m54284U_200901_184453/146669676/ccs_1736_249	5	-
chr1	71652987	71652993	m54284U_200831_121835/151980167/ccs_1804_2	1	-
chr1	72160394	72160443	m54284U_200831_121835/170788885/ccs_1807_2	1	-
chr1	72394950	72394954	m54284U_200901_184453/85330347/ccs_1822_17	1	+
chr1	72633129	72633136	m54284U_200831_121835/28509015/ccs_1828_4	1	+
chr1	72713616	72713674	m54284U_200901_184453/150995879/ccs_1830_10	1	+
chr1	72852452	72852487	m54284U_200831_121835/108530372/ccs_1833_78	2	+
chr1	72861563	72861823	m54284U_200901_184453/85000639/ccs_1843_72	2	-
chr1	72862028	72862224	m54284U_200901_184453/118817637/ccs_1845_88	2	-
chr1	72862303	72862451	m54284U_200831_121835/102695422/ccs_1846_86	2	-
chr1	73952911	73953044	m54284U_200901_184453/83626362/ccs_1870_23	1	-
chr1	74267999	74268053	m54284U_200831_121835/100599475/ccs_1897_60	2	+
chr1	74268201	74268215	m54284U_200901_184453/27462102/ccs_1898_97	2	+
chr1	74281099	74281109	m54284U_200831_121835/47448948/ccs_1901_2	1	-
chr1	74288246	74288254	m54284U_200831_121835/73665357/ccs_1904_19	1	-
chr1	74351941	74351944	m54284U_200901_184453/83429142/ccs_1906_2	1	+
chr1	74352141	74352142	m54284U_200831_121835/36833808/ccs_1907_2	1	+
chr1	74385438	74385448	m54284U_200901_184453/13241081/ccs_1910_2	1	+
chr1	74396600	74396601	m54284U_200901_184453/99025202/ccs_1912_2	1	+
chr1	74437571	74437573	m54284U_200831_121835/60950106/ccs_1915_4	1	-
chr1	74500333	74500334	m54284U_200901_184453/28049806/ccs_1926_3	1	-
chr1	74530830	74530842	m54284U_200901_184453/75759683/ccs_1936_8	1	+
chr1	74566665	74566708	m54284U_200901_184453/146473290/ccs_1939_7	1	-
chr1	74679525	74679541	m54284U_200901_184453/173016321/ccs_1961_9	1	+
chr1	74739361	74739390	m54284U_200831_121835/103547846/ccs_1968_6	1	-
chr1	74804171	74804177	m54284U_200831_121835/172163670/ccs_1972_17	1	+
chr1	75135764	75135773	m54284U_200901_184453/86376979/ccs_1974_17	1	-
chr1	75139840	75139889	m54284U_200831_121835/105122616/ccs_1977_2	1	-
chr1	75147904	75147910	m54284U_200901_184453/91818489/ccs_1983_18	1	+
chr1	75171715	75171761	m54284U_200831_121835/1442700/ccs_1986_12	1	-
chr1	75180860	75180868	m54284U_200901_184453/15075777/ccs_1988_9	1	-
chr1	75214216	75214245	m54284U_200901_184453/115082603/ccs_1999_22	1	+
chr1	75214224	75214231	m54284U_200901_184453/96928755/ccs_2000_2	1	-
chr1	75215551	75215583	m54284U_200901_184453/100729029/ccs_2002_20	1	-
chr1	75244366	75244369	m54284U_200901_184453/83952194/ccs_2005_3	1	+
chr1	75245686	75245691	m54284U_200901_184453/149881805/ccs_2006_3	1	+
chr1	75247038	75247085	m54284U_200901_184453/69928189/ccs_2007_12	1	-
chr1	75308564	75308565	m54284U_200901_184453/119998229/ccs_2017_11	1	-
chr1	75367710	75367723	m54284U_200901_184453/96405725/ccs_2026_190	4	+
chr1	75432294	75432321	m54284U_200901_184453/70519229/ccs_2055_9	1	+
chr1	75442984	75443027	m54284U_200831_121835/33687762/ccs_2060_4	1	+
chr1	75474571	75474577	m54284U_200901_184453/102173175/ccs_2062_21	1	-
chr1	75496331	75496355	m54284U_200901_184453/45352846/ccs_2075_12	1	-
chr1	75536935	75536936	m54284U_200901_184453/11273011/ccs_2085_2	1	+
chr1	75547938	75547979	m54284U_200901_184453/110888758/ccs_2088_6	1	+
chr1	75559071	75559084	m54284U_200901_184453/139985564/ccs_2095_7	1	+
chr1	77373594	77373627	m54284U_200831_121835/168561401/ccs_2104_25	1	-
chr1	78425084	78425094	m54284U_200901_184453/173017353/ccs_2113_19	1	-
chr1	78465433	78465452	m54284U_200901_184453/107415956/ccs_2116_5	1	-
chr1	78666071	78666072	m54284U_200901_184453/20318018/ccs_2120_4	1	+
chr1	78696188	78696205	m54284U_200901_184453/113641818/ccs_2123_7	1	+
chr1	78706968	78706974	m54284U_200901_184453/87165473/ccs_2128_7	1	+
chr1	79704012	79704016	m54284U_200901_184453/132317477/ccs_2131_7	1	-
chr1	79705366	79705367	m54284U_200901_184453/120521031/ccs_2133_8	1	-
chr1	79732490	79732491	m54284U_200901_184453/65669219/ccs_2137_2	1	-
chr1	79781442	79781448	m54284U_200901_184453/179112636/ccs_2138_7	1	+
chr1	80269253	80269330	m54284U_200901_184453/28509180/ccs_2144_12	1	-
chr1	80274701	80274735	m54284U_200831_121835/165216306/ccs_2146_4	1	-
chr1	80605856	80605857	m54284U_200901_184453/55117089/ccs_2155_2	1	-
chr1	82282182	82282221	m54284U_200901_184453/103024300/ccs_2164_17	1	-
chr1	82355860	82355861	m54284U_200901_184453/135202058/ccs_2167_2	1	+
chr1	82752386	82752391	m54284U_200901_184453/96732705/ccs_2179_14	1	+
chr1	82882315	82882317	m54284U_200901_184453/138936443/ccs_2181_2	1	+
chr1	82895273	82895274	m54284U_200901_184453/146408443/ccs_2184_2	1	+
chr1	82895671	82895672	m54284U_200901_184453/87623820/ccs_2185_2	1	+
chr1	82896364	82896380	m54284U_200831_121835/95553892/ccs_2186_3	1	+
chr1	84724303	84724307	m54284U_200831_121835/71698653/ccs_2190_12	1	-
chr1	84751538	84751548	m54284U_200901_184453/70976801/ccs_2205_12	1	-
chr1	85850058	85850062	m54284U_200901_184453/96863993/ccs_2228_28	1	+
chr1	85908673	85908704	m54284U_200831_121835/50661333/ccs_2236_23	1	+
chr1	86132757	86132802	m54284U_200901_184453/98634005/ccs_2261_91	2	+
chr1	86173641	86173659	m54284U_200831_121835/83626068/ccs_2266_2	1	+
chr1	86350482	86350527	m54284U_200901_184453/34145425/ccs_2275_352	7	-
chr1	86350950	86351012	m54284U_200901_184453/15794903/ccs_2277_15	1	-
chr1	86355806	86355817	m54284U_200901_184453/149490242/ccs_2288_5	1	-
chr1	86529980	86530268	m54284U_200901_184453/65340336/ccs_2298_351	7	+
chr1	86530379	86530491	m54284U_200901_184453/46335155/ccs_2299_379	8	+
chr1	86530659	86530713	m54284U_200831_121835/83691756/ccs_2301_451	9	+
chr1	86606260	86606265	m54284U_200831_121835/104400443/ccs_2305_7	1	+
chr1	86854407	86854420	m54284U_200831_121835/59179493/ccs_2317_4	1	+
chr1	86895367	86895368	m54284U_200901_184453/8062215/ccs_2322_3	1	+
chr1	86909404	86909430	m54284U_200901_184453/32048614/ccs_2324_56	2	-
chr1	86920809	86920825	m54284U_200831_121835/13436017/ccs_2328_2	1	+
chr1	87050096	87050097	m54284U_200901_184453/73926903/ccs_2332_4	1	+
chr1	87194908	87194932	m54284U_200901_184453/4196085/ccs_2333_2	1	+
chr1	87211633	87211644	m54284U_200901_184453/16711924/ccs_2342_7	1	+
chr1	87228049	87228064	m54284U_200901_184453/79103166/ccs_2350_14	1	+
chr1	87476833	87476839	m54284U_200831_121835/166789606/ccs_2375_6	1	-
chr1	87777670	87777671	m54284U_200901_184453/22348441/ccs_2382_2	1	+
chr1	87792416	87792426	m54284U_200901_184453/56624450/ccs_2388_7	1	+
chr1	87898157	87898181	m54284U_200831_121835/19991057/ccs_2392_4	1	+
chr1	87900591	87900595	m54284U_200901_184453/145163683/ccs_2393_4	1	+
chr1	87940247	87940271	m54284U_200901_184453/45287539/ccs_2400_24	1	+
chr1	87949988	87950002	m54284U_200901_184453/118360232/ccs_2405_13	1	-
chr1	88266063	88266101	m54284U_200901_184453/128649508/ccs_2429_11	1	-
chr1	88274711	88274748	m54284U_200901_184453/177801927/ccs_2433_11	1	-
chr1	88700195	88700219	m54284U_200831_121835/135924351/ccs_2449_33	1	-
chr1	89097115	89097137	m54284U_200901_184453/8980000/ccs_2454_5	1	+
chr1	89153694	89153712	m54284U_200831_121835/54593380/ccs_2459_6	1	+
chr1	89459721	89459724	m54284U_200901_184453/33424585/ccs_2464_10	1	+
chr1	89486187	89486188	m54284U_200901_184453/64031414/ccs_2467_3	1	+
chr1	89685004	89685005	m54284U_200901_184453/133366662/ccs_2472_2	1	+
chr1	90215724	90215725	m54284U_200901_184453/57541996/ccs_2484_3	1	+
chr1	90613060	90613128	m54284U_200831_121835/49939991/ccs_2486_14	1	+
chr1	90613331	90613342	m54284U_200831_121835/110495502/ccs_2487_4	1	+
chr1	90785889	90785898	m54284U_200901_184453/111738996/ccs_2505_52	2	-
chr1	91115529	91115557	m54284U_200901_184453/140837562/ccs_2543_42	1	+
chr1	91285911	91285958	m54284U_200831_121835/79103195/ccs_2559_4	1	+
chr1	91296639	91296640	m54284U_200901_184453/28904087/ccs_2561_3	1	+
chr1	91320639	91320647	m54284U_200901_184453/62720740/ccs_2565_4	1	+
chr1	91362414	91362418	m54284U_200831_121835/5179740/ccs_2568_3	1	+
chr1	91373155	91373190	m54284U_200831_121835/112067367/ccs_2571_9	1	+
chr1	91374211	91374218	m54284U_200901_184453/43518286/ccs_2574_13	1	+
chr1	91375830	91375833	m54284U_200831_121835/39651902/ccs_2575_6	1	-
chr1	91411481	91411506	m54284U_200901_184453/51972588/ccs_2580_14	1	-
chr1	91433432	91433446	m54284U_200831_121835/12781588/ccs_2584_2	1	-
chr1	91527949	91527957	m54284U_200831_121835/10683908/ccs_2590_3	1	+
chr1	91556951	91556952	m54284U_200901_184453/44106189/ccs_2592_2	1	+
chr1	91799639	91799641	m54284U_200831_121835/37356564/ccs_2595_2	1	-
chr1	91803456	91803507	m54284U_200831_121835/122489043/ccs_2598_2	1	+
chr1	91804000	91804005	m54284U_200831_121835/104924898/ccs_2600_2	1	+
chr1	91824025	91824045	m54284U_200901_184453/78382747/ccs_2603_5	1	+
chr1	91848027	91848030	m54284U_200831_121835/85133026/ccs_2606_6	1	+
chr1	91932731	91932745	m54284U_200901_184453/14288086/ccs_2609_19	1	-
chr1	92439652	92439744	m54284U_200831_121835/150144014/ccs_2622_32	1	-
chr1	92858564	92858662	m54284U_200831_121835/46990824/ccs_2640_48	1	+
chr1	92859103	92859196	m54284U_200901_184453/131203625/ccs_2642_55	2	+
chr1	92860192	92860225	m54284U_200831_121835/107808028/ccs_2647_73	2	+
chr1	92908435	92908436	m54284U_200831_121835/150471649/ccs_2648_2	1	+
chr1	92913416	92913480	m54284U_200901_184453/44958108/ccs_2650_18	1	+
chr1	92920569	92920581	m54284U_200901_184453/62915018/ccs_2655_17	1	+
chr1	92941688	92941689	m54284U_200901_184453/9635436/ccs_2657_2	1	+
chr1	92947920	92947946	m54284U_200831_121835/124192693/ccs_2658_6	1	+
chr1	93072307	93072308	m54284U_200831_121835/143851704/ccs_2661_2	1	-
chr1	93276342	93276343	m54284U_200901_184453/176619590/ccs_2665_2	1	+
chr1	93282903	93282954	m54284U_200831_121835/158598607/ccs_2667_5	1	+
chr1	93301225	93301226	m54284U_200901_184453/171246333/ccs_2673_2	1	-
chr1	93322050	93322071	m54284U_200901_184453/100207220/ccs_2678_6	1	-
chr1	93365265	93365273	m54284U_200901_184453/120457051/ccs_2683_6	1	+
chr1	93407761	93407776	m54284U_200901_184453/68289584/ccs_2691_55	2	-
chr1	93509447	93509456	m54284U_200901_184453/94897397/ccs_2729_22	1	+
chr1	93509728	93509734	m54284U_200901_184453/74844528/ccs_2730_27	1	+
chr1	93580920	93581011	m54284U_200901_184453/91751167/ccs_2738_6	1	+
chr1	93621890	93621905	m54284U_200901_184453/98896188/ccs_2741_15	1	-
chr1	93690084	93690086	m54284U_200831_121835/111674332/ccs_2748_2	1	+
chr1	93695760	93695771	m54284U_200901_184453/163841195/ccs_2749_31	1	+
chr1	93784779	93784829	m54284U_200831_121835/36570453/ccs_2758_7	1	+
chr1	93792575	93792587	m54284U_200831_121835/97453307/ccs_2761_8	1	-
chr1	93800864	93800874	m54284U_200901_184453/96142894/ccs_2764_4	1	-
chr1	93812689	93812739	m54284U_200831_121835/146342996/ccs_2765_2	1	+
chr1	93917529	93917563	m54284U_200901_184453/144116293/ccs_2772_2	1	+
chr1	93918263	93918291	m54284U_200901_184453/121504360/ccs_2773_2	1	+
chr1	95499199	95499210	m54284U_200901_184453/28508663/ccs_2779_108	3	+
chr1	97643904	97643907	m54284U_200901_184453/165938986/ccs_2781_7	1	-
chr1	97746442	97746448	m54284U_200831_121835/171313630/ccs_2797_2	1	-
chr1	97778116	97778142	m54284U_200901_184453/150210567/ccs_2799_2	1	+
chr1	97821090	97821097	m54284U_200901_184453/14615629/ccs_2802_13	1	-
chr1	98047380	98047381	m54284U_200901_184453/31131628/ccs_2816_2	1	-
chr1	98591614	98591616	m54284U_200901_184453/110037301/ccs_2820_2	1	+
chr1	99790147	99790148	m54284U_200831_121835/126093848/ccs_2825_5	1	-
chr1	105563951	105563952	m54284U_200831_121835/57149041/ccs_2836_2	1	-
chr1	105585010	105585036	m54284U_200831_121835/179634632/ccs_2838_7	1	-
chr1	105692970	105692990	m54284U_200831_121835/45024727/ccs_2844_2	1	+
chr1	106034059	106034069	m54284U_200901_184453/65013807/ccs_2865_4	1	+
chr1	106219485	106219486	m54284U_200901_184453/47383936/ccs_2867_2	1	+
chr1	106224269	106224270	m54284U_200901_184453/147130987/ccs_2872_2	1	+
chr1	106393237	106393277	m54284U_200831_121835/129501047/ccs_2879_9	1	+
chr1	106543108	106543128	m54284U_200831_121835/22741115/ccs_2883_5	1	-
chr1	106546473	106546474	m54284U_200901_184453/59443547/ccs_2884_2	1	-
chr1	106723896	106723909	m54284U_200901_184453/96666538/ccs_2887_12	1	-
chr1	106771155	106771164	m54284U_200901_184453/120128400/ccs_2894_11	1	-
chr1	107525598	107525601	m54284U_200831_121835/74712698/ccs_2905_5	1	+
chr1	111863320	111863350	m54284U_200901_184453/2558423/ccs_2907_2	1	-
chr1	111864024	111864049	m54284U_200831_121835/36505706/ccs_2908_2	1	-
chr1	118299252	118299312	m54284U_200901_184453/101122561/ccs_2912_37	1	-
chr1	118300624	118300630	m54284U_200901_184453/2097236/ccs_2915_40	1	-
chr1	118333586	118333591	m54284U_200901_184453/175311221/ccs_2923_6	1	+
chr1	118506962	118506998	m54284U_200831_121835/3869307/ccs_2930_8	1	+
chr1	118608103	118608147	m54284U_200831_121835/177865396/ccs_2954_7	1	+
chr1	119415462	119415465	m54284U_200901_184453/106430619/ccs_2959_4	1	-
chr1	119470307	119470312	m54284U_200901_184453/28509507/ccs_2963_10	1	-
chr1	119471758	119471788	m54284U_200901_184453/14222529/ccs_2968_2	1	-
chr1	119527408	119527409	m54284U_200901_184453/95289430/ccs_2969_2	1	+
chr1	119678757	119678763	m54284U_200901_184453/11012487/ccs_2974_5	1	-
chr1	119792499	119792508	m54284U_200831_121835/64095476/ccs_2980_3	1	-
chr1	120067506	120067526	m54284U_200831_121835/180357528/ccs_2986_11	1	-
chr1	120113289	120113295	m54284U_200901_184453/71632582/ccs_2987_9	1	-
chr1	120226385	120226423	m54284U_200831_121835/78382009/ccs_2989_9	1	-
chr1	120606890	120606910	m54284U_200901_184453/15139880/ccs_2997_10	1	+
chr1	121304352	121304359	m54284U_200901_184453/25429007/ccs_3000_11	1	-
chr1	121316842	121316843	m54284U_200831_121835/97649922/ccs_3002_3	1	-
chr1	121330215	121330216	m54284U_200901_184453/62718748/ccs_3004_2	1	+
chr1	121486629	121486667	m54284U_200901_184453/153748433/ccs_3011_3	1	+
chr1	121553838	121553949	m54284U_200901_184453/41223342/ccs_3015_39	1	-
chr1	125392906	125392914	m54284U_200901_184453/134941453/ccs_3020_38	1	-
chr1	125595480	125595499	m54284U_200831_121835/95028868/ccs_3038_2	1	+
chr1	125677924	125677925	m54284U_200901_184453/131466235/ccs_3041_2	1	+
chr1	125678067	125678095	m54284U_200831_121835/91685121/ccs_3042_2	1	+
chr1	125873862	125873877	m54284U_200831_121835/111479321/ccs_3045_7	1	+
chr1	127271221	127271222	m54284U_200901_184453/117768352/ccs_3047_4	1	+
chr1	127282607	127282610	m54284U_200831_121835/22872327/ccs_3049_5	1	-
chr1	127459916	127459933	m54284U_200901_184453/26543661/ccs_3052_5	1	+
chr1	127795816	127795829	m54284U_200901_184453/162660750/ccs_3061_16	1	+
chr1	127803261	127803380	m54284U_200901_184453/140052118/ccs_3069_16	1	+
chr1	127930722	127930757	m54284U_200831_121835/71173069/ccs_3083_5	1	+
chr1	128039032	128039048	m54284U_200831_121835/18548877/ccs_3098_36	1	+
chr1	128097565	128097579	m54284U_200901_184453/84805329/ccs_3099_2	1	-
chr1	128164545	128164553	m54284U_200831_121835/15139287/ccs_3111_4	1	+
chr1	128237732	128237739	m54284U_200901_184453/16517324/ccs_3141_14	1	+
chr1	128277536	128277599	m54284U_200901_184453/13175351/ccs_3157_46	1	+
chr1	128279378	128279379	m54284U_200901_184453/19203256/ccs_3158_2	1	+
chr1	128331584	128331635	m54284U_200901_184453/166069141/ccs_3160_96	2	-
chr1	128363705	128363710	m54284U_200901_184453/170199266/ccs_3165_54	2	-
chr1	128588198	128588203	m54284U_200831_121835/159057672/ccs_3174_8	1	-
chr1	130697810	130697833	m54284U_200901_184453/172557038/ccs_3182_2	1	-
chr1	130722087	130722088	m54284U_200901_184453/41289682/ccs_3186_4	1	+
chr1	131053699	131053714	m54284U_200901_184453/39977262/ccs_3188_13	1	-
chr1	131091932	131091934	m54284U_200831_121835/122356496/ccs_3196_6	1	-
chr1	131128440	131128448	m54284U_200901_184453/9242811/ccs_3197_13	1	-
chr1	131173472	131173479	m54284U_200831_121835/100600120/ccs_3201_4	1	+
chr1	131176708	131176709	m54284U_200901_184453/20120924/ccs_3202_4	1	-
chr1	131356689	131356719	m54284U_200901_184453/35522310/ccs_3217_4	1	-
chr1	131376478	131376524	m54284U_200831_121835/172360969/ccs_3220_3	1	-
chr1	131377063	131377080	m54284U_200831_121835/3539937/ccs_3221_3	1	-
chr1	131407379	131407426	m54284U_200831_121835/66061762/ccs_3222_2	1	-
chr1	131497820	131497828	m54284U_200901_184453/63703081/ccs_3225_3	1	-
chr1	131847166	131847169	m54284U_200831_121835/66651030/ccs_3233_3	1	+
chr1	131873263	131873264	m54284U_200831_121835/7668885/ccs_3234_2	1	+
chr1	131916424	131916425	m54284U_200901_184453/41026057/ccs_3235_2	1	+
chr1	131929688	131929762	m54284U_200831_121835/118554978/ccs_3238_53	2	+
chr1	131982198	131982199	m54284U_200901_184453/1182152/ccs_3261_3	1	+
chr1	132018043	132018134	m54284U_200831_121835/165284256/ccs_3264_7	1	+
chr1	132116631	132116638	m54284U_200831_121835/19792732/ccs_3277_5	1	-
chr1	132205786	132205787	m54284U_200901_184453/113115373/ccs_3279_2	1	+
chr1	132278124	132278125	m54284U_200901_184453/107611289/ccs_3281_2	1	-
chr1	132278600	132278625	m54284U_200901_184453/6094941/ccs_3282_2	1	-
chr1	132305559	132305572	m54284U_200831_121835/22021059/ccs_3284_10	1	+
chr1	132333286	132333294	m54284U_200831_121835/84148327/ccs_3289_10	1	+
chr1	132465927	132465930	m54284U_200831_121835/171182400/ccs_3296_2	1	+
chr1	132496978	132496983	m54284U_200901_184453/168363343/ccs_3300_4	1	+
chr1	132504665	132504679	m54284U_200831_121835/164563240/ccs_3304_4	1	+
chr1	133003813	133003870	m54284U_200901_184453/12912761/ccs_3313_21	1	-
chr1	133017693	133017699	m54284U_200831_121835/156434817/ccs_3316_6	1	-
chr1	133107654	133107657	m54284U_200901_184453/42205529/ccs_3323_2	1	+
chr1	133137600	133137614	m54284U_200831_121835/89326797/ccs_3327_8	1	+
chr1	133603872	133603881	m54284U_200901_184453/169675481/ccs_3330_8	1	-
chr1	133621413	133621428	m54284U_200901_184453/60688858/ccs_3340_16	1	-
chr1	133621481	133621507	m54284U_200901_184453/125043127/ccs_3341_100	2	-
chr1	133659363	133659485	m54284U_200831_121835/35062673/ccs_3374_43	1	-
chr1	133706380	133706436	m54284U_200831_121835/76284537/ccs_3384_7	1	-
chr1	133774783	133774823	m54284U_200831_121835/116787741/ccs_3395_2	1	-
chr1	133777066	133777067	m54284U_200831_121835/131596403/ccs_3396_2	1	-
chr1	134201232	134201238	m54284U_200901_184453/328239/ccs_3405_12	1	+
chr1	134291697	134291718	m54284U_200831_121835/153946936/ccs_3406_3	1	+
chr1	134291774	134291781	m54284U_200901_184453/46924151/ccs_3407_3	1	+
chr1	134292545	134292551	m54284U_200901_184453/176227214/ccs_3410_20	1	+
chr1	134411716	134411741	m54284U_200831_121835/134875500/ccs_3427_25	1	+
chr1	134431950	134431951	m54284U_200901_184453/919471/ccs_3430_18	1	+
chr1	134432333	134432357	m54284U_200901_184453/58788388/ccs_3432_20	1	+
chr1	134433351	134433352	m54284U_200901_184453/44369762/ccs_3433_2	1	+
chr1	134490871	134490876	m54284U_200901_184453/71763517/ccs_3442_9	1	+
chr1	134507880	134507886	m54284U_200901_184453/71960628/ccs_3446_6	1	+
chr1	134631535	134631549	m54284U_200831_121835/66847942/ccs_3454_10	1	+
chr1	134631768	134631773	m54284U_200901_184453/5243481/ccs_3455_2	1	+
chr1	134757684	134757691	m54284U_200901_184453/45942509/ccs_3456_2	1	-
chr1	134799878	134799884	m54284U_200901_184453/129762788/ccs_3459_2	1	-
chr1	134801471	134801479	m54284U_200901_184453/12649004/ccs_3460_2	1	-
chr1	134826906	134826919	m54284U_200901_184453/99680357/ccs_3466_4	1	-
chr1	134835994	134836000	m54284U_200831_121835/99156444/ccs_3467_2	1	-
chr1	134836118	134836137	m54284U_200831_121835/93389206/ccs_3468_2	1	-
chr1	134886422	134886423	m54284U_200831_121835/177079120/ccs_3472_2	1	-
chr1	134974158	134974163	m54284U_200901_184453/109905201/ccs_3476_2	1	+
chr1	134983300	134983315	m54284U_200901_184453/23267605/ccs_3477_7	1	-
chr1	134986347	134986357	m54284U_200901_184453/78317019/ccs_3482_8	1	-
chr1	134986847	134986893	m54284U_200831_121835/164759269/ccs_3483_7	1	-
chr1	135114319	135114320	m54284U_200901_184453/106430556/ccs_3485_2	1	-
chr1	135155460	135155524	m54284U_200831_121835/173211872/ccs_3488_10	1	+
chr1	135156266	135156271	m54284U_200831_121835/138019707/ccs_3491_10	1	+
chr1	135232918	135232963	m54284U_200901_184453/50989392/ccs_3494_35	1	+
chr1	135233413	135233414	m54284U_200831_121835/122225745/ccs_3496_6	1	+
chr1	135262708	135262724	m54284U_200901_184453/77070638/ccs_3497_13	1	-
chr1	135371056	135371063	m54284U_200901_184453/67567662/ccs_3504_5	1	-
chr1	135384472	135384477	m54284U_200901_184453/54921177/ccs_3510_15	1	-
chr1	135441068	135441172	m54284U_200831_121835/163318055/ccs_3529_46	1	-
chr1	135523028	135523083	m54284U_200901_184453/174851643/ccs_3556_17	1	-
chr1	135607161	135607221	m54284U_200901_184453/135661903/ccs_3567_54	2	-
chr1	135752228	135752233	m54284U_200901_184453/98437458/ccs_3579_46	1	+
chr1	135769085	135769140	m54284U_200831_121835/134873449/ccs_3583_100	2	+
chr1	135810975	135810979	m54284U_200901_184453/161219686/ccs_3595_10	1	+
chr1	135850740	135850817	m54284U_200901_184453/159582410/ccs_3615_27	1	+
chr1	135852215	135852264	m54284U_200901_184453/155781394/ccs_3619_94	2	+
chr1	135871395	135871399	m54284U_200901_184453/41550624/ccs_3620_2	1	-
chr1	135874079	135874080	m54284U_200831_121835/7276515/ccs_3624_2	1	-
chr1	135952546	135952547	m54284U_200831_121835/14746269/ccs_3629_2	1	-
chr1	136035024	136035031	m54284U_200831_121835/114295627/ccs_3651_9	1	+
chr1	136095400	136095401	m54284U_200901_184453/116984370/ccs_3655_2	1	+
chr1	136097750	136097788	m54284U_200901_184453/97321104/ccs_3657_2	1	+
chr1	136098359	136098403	m54284U_200901_184453/48433933/ccs_3658_2	1	+
chr1	136118690	136118729	m54284U_200901_184453/59837013/ccs_3662_2	1	+
chr1	136119522	136119535	m54284U_200901_184453/87165097/ccs_3664_2	1	+
chr1	136162942	136162943	m54284U_200901_184453/83561079/ccs_3667_4	1	+
chr1	136270838	136270863	m54284U_200901_184453/126223244/ccs_3675_6	1	-
chr1	136440152	136440157	m54284U_200831_121835/24053135/ccs_3689_4	1	+
chr1	136495914	136495993	m54284U_200831_121835/126813786/ccs_3697_10	1	+
chr1	136509715	136509716	m54284U_200901_184453/61408588/ccs_3701_2	1	+
chr1	136628266	136628325	m54284U_200901_184453/63179392/ccs_3712_13	1	+
chr1	137930223	137930237	m54284U_200901_184453/53216664/ccs_3723_3	1	+
chr1	137937453	137937454	m54284U_200901_184453/101123521/ccs_3729_2	1	+
chr1	137951691	137951692	m54284U_200901_184453/73008727/ccs_3731_5	1	+
chr1	138484914	138484917	m54284U_200831_121835/177933115/ccs_3738_48	1	-
chr1	138567669	138567683	m54284U_200901_184453/160367820/ccs_3751_4	1	-
chr1	138970260	138970261	m54284U_200901_184453/172032265/ccs_3756_2	1	+
chr1	139055855	139055856	m54284U_200901_184453/95290109/ccs_3765_3	1	+
chr1	139447299	139447322	m54284U_200901_184453/139265346/ccs_3778_5	1	+
chr1	139461453	139461469	m54284U_200901_184453/75171100/ccs_3787_12	1	+
chr1	139478057	139478092	m54284U_200831_121835/113377784/ccs_3798_14	1	+
chr1	139494083	139494092	m54284U_200831_121835/122421954/ccs_3808_7	1	+
chr1	143617392	143617410	m54284U_200901_184453/157549926/ccs_3814_4	1	-
chr1	143669993	143669994	m54284U_200901_184453/45091525/ccs_3820_2	1	-
chr1	143746621	143746622	m54284U_200901_184453/35848276/ccs_3825_3	1	+
chr1	143755571	143755581	m54284U_200831_121835/154732029/ccs_3829_3	1	-
chr1	143779452	143779456	m54284U_200901_184453/151913561/ccs_3836_4	1	+
chr1	143806933	143806942	m54284U_200901_184453/101516049/ccs_3847_13	1	+
chr1	143807300	143807301	m54284U_200831_121835/165612376/ccs_3848_2	1	+
chr1	146729495	146729496	m54284U_200901_184453/2687779/ccs_3859_8	1	+
chr1	146902338	146902379	m54284U_200901_184453/60820080/ccs_3864_14	1	+
chr1	149829617	149829631	m54284U_200901_184453/176359813/ccs_3866_12	1	-
chr1	150098155	150098161	m54284U_200901_184453/9897100/ccs_3870_4	1	-
chr1	150105682	150105798	m54284U_200831_121835/125897204/ccs_3875_17	1	+
chr1	150106060	150106102	m54284U_200901_184453/137560505/ccs_3876_14	1	+
chr1	150163480	150163505	m54284U_200901_184453/112527236/ccs_3886_2	1	-
chr1	150362518	150362524	m54284U_200901_184453/68223916/ccs_3889_14	1	-
chr1	150414679	150414784	m54284U_200901_184453/99551921/ccs_3909_93	2	+
chr1	151364203	151364273	m54284U_200901_184453/55379208/ccs_3981_36	1	+
chr1	151368344	151368377	m54284U_200901_184453/62783495/ccs_3984_8	1	-
chr1	151447762	151447856	m54284U_200831_121835/143918014/ccs_3994_9	1	+
chr1	151454046	151454051	m54284U_200901_184453/83036575/ccs_3995_5	1	+
chr1	151458159	151458184	m54284U_200901_184453/19071014/ccs_3998_7	1	+
chr1	151469510	151469530	m54284U_200901_184453/177733787/ccs_3999_5	1	-
chr1	151819808	151819821	m54284U_200901_184453/128647209/ccs_4015_10	1	+
chr1	152370733	152370745	m54284U_200901_184453/63769388/ccs_4024_7	1	-
chr1	152728816	152728817	m54284U_200901_184453/116852618/ccs_4030_2	1	-
chr1	152775273	152775389	m54284U_200901_184453/63571728/ccs_4037_28	1	+
chr1	152775510	152775581	m54284U_200901_184453/111545180/ccs_4038_30	1	+
chr1	152879835	152879838	m54284U_200831_121835/15206756/ccs_4052_3	1	-
chr1	153116708	153116806	m54284U_200901_184453/13042736/ccs_4060_7	1	+
chr1	153119261	153119265	m54284U_200831_121835/77466445/ccs_4064_2	1	+
chr1	153230721	153230732	m54284U_200831_121835/168167522/ccs_4076_15	1	-
chr1	153283836	153283837	m54284U_200901_184453/72286903/ccs_4086_2	1	-
chr1	153287047	153287050	m54284U_200901_184453/49547107/ccs_4088_5	1	-
chr1	153464338	153464348	m54284U_200901_184453/39387655/ccs_4101_39	1	-
chr1	153745434	153745467	m54284U_200901_184453/89786549/ccs_4121_15	1	+
chr1	153760830	153760831	m54284U_200901_184453/81528378/ccs_4122_2	1	+
chr1	153902558	153902559	m54284U_200901_184453/84936873/ccs_4123_3	1	+
chr1	153908274	153908286	m54284U_200901_184453/53149883/ccs_4127_6	1	+
chr1	153909659	153909724	m54284U_200831_121835/36635373/ccs_4129_6	1	+
chr1	155097520	155097534	m54284U_200901_184453/60623431/ccs_4130_54	2	-
chr1	155181082	155181083	m54284U_200901_184453/167117679/ccs_4139_2	1	+
chr1	155181247	155181248	m54284U_200901_184453/91818833/ccs_4140_2	1	+
chr1	155193981	155193985	m54284U_200901_184453/56819805/ccs_4145_6	1	+
chr1	155203518	155203520	m54284U_200901_184453/160893207/ccs_4150_2	1	+
chr1	155221370	155221454	m54284U_200831_121835/115868199/ccs_4154_11	1	-
chr1	155279115	155279116	m54284U_200831_121835/79692122/ccs_4158_2	1	-
chr1	155280780	155280796	m54284U_200901_184453/24053478/ccs_4161_2	1	-
chr1	155280954	155280955	m54284U_200901_184453/167969716/ccs_4162_2	1	-
chr1	155572286	155572289	m54284U_200901_184453/99746828/ccs_4168_5	1	+
chr1	155687227	155687234	m54284U_200901_184453/95158826/ccs_4169_6	1	+
chr1	155778157	155778170	m54284U_200901_184453/21956995/ccs_4171_34	1	-
chr1	155902656	155902664	m54284U_200901_184453/27919498/ccs_4197_15	1	-
chr1	155940726	155940790	m54284U_200901_184453/91488853/ccs_4210_17	1	-
chr1	156006146	156006192	m54284U_200831_121835/46270547/ccs_4217_8	1	-
chr1	156006344	156006363	m54284U_200901_184453/34276628/ccs_4218_8	1	-
chr1	156026214	156026215	m54284U_200901_184453/5702232/ccs_4223_2	1	-
chr1	156030394	156030407	m54284U_200901_184453/75432653/ccs_4226_9	1	-
chr1	156053522	156053531	m54284U_200901_184453/164759561/ccs_4232_12	1	+
chr1	156366497	156366535	m54284U_200831_121835/149619146/ccs_4239_40	1	+
chr1	156446540	156446577	m54284U_200831_121835/84543165/ccs_4260_47	1	-
chr1	156524454	156524458	m54284U_200901_184453/56691092/ccs_4264_18	1	+
chr1	156635156	156635157	m54284U_200901_184453/146736436/ccs_4273_3	1	+
chr1	156641665	156641682	m54284U_200831_121835/47841737/ccs_4275_3	1	+
chr1	156655023	156655056	m54284U_200901_184453/6096349/ccs_4283_4	1	-
chr1	156679961	156679973	m54284U_200901_184453/129958639/ccs_4287_10	1	-
chr1	156807701	156807702	m54284U_200831_121835/133761871/ccs_4294_2	1	-
chr1	157175959	157175988	m54284U_200831_121835/59639562/ccs_4307_14	1	-
chr1	157383848	157383862	m54284U_200901_184453/127075030/ccs_4312_2	1	-
chr1	157405003	157405024	m54284U_200901_184453/119014829/ccs_4314_5	1	-
chr1	157420235	157420237	m54284U_200831_121835/21956550/ccs_4316_4	1	+
chr1	159237983	159237984	m54284U_200901_184453/141426849/ccs_4321_2	1	+
chr1	159345413	159345447	m54284U_200901_184453/170721929/ccs_4345_7	1	+
chr1	160202918	160202927	m54284U_200831_121835/100730151/ccs_4349_27	1	-
chr1	160256985	160256998	m54284U_200901_184453/154012350/ccs_4363_3	1	-
chr1	160608939	160608948	m54284U_200831_121835/35324358/ccs_4373_5	1	-
chr1	160734649	160734650	m54284U_200901_184453/85854790/ccs_4382_3	1	-
chr1	160914419	160914482	m54284U_200831_121835/160106118/ccs_4385_4	1	+
chr1	160968000	160968001	m54284U_200901_184453/92210599/ccs_4397_9	1	+
chr1	161019591	161019592	m54284U_200901_184453/176031754/ccs_4400_3	1	-
chr1	161032158	161032159	m54284U_200831_121835/80152127/ccs_4403_2	1	-
chr1	161035846	161035851	m54284U_200901_184453/134021168/ccs_4404_2	1	+
chr1	161036122	161036147	m54284U_200831_121835/8258890/ccs_4405_3	1	+
chr1	161036853	161036902	m54284U_200831_121835/68028478/ccs_4409_5	1	+
chr1	161037295	161037313	m54284U_200831_121835/5964764/ccs_4411_3	1	+
chr1	161037946	161037956	m54284U_200831_121835/169806507/ccs_4416_6	1	+
chr1	161038177	161038250	m54284U_200901_184453/67438512/ccs_4417_4	1	+
chr1	161038534	161038564	m54284U_200901_184453/117376762/ccs_4419_35	1	+
chr1	161089344	161089402	m54284U_200901_184453/139133465/ccs_4426_3	1	-
chr1	161241003	161241021	m54284U_200831_121835/156107932/ccs_4432_73	2	-
chr1	161853677	161853731	m54284U_200901_184453/67897023/ccs_4453_7	1	-
chr1	161971624	161971625	m54284U_200901_184453/173606241/ccs_4456_2	1	+
chr1	161973449	161973451	m54284U_200831_121835/45155228/ccs_4457_3	1	+
chr1	162220793	162220870	m54284U_200901_184453/50858340/ccs_4470_8	1	+
chr1	162533670	162533676	m54284U_200831_121835/99747729/ccs_4481_4	1	-
chr1	162596145	162596150	m54284U_200901_184453/94175465/ccs_4490_5	1	+
chr1	162710282	162710455	m54284U_200831_121835/40174447/ccs_4534_293	6	-
chr1	162829556	162829563	m54284U_200901_184453/59376004/ccs_4552_7	1	-
chr1	163248090	163248277	m54284U_200901_184453/176424550/ccs_4559_34	1	-
chr1	163309025	163309027	m54284U_200901_184453/165019867/ccs_4566_10	1	-
chr1	163384907	163384919	m54284U_200901_184453/168430373/ccs_4567_8	1	-
chr1	163916125	163916145	m54284U_200901_184453/74712889/ccs_4576_13	1	+
chr1	163954005	163954008	m54284U_200901_184453/35324776/ccs_4584_3	1	-
chr1	163954346	163954356	m54284U_200901_184453/101058545/ccs_4586_5	1	+
chr1	164057679	164057680	m54284U_200901_184453/103941439/ccs_4591_2	1	+
chr1	164149152	164149172	m54284U_200831_121835/37423608/ccs_4593_5	1	+
chr1	164265365	164265370	m54284U_200901_184453/173475709/ccs_4598_11	1	+
chr1	164292313	164292327	m54284U_200831_121835/94044347/ccs_4602_4	1	-
chr1	164437983	164438087	m54284U_200901_184453/6424255/ccs_4608_24	1	-
chr1	164824262	164824263	m54284U_200901_184453/135661272/ccs_4612_2	1	+
chr1	165177420	165177428	m54284U_200831_121835/138150204/ccs_4614_2	1	-
chr1	165214920	165214924	m54284U_200901_184453/102564249/ccs_4616_12	1	-
chr1	165339968	165339983	m54284U_200831_121835/163317170/ccs_4627_9	1	-
chr1	165592239	165592244	m54284U_200901_184453/115148058/ccs_4640_17	1	-
chr1	165774043	165774090	m54284U_200831_121835/19858679/ccs_4645_4	1	+
chr1	165775304	165775309	m54284U_200831_121835/108921332/ccs_4647_4	1	+
chr1	165875441	165875458	m54284U_200831_121835/110561740/ccs_4648_25	1	-
chr1	166392766	166392772	m54284U_200901_184453/119539706/ccs_4665_2	1	+
chr1	167226057	167226131	m54284U_200831_121835/174394184/ccs_4676_19	1	-
chr1	167330783	167330787	m54284U_200901_184453/175308842/ccs_4681_7	1	+
chr1	167368072	167368094	m54284U_200901_184453/64095330/ccs_4683_5	1	+
chr1	167368283	167368287	m54284U_200901_184453/141101335/ccs_4684_8	1	+
chr1	167372384	167372387	m54284U_200901_184453/23529313/ccs_4685_2	1	-
chr1	168333828	168333829	m54284U_200901_184453/93062390/ccs_4694_2	1	-
chr1	168336668	168336669	m54284U_200901_184453/154143267/ccs_4696_2	1	-
chr1	168337103	168337104	m54284U_200901_184453/38864931/ccs_4697_2	1	-
chr1	168349171	168349174	m54284U_200901_184453/162204042/ccs_4700_13	1	-
chr1	168427868	168427922	m54284U_200901_184453/62654254/ccs_4704_17	1	-
chr1	169498302	169498326	m54284U_200901_184453/62654006/ccs_4707_17	1	-
chr1	169952352	169952380	m54284U_200831_121835/17107409/ccs_4715_11	1	-
chr1	169977618	169977695	m54284U_200901_184453/57149943/ccs_4721_59	2	-
chr1	170141999	170142042	m54284U_200831_121835/16713389/ccs_4728_17	1	-
chr1	170198427	170198430	m54284U_200901_184453/99617273/ccs_4732_4	1	-
chr1	170255090	170255095	m54284U_200831_121835/173935229/ccs_4737_4	1	-
chr1	170682240	170682259	m54284U_200901_184453/85459136/ccs_4742_7	1	+
chr1	170682782	170682785	m54284U_200831_121835/87623810/ccs_4743_7	1	+
chr1	170709400	170709446	m54284U_200901_184453/103744623/ccs_4746_14	1	-
chr1	171129163	171129167	m54284U_200901_184453/48497696/ccs_4758_6	1	-
chr1	171219110	171219112	m54284U_200901_184453/76220076/ccs_4762_4	1	-
chr1	171234852	171234861	m54284U_200901_184453/158730182/ccs_4763_35	1	-
chr1	171259905	171259912	m54284U_200831_121835/38929127/ccs_4769_2	1	+
chr1	171276894	171276897	m54284U_200831_121835/74580226/ccs_4772_3	1	+
chr1	171276991	171277030	m54284U_200901_184453/139790732/ccs_4773_4	1	-
chr1	171281948	171282000	m54284U_200901_184453/149226865/ccs_4776_17	1	-
chr1	171288562	171288566	m54284U_200901_184453/170461544/ccs_4779_3	1	-
chr1	171341689	171341692	m54284U_200901_184453/158665480/ccs_4787_5	1	+
chr1	171342241	171342247	m54284U_200831_121835/12977418/ccs_4788_2	1	-
chr1	171358166	171358171	m54284U_200901_184453/168757843/ccs_4791_8	1	+
chr1	171418756	171418760	m54284U_200901_184453/11667022/ccs_4794_4	1	+
chr1	171464008	171464011	m54284U_200831_121835/13306275/ccs_4795_3	1	+
chr1	172026918	172026949	m54284U_200901_184453/131620/ccs_4799_4	1	-
chr1	172066018	172066021	m54284U_200901_184453/122357003/ccs_4800_19	1	-
chr1	172122320	172122331	m54284U_200831_121835/171706204/ccs_4832_29	1	+
chr1	172134561	172134565	m54284U_200901_184453/75500083/ccs_4834_5	1	+
chr1	172135282	172135284	m54284U_200901_184453/80610551/ccs_4835_6	1	+
chr1	172194789	172194840	m54284U_200901_184453/87884765/ccs_4848_6	1	+
chr1	172195441	172195484	m54284U_200901_184453/35261106/ccs_4850_7	1	+
chr1	172196383	172196395	m54284U_200831_121835/14223090/ccs_4851_6	1	+
chr1	172197452	172197463	m54284U_200901_184453/43452217/ccs_4854_5	1	-
chr1	172319834	172319842	m54284U_200901_184453/174653706/ccs_4868_26	1	+
chr1	172378590	172378610	m54284U_200901_184453/137299417/ccs_4873_7	1	+
chr1	172383056	172383159	m54284U_200831_121835/56885613/ccs_4879_6	1	+
chr1	172506947	172507006	m54284U_200831_121835/53085677/ccs_4883_60	2	+
chr1	172507260	172507382	m54284U_200901_184453/110691024/ccs_4885_244	5	+
chr1	173747292	173747331	m54284U_200901_184453/47121180/ccs_4886_12	1	-
chr1	173760130	173760155	m54284U_200831_121835/149881427/ccs_4889_4	1	-
chr1	173962567	173962577	m54284U_200901_184453/39649443/ccs_4896_8	1	-
chr1	175601375	175601394	m54284U_200901_184453/164301616/ccs_4903_47	1	-
chr1	175662420	175662450	m54284U_200901_184453/106169113/ccs_4905_3	1	-
chr1	175908731	175908741	m54284U_200901_184453/77923058/ccs_4917_8	1	+
chr1	175978816	175978817	m54284U_200831_121835/89064642/ccs_4919_3	1	-
chr1	176745915	176745916	m54284U_200901_184453/177277457/ccs_4930_2	1	-
chr1	176753090	176753091	m54284U_200831_121835/47448749/ccs_4932_2	1	-
chr1	176756412	176756429	m54284U_200831_121835/44107193/ccs_4938_13	1	-
chr1	176878025	176878062	m54284U_200901_184453/149292787/ccs_4956_8	1	+
chr1	176890385	176890388	m54284U_200831_121835/135530241/ccs_4958_2	1	+
chr1	176976194	176976197	m54284U_200901_184453/175113973/ccs_4960_5	1	+
chr1	177074469	177074470	m54284U_200831_121835/98764253/ccs_4970_2	1	-
chr1	177130970	177130971	m54284U_200901_184453/17434713/ccs_4972_2	1	-
chr1	177168087	177168088	m54284U_200901_184453/177801356/ccs_4975_4	1	-
chr1	177447446	177447493	m54284U_200901_184453/50201571/ccs_4979_9	1	+
chr1	177448486	177448500	m54284U_200901_184453/128189756/ccs_4982_9	1	+
chr1	177641536	177641558	m54284U_200901_184453/171704724/ccs_4985_3	1	-
chr1	177763175	177763187	m54284U_200901_184453/146671654/ccs_4986_36	1	-
chr1	178249632	178249641	m54284U_200901_184453/88605037/ccs_5009_41	1	+
chr1	178322463	178322474	m54284U_200901_184453/131138382/ccs_5020_4	1	-
chr1	178329003	178329066	m54284U_200901_184453/164366740/ccs_5027_119	3	-
chr1	179377545	179377546	m54284U_200901_184453/87687834/ccs_5055_3	1	-
chr1	179528626	179528629	m54284U_200901_184453/39258049/ccs_5058_12	1	-
chr1	179627473	179627479	m54284U_200901_184453/79167648/ccs_5065_9	1	+
chr1	179685388	179685389	m54284U_200901_184453/73009111/ccs_5066_5	1	+
chr1	179747179	179747218	m54284U_200901_184453/142150372/ccs_5073_19	1	-
chr1	180025769	180025775	m54284U_200901_184453/137757298/ccs_5107_3	1	+
chr1	180095584	180095609	m54284U_200901_184453/65012833/ccs_5110_16	1	+
chr1	180166966	180166967	m54284U_200831_121835/79956497/ccs_5134_2	1	-
chr1	180227438	180227462	m54284U_200831_121835/37882212/ccs_5138_9	1	-
chr1	180373557	180373558	m54284U_200901_184453/60293134/ccs_5141_4	1	+
chr1	180424799	180424800	m54284U_200901_184453/92340637/ccs_5144_3	1	+
chr1	180600998	180601003	m54284U_200831_121835/136579252/ccs_5153_14	1	+
chr1	180601252	180601257	m54284U_200901_184453/73140748/ccs_5154_12	1	+
chr1	180674103	180674104	m54284U_200831_121835/46860087/ccs_5156_2	1	+
chr1	180752181	180752190	m54284U_200901_184453/91751702/ccs_5162_11	1	+
chr1	180802564	180802571	m54284U_200901_184453/101779040/ccs_5168_27	1	-
chr1	180868109	180868114	m54284U_200901_184453/179962797/ccs_5184_10	1	+
chr1	180908085	180908089	m54284U_200901_184453/84282126/ccs_5187_28	1	+
chr1	180974223	180974237	m54284U_200901_184453/107350059/ccs_5195_5	1	+
chr1	180975104	180975107	m54284U_200831_121835/51446265/ccs_5197_11	1	+
chr1	180989550	180989568	m54284U_200901_184453/59902675/ccs_5198_23	1	-
chr1	181130791	181130808	m54284U_200901_184453/119931549/ccs_5213_9	1	-
chr1	181166337	181166400	m54284U_200901_184453/3081662/ccs_5216_18	1	+
chr1	181177633	181177681	m54284U_200901_184453/32704643/ccs_5223_48	1	-
chr1	181241908	181241931	m54284U_200901_184453/4654322/ccs_5235_22	1	-
chr1	181815314	181815360	m54284U_200901_184453/45286509/ccs_5237_29	1	-
chr1	181816094	181816107	m54284U_200831_121835/40763786/ccs_5239_35	1	-
chr1	181840035	181840036	m54284U_200901_184453/129762190/ccs_5249_2	1	-
chr1	181905772	181905826	m54284U_200831_121835/5899066/ccs_5252_7	1	-
chr1	181967687	181967693	m54284U_200831_121835/2491482/ccs_5268_4	1	-
chr1	181986315	181986318	m54284U_200831_121835/48497995/ccs_5271_3	1	-
chr1	182006013	182006044	m54284U_200901_184453/68355084/ccs_5272_7	1	-
chr1	182125633	182125645	m54284U_200831_121835/27001992/ccs_5275_2	1	+
chr1	182127700	182127707	m54284U_200901_184453/56819747/ccs_5277_2	1	+
chr1	182131802	182131806	m54284U_200901_184453/94111233/ccs_5280_2	1	+
chr1	182275963	182275972	m54284U_200901_184453/13435962/ccs_5282_32	1	-
chr1	182316502	182316519	m54284U_200901_184453/15860307/ccs_5295_20	1	-
chr1	182448539	182448572	m54284U_200831_121835/2883628/ccs_5301_4	1	+
chr1	182467252	182467287	m54284U_200901_184453/121834199/ccs_5305_69	2	-
chr1	183276351	183276356	m54284U_200831_121835/83822304/ccs_5332_7	1	-
chr1	183322507	183322671	m54284U_200831_121835/42469202/ccs_5340_13	1	+
chr1	183323609	183323615	m54284U_200901_184453/9701102/ccs_5343_14	1	+
chr1	183327146	183327151	m54284U_200901_184453/54985839/ccs_5347_16	1	-
chr1	184074951	184074983	m54284U_200901_184453/59968141/ccs_5371_8	1	+
chr1	184075521	184075561	m54284U_200901_184453/28313972/ccs_5372_21	1	+
chr1	184727296	184727297	m54284U_200901_184453/34605849/ccs_5374_8	1	-
chr1	185286700	185286717	m54284U_200831_121835/49873485/ccs_5392_5	1	-
chr1	185296473	185296497	m54284U_200901_184453/157092162/ccs_5401_7	1	-
chr1	185356760	185356785	m54284U_200901_184453/124650772/ccs_5404_2	1	+
chr1	185357767	185357773	m54284U_200901_184453/41290236/ccs_5405_4	1	+
chr1	185407598	185407625	m54284U_200901_184453/88671589/ccs_5432_95	2	+
chr1	186625095	186625097	m54284U_200901_184453/22544649/ccs_5444_9	1	-
chr1	186721085	186721091	m54284U_200831_121835/66389143/ccs_5447_13	1	-
chr1	187239301	187239323	m54284U_200831_121835/41552234/ccs_5448_6	1	+
chr1	187343776	187343779	m54284U_200831_121835/34866547/ccs_5450_3	1	+
chr1	187349238	187349239	m54284U_200901_184453/7472338/ccs_5451_3	1	+
chr1	188972336	188972341	m54284U_200901_184453/179503854/ccs_5454_5	1	-
chr1	189659766	189659850	m54284U_200831_121835/115935195/ccs_5476_39	1	-
chr1	189827641	189827649	m54284U_200831_121835/139856002/ccs_5494_2	1	+
chr1	189850580	189850628	m54284U_200901_184453/98764733/ccs_5501_9	1	+
chr1	189865449	189865450	m54284U_200901_184453/8650910/ccs_5507_8	1	+
chr1	189870270	189870274	m54284U_200901_184453/179111465/ccs_5509_8	1	+
chr1	189880491	189880496	m54284U_200901_184453/16646777/ccs_5512_17	1	-
chr1	189880775	189880778	m54284U_200901_184453/131596312/ccs_5513_2	1	-
chr1	190160295	190160305	m54284U_200831_121835/164169335/ccs_5516_2	1	-
chr1	190772884	190772915	m54284U_200831_121835/26675942/ccs_5518_3	1	-
chr1	190945781	190945798	m54284U_200901_184453/86706084/ccs_5528_22	1	+
chr1	190947757	190947759	m54284U_200901_184453/157417746/ccs_5531_2	1	-
chr1	190949420	190949421	m54284U_200901_184453/64162036/ccs_5533_2	1	-
chr1	191001134	191001147	m54284U_200831_121835/155650788/ccs_5537_2	1	-
chr1	191084541	191084559	m54284U_200901_184453/56625028/ccs_5549_7	1	+
chr1	191226059	191226060	m54284U_200901_184453/52167680/ccs_5550_2	1	+
chr1	191306788	191306795	m54284U_200901_184453/45154766/ccs_5552_5	1	-
chr1	191350199	191350238	m54284U_200901_184453/160302232/ccs_5557_3	1	+
chr1	191350406	191350407	m54284U_200901_184453/20971901/ccs_5559_3	1	+
chr1	191351977	191352017	m54284U_200831_121835/86706315/ccs_5562_9	1	-
chr1	191353873	191353879	m54284U_200831_121835/85592550/ccs_5564_8	1	-
chr1	191573995	191573997	m54284U_200901_184453/156828053/ccs_5581_10	1	-
chr1	191598273	191598291	m54284U_200901_184453/95357183/ccs_5586_9	1	+
chr1	191621413	191621476	m54284U_200831_121835/40700108/ccs_5604_7	1	+
chr1	191622672	191622679	m54284U_200831_121835/55837974/ccs_5608_7	1	+
chr1	191778610	191778621	m54284U_200901_184453/99420826/ccs_5612_25	1	+
chr1	191779974	191779983	m54284U_200901_184453/92538138/ccs_5614_24	1	+
chr1	191833037	191833050	m54284U_200901_184453/133236008/ccs_5621_14	1	+
chr1	192073735	192073777	m54284U_200831_121835/17893865/ccs_5626_7	1	-
chr1	192100431	192100460	m54284U_200901_184453/93194395/ccs_5628_28	1	-
chr1	192512824	192512825	m54284U_200901_184453/169607843/ccs_5638_2	1	-
chr1	192512911	192512912	m54284U_200901_184453/81395825/ccs_5639_2	1	-
chr1	192846594	192846595	m54284U_200831_121835/123668024/ccs_5644_2	1	-
chr1	192856951	192856967	m54284U_200831_121835/28640037/ccs_5649_3	1	+
chr1	193272159	193272162	m54284U_200831_121835/75171729/ccs_5656_2	1	-
chr1	193343851	193343879	m54284U_200901_184453/123666584/ccs_5662_16	1	+
chr1	194652189	194652190	m54284U_200901_184453/79626757/ccs_5666_3	1	+
chr1	194670546	194670547	m54284U_200901_184453/59246922/ccs_5669_2	1	+
chr1	194680577	194680579	m54284U_200901_184453/148374261/ccs_5672_5	1	+
chr1	194814227	194814228	m54284U_200901_184453/88539854/ccs_5683_9	1	+
chr1	194961247	194961280	m54284U_200831_121835/127534187/ccs_5691_7	1	+
chr1	195080891	195080892	m54284U_200831_121835/81660665/ccs_5698_2	1	-
chr1	195097367	195097368	m54284U_200901_184453/108070565/ccs_5700_8	1	-
chr10	3463549	3463550	m54284U_200901_184453/96601158/ccs_5709_4	1	+
chr10	4156101	4156115	m54284U_200831_121835/120521819/ccs_5724_38	1	+
chr10	4358601	4358616	m54284U_200831_121835/75303433/ccs_5726_3	1	+
chr10	4367460	4367461	m54284U_200901_184453/153553530/ccs_5729_4	1	-
chr10	4394373	4394381	m54284U_200901_184453/147786274/ccs_5737_3	1	+
chr10	4403170	4403190	m54284U_200901_184453/17302354/ccs_5741_8	1	-
chr10	4440483	4440496	m54284U_200901_184453/164759264/ccs_5749_4	1	+
chr10	4455140	4455141	m54284U_200901_184453/59246911/ccs_5753_4	1	+
chr10	5003759	5003773	m54284U_200901_184453/156565839/ccs_5756_3	1	+
chr10	5034973	5035016	m54284U_200901_184453/32047385/ccs_5764_9	1	-
chr10	5799479	5799531	m54284U_200901_184453/152504229/ccs_5786_26	1	-
chr10	5813052	5813070	m54284U_200831_121835/81528940/ccs_5789_3	1	-
chr10	7119699	7119700	m54284U_200901_184453/14746757/ccs_5792_3	1	-
chr10	7444084	7444085	m54284U_200901_184453/1902579/ccs_5798_3	1	-
chr10	7629379	7629388	m54284U_200901_184453/89457669/ccs_5804_12	1	-
chr10	7678875	7678887	m54284U_200901_184453/7015105/ccs_5813_9	1	+
chr10	7691837	7691838	m54284U_200901_184453/88277193/ccs_5814_2	1	+
chr10	7701894	7701929	m54284U_200901_184453/157877132/ccs_5816_2	1	+
chr10	7715126	7715132	m54284U_200831_121835/173541963/ccs_5820_2	1	+
chr10	7761204	7761205	m54284U_200831_121835/22152173/ccs_5822_2	1	+
chr10	7763039	7763065	m54284U_200901_184453/132123197/ccs_5823_2	1	+
chr10	7763146	7763150	m54284U_200901_184453/72286828/ccs_5824_10	1	+
chr10	7821176	7821201	m54284U_200831_121835/95946110/ccs_5834_14	1	+
chr10	7822563	7822566	m54284U_200831_121835/110167461/ccs_5836_8	1	+
chr10	7906252	7906262	m54284U_200901_184453/132515953/ccs_5839_6	1	-
chr10	7911447	7911482	m54284U_200901_184453/134875356/ccs_5842_6	1	-
chr10	8207249	8207250	m54284U_200901_184453/9503842/ccs_5844_2	1	-
chr10	8813704	8813705	m54284U_200901_184453/103154396/ccs_5853_2	1	-
chr10	9769583	9769611	m54284U_200901_184453/165807087/ccs_5856_5	1	-
chr10	10545234	10545307	m54284U_200901_184453/97126135/ccs_5860_3	1	-
chr10	11153713	11153766	m54284U_200901_184453/140970029/ccs_5863_3	1	+
chr10	11187745	11187758	m54284U_200901_184453/20318690/ccs_5869_3	1	+
chr10	11209618	11209619	m54284U_200901_184453/3672656/ccs_5874_3	1	+
chr10	11213613	11213628	m54284U_200831_121835/42401900/ccs_5876_3	1	+
chr10	11295950	11296001	m54284U_200901_184453/83952947/ccs_5880_4	1	+
chr10	11296226	11296233	m54284U_200831_121835/14682470/ccs_5882_4	1	+
chr10	12720817	12720898	m54284U_200831_121835/85918505/ccs_5924_57	2	-
chr10	12939984	12939985	m54284U_200831_121835/133826167/ccs_5937_2	1	-
chr10	13009183	13009184	m54284U_200831_121835/7996551/ccs_5939_2	1	+
chr10	13127595	13127599	m54284U_200831_121835/24379609/ccs_5941_2	1	+
chr10	13178600	13178648	m54284U_200831_121835/81331382/ccs_5944_17	1	-
chr10	13524119	13524140	m54284U_200901_184453/81266902/ccs_5947_7	1	-
chr10	14128120	14128155	m54284U_200901_184453/113771799/ccs_5953_5	1	+
chr10	14129277	14129297	m54284U_200901_184453/99551457/ccs_5957_5	1	+
chr10	14523607	14523608	m54284U_200831_121835/28707179/ccs_5974_5	1	+
chr10	14535623	14535670	m54284U_200901_184453/109643595/ccs_5975_2	1	-
chr10	14655332	14655336	m54284U_200831_121835/97125779/ccs_5976_4	1	-
chr10	14745301	14745322	m54284U_200831_121835/2163877/ccs_5979_3	1	-
chr10	17724937	17725007	m54284U_200901_184453/63176813/ccs_5985_138	3	+
chr10	17915707	17915710	m54284U_200901_184453/29427479/ccs_5994_2	1	-
chr10	18011259	18011276	m54284U_200901_184453/137496557/ccs_5995_4	1	-
chr10	18092335	18092336	m54284U_200901_184453/99943451/ccs_5996_7	1	+
chr10	18524459	18524468	m54284U_200831_121835/168756929/ccs_6007_3	1	+
chr10	18525404	18525405	m54284U_200901_184453/99092921/ccs_6010_3	1	+
chr10	19609310	19609311	m54284U_200901_184453/69927059/ccs_6018_4	1	+
chr10	19610223	19610230	m54284U_200831_121835/169872117/ccs_6019_18	1	+
chr10	19907168	19907169	m54284U_200831_121835/65733835/ccs_6022_2	1	-
chr10	20333481	20333521	m54284U_200901_184453/63112175/ccs_6041_22	1	+
chr10	20361054	20361071	m54284U_200901_184453/19794085/ccs_6053_3	1	+
chr10	21079235	21079236	m54284U_200901_184453/58460465/ccs_6062_4	1	+
chr10	21080429	21080430	m54284U_200831_121835/96338560/ccs_6063_2	1	+
chr10	21368883	21368899	m54284U_200901_184453/95684066/ccs_6074_15	1	+
chr10	21999890	21999904	m54284U_200831_121835/52691905/ccs_6079_30	1	+
chr10	22183915	22183918	m54284U_200901_184453/51972550/ccs_6081_5	1	+
chr10	22703876	22703881	m54284U_200901_184453/97911055/ccs_6082_6	1	-
chr10	22705364	22705387	m54284U_200831_121835/170789616/ccs_6083_6	1	-
chr10	23112595	23112623	m54284U_200901_184453/49874545/ccs_6093_5	1	-
chr10	23166369	23166371	m54284U_200831_121835/22022800/ccs_6099_2	1	-
chr10	23166934	23166936	m54284U_200831_121835/44696289/ccs_6100_2	1	-
chr10	23782785	23782786	m54284U_200901_184453/2427031/ccs_6109_2	1	-
chr10	23785193	23785218	m54284U_200901_184453/78905604/ccs_6112_16	1	-
chr10	23786107	23786114	m54284U_200831_121835/92015399/ccs_6114_4	1	-
chr10	23827965	23827966	m54284U_200901_184453/167511021/ccs_6121_2	1	+
chr10	24188961	24188962	m54284U_200901_184453/121964199/ccs_6124_4	1	+
chr10	24598674	24598684	m54284U_200831_121835/144507201/ccs_6132_9	1	+
chr10	24641402	24641403	m54284U_200901_184453/158664372/ccs_6133_4	1	-
chr10	24792023	24792024	m54284U_200831_121835/171311389/ccs_6136_2	1	-
chr10	24913451	24913458	m54284U_200831_121835/169085641/ccs_6142_3	1	+
chr10	25489745	25489790	m54284U_200831_121835/154534787/ccs_6152_9	1	+
chr10	25523512	25523516	m54284U_200831_121835/46858466/ccs_6170_19	1	+
chr10	26282813	26282827	m54284U_200831_121835/90966206/ccs_6177_2	1	-
chr10	26918551	26918555	m54284U_200901_184453/12518839/ccs_6184_3	1	+
chr10	27541777	27541779	m54284U_200901_184453/44302869/ccs_6202_7	1	-
chr10	28596037	28596047	m54284U_200901_184453/40634121/ccs_6229_14	1	+
chr10	29345613	29345614	m54284U_200901_184453/145622025/ccs_6235_2	1	+
chr10	29345951	29345952	m54284U_200901_184453/5505801/ccs_6237_2	1	+
chr10	29346170	29346198	m54284U_200831_121835/175835129/ccs_6238_5	1	-
chr10	29698734	29698786	m54284U_200831_121835/136118474/ccs_6245_59	2	-
chr10	30192507	30192508	m54284U_200901_184453/53543626/ccs_6247_2	1	-
chr10	30195494	30195495	m54284U_200831_121835/119931324/ccs_6248_2	1	-
chr10	30535137	30535148	m54284U_200831_121835/179503385/ccs_6251_4	1	-
chr10	30612108	30612149	m54284U_200901_184453/26412307/ccs_6257_2	1	-
chr10	30616992	30616993	m54284U_200901_184453/118162566/ccs_6259_2	1	-
chr10	30647560	30647572	m54284U_200901_184453/46466646/ccs_6262_6	1	-
chr10	31328188	31328198	m54284U_200901_184453/141821691/ccs_6269_2	1	+
chr10	31570548	31570549	m54284U_200901_184453/169215692/ccs_6276_2	1	-
chr10	33949297	33949323	m54284U_200831_121835/139199230/ccs_6283_3	1	-
chr10	33996557	33996570	m54284U_200831_121835/120653327/ccs_6286_15	1	-
chr10	34002454	34002474	m54284U_200901_184453/21235292/ccs_6287_4	1	-
chr10	34151882	34151883	m54284U_200901_184453/163383800/ccs_6290_10	1	-
chr10	34283358	34283398	m54284U_200831_121835/92210189/ccs_6301_5	1	+
chr10	34303608	34303611	m54284U_200901_184453/85525977/ccs_6306_3	1	-
chr10	34608559	34608585	m54284U_200901_184453/178062653/ccs_6312_17	1	+
chr10	35708648	35708678	m54284U_200901_184453/131270393/ccs_6315_4	1	-
chr10	36998561	36998570	m54284U_200901_184453/118947878/ccs_6321_2	1	+
chr10	37136594	37136597	m54284U_200831_121835/8981329/ccs_6329_113	3	-
chr10	37138664	37138671	m54284U_200901_184453/168102358/ccs_6331_3	1	-
chr10	39150197	39150203	m54284U_200901_184453/44827850/ccs_6333_4	1	+
chr10	39564355	39564356	m54284U_200901_184453/87359658/ccs_6337_9	1	+
chr10	39822669	39822688	m54284U_200831_121835/31656632/ccs_6351_4	1	+
chr10	39890981	39890990	m54284U_200901_184453/121440920/ccs_6367_3	1	-
chr10	40223826	40223837	m54284U_200901_184453/28378584/ccs_6371_4	1	-
chr10	40249524	40249531	m54284U_200901_184453/13240682/ccs_6374_6	1	-
chr10	40289224	40289320	m54284U_200831_121835/160106633/ccs_6380_53	2	-
chr10	40482098	40482146	m54284U_200901_184453/90048876/ccs_6389_3	1	+
chr10	40832543	40832654	m54284U_200901_184453/123734323/ccs_6393_13	1	-
chr10	40856367	40856368	m54284U_200901_184453/73466649/ccs_6398_3	1	-
chr10	40938565	40938566	m54284U_200831_121835/30081524/ccs_6399_3	1	+
chr10	41465515	41465581	m54284U_200901_184453/18352408/ccs_6406_7	1	+
chr10	41481931	41481979	m54284U_200831_121835/26280510/ccs_6408_6	1	+
chr10	41487026	41487031	m54284U_200901_184453/80347510/ccs_6412_9	1	+
chr10	41487175	41487177	m54284U_200901_184453/179372834/ccs_6413_8	1	-
chr10	41528901	41528906	m54284U_200901_184453/154010889/ccs_6416_6	1	+
chr10	41529384	41529439	m54284U_200831_121835/26936344/ccs_6418_5	1	+
chr10	41531038	41531049	m54284U_200901_184453/160301571/ccs_6423_44	1	+
chr10	41908424	41908425	m54284U_200901_184453/61999310/ccs_6437_6	1	+
chr10	42055064	42055076	m54284U_200901_184453/26542351/ccs_6442_2	1	-
chr10	42197000	42197180	m54284U_200901_184453/49547075/ccs_6446_16	1	-
chr10	42312584	42312585	m54284U_200901_184453/155125524/ccs_6450_2	1	-
chr10	42330564	42330566	m54284U_200831_121835/46663169/ccs_6451_2	1	-
chr10	42535367	42535371	m54284U_200901_184453/88278480/ccs_6454_32	1	+
chr10	42702454	42702460	m54284U_200901_184453/86246600/ccs_6460_7	1	+
chr10	42812739	42812795	m54284U_200901_184453/180159044/ccs_6462_12	1	+
chr10	43022197	43022212	m54284U_200831_121835/67306479/ccs_6475_3	1	-
chr10	43320381	43320382	m54284U_200901_184453/89065585/ccs_6478_2	1	+
chr10	43403817	43403818	m54284U_200901_184453/80741830/ccs_6482_4	1	+
chr10	43511622	43511623	m54284U_200831_121835/69207800/ccs_6486_2	1	+
chr10	43525157	43525158	m54284U_200901_184453/79496839/ccs_6488_2	1	-
chr10	43583467	43583516	m54284U_200901_184453/121897041/ccs_6492_5	1	+
chr10	43874141	43874191	m54284U_200901_184453/153880572/ccs_6496_8	1	-
chr10	43950630	43950639	m54284U_200831_121835/109707498/ccs_6502_16	1	-
chr10	44363315	44363316	m54284U_200901_184453/67897368/ccs_6512_10	1	+
chr10	45158970	45158999	m54284U_200901_184453/94241760/ccs_6525_41	1	+
chr10	45318117	45318125	m54284U_200901_184453/87819555/ccs_6532_8	1	+
chr10	45369698	45369713	m54284U_200901_184453/171312785/ccs_6537_27	1	+
chr10	45583642	45583643	m54284U_200901_184453/54920683/ccs_6540_3	1	+
chr10	45712156	45712160	m54284U_200901_184453/96274799/ccs_6545_6	1	+
chr10	45876080	45876090	m54284U_200831_121835/55706230/ccs_6546_14	1	+
chr10	50642621	50642659	m54284U_200901_184453/24052333/ccs_6549_14	1	+
chr10	50697096	50697097	m54284U_200901_184453/124323237/ccs_6554_2	1	+
chr10	50761383	50761384	m54284U_200901_184453/60295862/ccs_6566_2	1	+
chr10	52319711	52319712	m54284U_200901_184453/81134589/ccs_6571_2	1	+
chr10	52321371	52321377	m54284U_200831_121835/33162012/ccs_6573_5	1	+
chr10	52339828	52339830	m54284U_200901_184453/48105860/ccs_6574_2	1	-
chr10	52437304	52437305	m54284U_200901_184453/41944005/ccs_6581_8	1	+
chr10	52439177	52439200	m54284U_200831_121835/98107604/ccs_6583_3	1	+
chr10	53292257	53292267	m54284U_200901_184453/138608832/ccs_6586_2	1	-
chr10	53298930	53298951	m54284U_200831_121835/75432323/ccs_6587_3	1	-
chr10	53608059	53608060	m54284U_200901_184453/84869282/ccs_6594_6	1	+
chr10	53629178	53629179	m54284U_200901_184453/154272667/ccs_6599_3	1	-
chr10	56390414	56390424	m54284U_200901_184453/33423631/ccs_6622_28	1	+
chr10	57515772	57515784	m54284U_200901_184453/130811902/ccs_6628_72	2	-
chr10	58268041	58268042	m54284U_200901_184453/98109313/ccs_6641_6	1	+
chr10	58281470	58281510	m54284U_200901_184453/5506561/ccs_6648_5	1	+
chr10	58421794	58421889	m54284U_200831_121835/52955056/ccs_6657_78	2	+
chr10	58476522	58476527	m54284U_200901_184453/135070748/ccs_6681_8	1	+
chr10	58492837	58492896	m54284U_200901_184453/26347391/ccs_6689_9	1	+
chr10	58495308	58495312	m54284U_200901_184453/124061549/ccs_6692_2	1	+
chr10	59164102	59164120	m54284U_200901_184453/134941060/ccs_6698_8	1	-
chr10	59226429	59226435	m54284U_200901_184453/131203229/ccs_6704_5	1	+
chr10	59350516	59350553	m54284U_200901_184453/60228254/ccs_6706_10	1	+
chr10	59371954	59371962	m54284U_200901_184453/7342599/ccs_6712_11	1	+
chr10	59396762	59396766	m54284U_200901_184453/140706264/ccs_6713_9	1	+
chr10	59864119	59864133	m54284U_200901_184453/96930181/ccs_6733_22	1	+
chr10	59897526	59897642	m54284U_200831_121835/119014864/ccs_6738_22	1	+
chr10	59949668	59949676	m54284U_200901_184453/64554892/ccs_6743_22	1	-
chr10	59988390	59988504	m54284U_200901_184453/7865951/ccs_6749_8	1	-
chr10	60099984	60099986	m54284U_200901_184453/56164686/ccs_6751_3	1	+
chr10	60184680	60184692	m54284U_200901_184453/85066873/ccs_6755_3	1	-
chr10	60185211	60185212	m54284U_200901_184453/64291147/ccs_6756_3	1	-
chr10	60302084	60302153	m54284U_200831_121835/80937101/ccs_6768_12	1	+
chr10	60302578	60302601	m54284U_200901_184453/150471413/ccs_6770_199	4	+
chr10	60715217	60715218	m54284U_200901_184453/86772480/ccs_6775_2	1	-
chr10	60764576	60764611	m54284U_200901_184453/42468489/ccs_6779_39	1	-
chr10	60811994	60811997	m54284U_200901_184453/147391069/ccs_6789_2	1	-
chr10	61098641	61098669	m54284U_200831_121835/159581214/ccs_6790_8	1	-
chr10	61198035	61198065	m54284U_200901_184453/138938836/ccs_6797_11	1	-
chr10	61319662	61319667	m54284U_200831_121835/33031348/ccs_6806_4	1	-
chr10	61432466	61432483	m54284U_200901_184453/63310262/ccs_6814_56	2	-
chr10	61582239	61582243	m54284U_200901_184453/30804715/ccs_6823_6	1	+
chr10	61674149	61674169	m54284U_200901_184453/98633407/ccs_6828_54	2	+
chr10	61693286	61693298	m54284U_200901_184453/89720884/ccs_6838_55	2	+
chr10	61738643	61738684	m54284U_200831_121835/45416925/ccs_6841_12	1	-
chr10	62187523	62187524	m54284U_200901_184453/140968155/ccs_6844_2	1	-
chr10	62190620	62190621	m54284U_200901_184453/30278965/ccs_6845_2	1	-
chr10	62198192	62198194	m54284U_200901_184453/135070401/ccs_6846_2	1	-
chr10	62269100	62269115	m54284U_200831_121835/18088629/ccs_6847_27	1	-
chr10	62429337	62429378	m54284U_200901_184453/98633056/ccs_6857_2	1	-
chr10	62455783	62455801	m54284U_200901_184453/151521410/ccs_6862_14	1	-
chr10	62558473	62558474	m54284U_200831_121835/44173044/ccs_6869_2	1	-
chr10	62559357	62559358	m54284U_200901_184453/115214387/ccs_6871_2	1	-
chr10	62582112	62582208	m54284U_200901_184453/129370323/ccs_6879_31	1	-
chr10	62650273	62650307	m54284U_200831_121835/128647893/ccs_6905_14	1	-
chr10	62753173	62753312	m54284U_200831_121835/95027427/ccs_6915_88	2	-
chr10	62879017	62879032	m54284U_200831_121835/17237405/ccs_6938_3	1	-
chr10	62944483	62944484	m54284U_200901_184453/17763148/ccs_6942_3	1	+
chr10	62966128	62966136	m54284U_200831_121835/74844411/ccs_6950_7	1	+
chr10	63002211	63002229	m54284U_200901_184453/110561747/ccs_6955_4	1	+
chr10	63015424	63015451	m54284U_200901_184453/114755751/ccs_6958_21	1	-
chr10	63018137	63018153	m54284U_200901_184453/129565813/ccs_6960_2	1	-
chr10	63273578	63273627	m54284U_200901_184453/172164860/ccs_6965_3	1	+
chr10	63306422	63306423	m54284U_200901_184453/143722490/ccs_6969_3	1	+
chr10	63317872	63317878	m54284U_200831_121835/146998292/ccs_6973_3	1	+
chr10	67011490	67011497	m54284U_200901_184453/72091224/ccs_6979_18	1	-
chr10	67224112	67224158	m54284U_200901_184453/17826323/ccs_7005_10	1	+
chr10	67266688	67266694	m54284U_200901_184453/161809449/ccs_7025_20	1	-
chr10	67540200	67540246	m54284U_200901_184453/1313026/ccs_7030_2	1	+
chr10	67547595	67547709	m54284U_200831_121835/146934438/ccs_7041_11	1	-
chr10	67887607	67887626	m54284U_200831_121835/114492315/ccs_7050_16	1	-
chr10	68041586	68041601	m54284U_200831_121835/3211488/ccs_7057_4	1	+
chr10	68101927	68101998	m54284U_200901_184453/105449226/ccs_7066_13	1	-
chr10	69289995	69289996	m54284U_200901_184453/54002882/ccs_7074_6	1	+
chr10	69338296	69338307	m54284U_200901_184453/98304011/ccs_7077_31	1	-
chr10	70024610	70024644	m54284U_200901_184453/43713576/ccs_7093_7	1	+
chr10	70189222	70189238	m54284U_200901_184453/24971226/ccs_7096_8	1	+
chr10	70536445	70536495	m54284U_200901_184453/11862425/ccs_7101_5	1	+
chr10	70924802	70924803	m54284U_200901_184453/45614832/ccs_7104_3	1	-
chr10	71225467	71225471	m54284U_200901_184453/115147210/ccs_7110_9	1	-
chr10	71227935	71227941	m54284U_200901_184453/129108369/ccs_7112_11	1	-
chr10	71254979	71254984	m54284U_200901_184453/79103302/ccs_7114_8	1	-
chr10	71330717	71330732	m54284U_200901_184453/16911048/ccs_7117_14	1	-
chr10	71331046	71331086	m54284U_200901_184453/130615866/ccs_7119_3	1	-
chr10	71382917	71382929	m54284U_200901_184453/73205634/ccs_7126_7	1	+
chr10	72669163	72669166	m54284U_200901_184453/87360567/ccs_7138_15	1	+
chr10	72674911	72674965	m54284U_200901_184453/84675357/ccs_7142_16	1	+
chr10	75062097	75062185	m54284U_200901_184453/65798756/ccs_7145_19	1	+
chr10	75241133	75241183	m54284U_200831_121835/9962670/ccs_7157_10	1	+
chr10	75508533	75508540	m54284U_200901_184453/163580542/ccs_7181_2	1	-
chr10	75521729	75521730	m54284U_200901_184453/147786371/ccs_7183_2	1	+
chr10	75745278	75745287	m54284U_200901_184453/89850134/ccs_7206_28	1	-
chr10	75859352	75859366	m54284U_200831_121835/108333883/ccs_7211_48	1	-
chr10	75896768	75896777	m54284U_200901_184453/127009720/ccs_7214_45	1	-
chr10	75923221	75923270	m54284U_200901_184453/165480835/ccs_7218_18	1	-
chr10	75923981	75924007	m54284U_200901_184453/108659462/ccs_7222_2	1	-
chr10	75937745	75937748	m54284U_200901_184453/101384904/ccs_7223_2	1	+
chr10	76042458	76042459	m54284U_200901_184453/95357599/ccs_7230_3	1	+
chr10	76207224	76207230	m54284U_200901_184453/177473181/ccs_7234_15	1	-
chr10	76276626	76276636	m54284U_200901_184453/82576867/ccs_7240_2	1	-
chr10	76312787	76312788	m54284U_200831_121835/52103904/ccs_7247_2	1	-
chr10	76401330	76401440	m54284U_200901_184453/71697089/ccs_7258_24	1	-
chr10	76515853	76515858	m54284U_200901_184453/73730478/ccs_7276_8	1	+
chr10	76595761	76595764	m54284U_200831_121835/14483898/ccs_7280_3	1	-
chr10	76708791	76708898	m54284U_200831_121835/27787480/ccs_7289_10	1	-
chr10	76761857	76761866	m54284U_200831_121835/119865905/ccs_7302_5	1	-
chr10	77052177	77052186	m54284U_200901_184453/45285956/ccs_7308_28	1	-
chr10	77052990	77053066	m54284U_200901_184453/75432379/ccs_7310_26	1	-
chr10	77268864	77268923	m54284U_200901_184453/111281615/ccs_7325_8	1	+
chr10	77269569	77269592	m54284U_200901_184453/145948979/ccs_7328_21	1	+
chr10	77293670	77293671	m54284U_200831_121835/152635059/ccs_7330_2	1	-
chr10	77598727	77598733	m54284U_200901_184453/99549985/ccs_7353_62	2	+
chr10	77617414	77617430	m54284U_200831_121835/130549373/ccs_7357_12	1	+
chr10	77645988	77645997	m54284U_200901_184453/93848744/ccs_7360_24	1	+
chr10	77987836	77987912	m54284U_200831_121835/52103522/ccs_7363_32	1	-
chr10	78170908	78170912	m54284U_200901_184453/146278881/ccs_7372_9	1	-
chr10	78204211	78204212	m54284U_200831_121835/133695640/ccs_7381_5	1	-
chr10	78273599	78273708	m54284U_200831_121835/149292959/ccs_7390_18	1	-
chr10	78400383	78400393	m54284U_200901_184453/88147277/ccs_7394_56	2	-
chr10	78427620	78427623	m54284U_200901_184453/85591754/ccs_7401_5	1	+
chr10	78447744	78447745	m54284U_200901_184453/87818246/ccs_7407_2	1	-
chr10	78584499	78584503	m54284U_200901_184453/25430622/ccs_7409_9	1	+
chr10	78584866	78584888	m54284U_200901_184453/100729569/ccs_7412_4	1	-
chr10	78586242	78586264	m54284U_200901_184453/7866021/ccs_7415_4	1	-
chr10	78589927	78589981	m54284U_200831_121835/31195275/ccs_7417_4	1	-
chr10	79096061	79096062	m54284U_200901_184453/38931200/ccs_7423_4	1	-
chr10	79526429	79526444	m54284U_200901_184453/176947246/ccs_7427_24	1	-
chr10	79530920	79530926	m54284U_200831_121835/33360276/ccs_7428_2	1	-
chr10	79540244	79540253	m54284U_200831_121835/165807744/ccs_7429_10	1	-
chr10	79676107	79676128	m54284U_200901_184453/22218887/ccs_7437_8	1	+
chr10	79688392	79688409	m54284U_200901_184453/135595445/ccs_7440_11	1	+
chr10	79689728	79689729	m54284U_200901_184453/3080258/ccs_7441_3	1	+
chr10	79711661	79711789	m54284U_200901_184453/46203787/ccs_7445_62	2	+
chr10	79711954	79711972	m54284U_200901_184453/72483867/ccs_7446_87	2	+
chr10	79736126	79736175	m54284U_200901_184453/153291329/ccs_7447_14	1	-
chr10	79782626	79782631	m54284U_200901_184453/6488673/ccs_7463_10	1	+
chr10	79820908	79820919	m54284U_200831_121835/11929390/ccs_7467_27	1	+
chr10	79821220	79821221	m54284U_200831_121835/139724914/ccs_7468_2	1	+
chr10	79853372	79853416	m54284U_200831_121835/141951941/ccs_7471_2	1	-
chr10	79864354	79864366	m54284U_200901_184453/36439618/ccs_7489_52	2	+
chr10	79894884	79894917	m54284U_200901_184453/165413370/ccs_7492_19	1	-
chr10	79910051	79910054	m54284U_200901_184453/152307616/ccs_7496_10	1	-
chr10	79952062	79952091	m54284U_200901_184453/40175721/ccs_7503_2	1	+
chr10	79967692	79967693	m54284U_200901_184453/69928141/ccs_7506_3	1	+
chr10	79977117	79977127	m54284U_200901_184453/42140287/ccs_7510_12	1	-
chr10	79995331	79995401	m54284U_200901_184453/118358362/ccs_7519_123	3	+
chr10	80009024	80009037	m54284U_200901_184453/72680525/ccs_7529_5	1	+
chr10	80035948	80035956	m54284U_200831_121835/110756482/ccs_7538_20	1	-
chr10	80056267	80056268	m54284U_200901_184453/44826810/ccs_7540_2	1	+
chr10	80056437	80056442	m54284U_200831_121835/133368003/ccs_7541_17	1	+
chr10	80130467	80130515	m54284U_200831_121835/135594500/ccs_7557_12	1	+
chr10	80130675	80130687	m54284U_200901_184453/31982838/ccs_7559_18	1	+
chr10	80145809	80145819	m54284U_200901_184453/65864873/ccs_7563_64	2	+
chr10	80157516	80157517	m54284U_200901_184453/99155986/ccs_7579_32	1	+
chr10	80171654	80171656	m54284U_200901_184453/159386406/ccs_7583_4	1	+
chr10	80243897	80243902	m54284U_200901_184453/71764456/ccs_7593_19	1	+
chr10	80256790	80256794	m54284U_200901_184453/151652203/ccs_7594_15	1	+
chr10	80278565	80278598	m54284U_200901_184453/162136694/ccs_7599_19	1	+
chr10	80278698	80278792	m54284U_200831_121835/34538049/ccs_7600_19	1	+
chr10	80287866	80287915	m54284U_200831_121835/2228985/ccs_7611_17	1	+
chr10	80294103	80294115	m54284U_200901_184453/155060632/ccs_7614_50	1	+
chr10	80318707	80318712	m54284U_200831_121835/180355746/ccs_7617_4	1	-
chr10	80336441	80336442	m54284U_200831_121835/166856880/ccs_7625_6	1	+
chr10	80340935	80340950	m54284U_200831_121835/46924013/ccs_7626_2	1	-
chr10	80342564	80342565	m54284U_200901_184453/40633719/ccs_7627_2	1	-
chr10	80342739	80342763	m54284U_200901_184453/174523841/ccs_7628_2	1	-
chr10	80392538	80392550	m54284U_200901_184453/106759389/ccs_7631_36	1	-
chr10	80402996	80403000	m54284U_200901_184453/102434857/ccs_7634_13	1	-
chr10	80409540	80409625	m54284U_200901_184453/144179239/ccs_7635_44	1	-
chr10	80549930	80550111	m54284U_200901_184453/51249243/ccs_7660_38	1	-
chr10	80567121	80567134	m54284U_200901_184453/80085914/ccs_7661_12	1	-
chr10	80583653	80583695	m54284U_200831_121835/93127280/ccs_7664_5	1	-
chr10	80607654	80607655	m54284U_200901_184453/87229867/ccs_7665_4	1	+
chr10	80614915	80614942	m54284U_200831_121835/90179043/ccs_7667_5	1	+
chr10	80615777	80615785	m54284U_200901_184453/93849522/ccs_7668_28	1	+
chr10	80640044	80640068	m54284U_200901_184453/59312134/ccs_7673_6	1	+
chr10	80640721	80640750	m54284U_200831_121835/118882629/ccs_7674_20	1	+
chr10	80642622	80642628	m54284U_200901_184453/155911844/ccs_7675_9	1	-
chr10	80666779	80666844	m54284U_200901_184453/20579438/ccs_7680_5	1	-
chr10	80685251	80685292	m54284U_200901_184453/33359741/ccs_7684_5	1	-
chr10	80686496	80686497	m54284U_200831_121835/103352508/ccs_7685_5	1	-
chr10	80786421	80786429	m54284U_200901_184453/92604385/ccs_7717_14	1	+
chr10	80788654	80788720	m54284U_200901_184453/26676061/ccs_7719_12	1	+
chr10	80796098	80796099	m54284U_200831_121835/123797611/ccs_7728_3	1	-
chr10	80804918	80804925	m54284U_200901_184453/38536131/ccs_7734_35	1	+
chr10	80829282	80829292	m54284U_200831_121835/25690418/ccs_7741_49	1	+
chr10	80868705	80868709	m54284U_200901_184453/158925312/ccs_7748_4	1	+
chr10	80899908	80899914	m54284U_200831_121835/47579588/ccs_7750_11	1	-
chr10	80901362	80901371	m54284U_200901_184453/27527545/ccs_7751_32	1	-
chr10	80931698	80931699	m54284U_200901_184453/98437694/ccs_7758_5	1	+
chr10	81030792	81030795	m54284U_200901_184453/122357286/ccs_7762_2	1	-
chr10	81044071	81044079	m54284U_200831_121835/70322725/ccs_7763_20	1	-
chr10	81082217	81082226	m54284U_200831_121835/30606199/ccs_7774_14	1	+
chr10	81123848	81123907	m54284U_200901_184453/111413733/ccs_7780_52	2	+
chr10	81148454	81148515	m54284U_200831_121835/83298543/ccs_7784_94	2	+
chr10	81153951	81153961	m54284U_200901_184453/97191524/ccs_7795_28	1	-
chr10	81182489	81182510	m54284U_200901_184453/71239276/ccs_7816_550	11	+
chr10	81192999	81193005	m54284U_200831_121835/21889874/ccs_7818_7	1	+
chr10	81208389	81208390	m54284U_200901_184453/16583372/ccs_7821_2	1	+
chr10	81264716	81264734	m54284U_200831_121835/57344641/ccs_7822_5	1	-
chr10	81273230	81273237	m54284U_200901_184453/75890959/ccs_7825_10	1	+
chr10	81313433	81313495	m54284U_200901_184453/180357095/ccs_7830_4	1	+
chr10	81326238	81326245	m54284U_200831_121835/117901088/ccs_7841_25	1	+
chr10	81346045	81346065	m54284U_200901_184453/125699797/ccs_7842_23	1	-
chr10	81364542	81364551	m54284U_200901_184453/97714236/ccs_7848_4	1	+
chr10	81366872	81366881	m54284U_200831_121835/176685849/ccs_7851_27	1	-
chr10	81370354	81370359	m54284U_200901_184453/27789757/ccs_7854_3	1	-
chr10	81388350	81388353	m54284U_200901_184453/41420312/ccs_7855_16	1	+
chr10	81400861	81400904	m54284U_200831_121835/34801329/ccs_7869_264	6	-
chr10	81408358	81408389	m54284U_200901_184453/36373543/ccs_7874_2	1	-
chr10	81486423	81486478	m54284U_200901_184453/101713530/ccs_7875_73	2	-
chr10	81530524	81530587	m54284U_200901_184453/131467021/ccs_7884_43	1	-
chr10	81566143	81566216	m54284U_200901_184453/393897/ccs_7891_33	1	+
chr10	81589267	81589268	m54284U_200901_184453/87556878/ccs_7897_3	1	+
chr10	81590468	81590474	m54284U_200901_184453/161483455/ccs_7898_4	1	+
chr10	81622445	81622485	m54284U_200831_121835/74318527/ccs_7902_4	1	-
chr10	81664028	81664037	m54284U_200831_121835/51184795/ccs_7908_2	1	+
chr10	81665394	81665395	m54284U_200831_121835/174393477/ccs_7910_2	1	+
chr10	81721968	81721974	m54284U_200901_184453/157615822/ccs_7913_3	1	+
chr10	81729087	81729088	m54284U_200901_184453/10159287/ccs_7914_2	1	+
chr10	82061562	82061607	m54284U_200901_184453/75105749/ccs_7919_3	1	+
chr10	82150895	82150896	m54284U_200901_184453/61210958/ccs_7921_2	1	+
chr10	82151730	82151731	m54284U_200901_184453/172624480/ccs_7922_2	1	+
chr10	82160023	82160024	m54284U_200901_184453/46073443/ccs_7924_3	1	+
chr10	82224849	82224855	m54284U_200901_184453/117768293/ccs_7928_4	1	-
chr10	82379639	82379640	m54284U_200901_184453/920104/ccs_7930_3	1	+
chr10	82381253	82381254	m54284U_200901_184453/23856122/ccs_7931_3	1	+
chr10	82648615	82648663	m54284U_200831_121835/136446720/ccs_7934_3	1	+
chr10	82738443	82738444	m54284U_200901_184453/49743269/ccs_7941_4	1	+
chr10	82739218	82739219	m54284U_200901_184453/24117625/ccs_7942_4	1	+
chr10	82739532	82739533	m54284U_200901_184453/116196648/ccs_7943_4	1	+
chr10	82741392	82741393	m54284U_200901_184453/108660989/ccs_7944_3	1	+
chr10	82750217	82750234	m54284U_200831_121835/43059696/ccs_7946_8	1	-
chr10	82867875	82867892	m54284U_200901_184453/106103600/ccs_7951_6	1	+
chr10	82897572	82897727	m54284U_200901_184453/115542181/ccs_7970_105	3	+
chr10	83191650	83191713	m54284U_200831_121835/137167630/ccs_7973_9	1	+
chr10	83233264	83233352	m54284U_200831_121835/67962997/ccs_7976_5	1	-
chr10	83368832	83368836	m54284U_200901_184453/93848432/ccs_7988_14	1	+
chr10	83489421	83489431	m54284U_200901_184453/36178264/ccs_7990_6	1	-
chr10	83590332	83590347	m54284U_200901_184453/28836658/ccs_8003_5	1	+
chr10	83591769	83591788	m54284U_200831_121835/50267152/ccs_8006_6	1	+
chr10	83601779	83601813	m54284U_200901_184453/154012329/ccs_8013_2	1	-
chr10	84372969	84372970	m54284U_200901_184453/127862225/ccs_8019_2	1	-
chr10	84527260	84527471	m54284U_200901_184453/10094789/ccs_8028_226	5	-
chr10	84614351	84614354	m54284U_200901_184453/43387266/ccs_8032_2	1	+
chr10	84680454	84680458	m54284U_200901_184453/160825466/ccs_8033_3	1	+
chr10	84725949	84725950	m54284U_200901_184453/29099399/ccs_8035_3	1	+
chr10	84727178	84727179	m54284U_200901_184453/37554792/ccs_8037_3	1	+
chr10	85016447	85016448	m54284U_200901_184453/179831508/ccs_8043_4	1	+
chr10	85115484	85115492	m54284U_200831_121835/99551685/ccs_8047_4	1	+
chr10	85117582	85117587	m54284U_200901_184453/171442459/ccs_8053_10	1	+
chr10	85388349	85388481	m54284U_200831_121835/177080564/ccs_8057_15	1	+
chr10	85888353	85888357	m54284U_200901_184453/93849860/ccs_8069_4	1	+
chr10	85888929	85888930	m54284U_200901_184453/178914756/ccs_8071_4	1	+
chr10	85891965	85891975	m54284U_200831_121835/57410050/ccs_8073_6	1	-
chr10	85938634	85938639	m54284U_200901_184453/95160162/ccs_8079_30	1	-
chr10	86048324	86048330	m54284U_200831_121835/167643396/ccs_8081_2	1	+
chr10	86348404	86348420	m54284U_200901_184453/93847658/ccs_8096_58	2	+
chr10	86688519	86688520	m54284U_200901_184453/17369739/ccs_8100_2	1	-
chr10	86690838	86690871	m54284U_200831_121835/35914556/ccs_8102_267	6	-
chr10	86703537	86703538	m54284U_200901_184453/142476176/ccs_8116_3	1	-
chr10	86835223	86835224	m54284U_200901_184453/70322190/ccs_8119_2	1	+
chr10	87931008	87931009	m54284U_200831_121835/58984503/ccs_8122_2	1	+
chr10	88092043	88092045	m54284U_200901_184453/80676396/ccs_8124_2	1	-
chr10	88092556	88092557	m54284U_200901_184453/72878709/ccs_8125_2	1	-
chr10	88135173	88135174	m54284U_200831_121835/159383852/ccs_8128_3	1	-
chr10	88178393	88178396	m54284U_200901_184453/173736897/ccs_8134_4	1	+
chr10	88414551	88414552	m54284U_200901_184453/27724503/ccs_8138_3	1	+
chr10	88429197	88429208	m54284U_200901_184453/86443123/ccs_8141_3	1	+
chr10	88433803	88433850	m54284U_200901_184453/156434577/ccs_8143_3	1	+
chr10	88475190	88475191	m54284U_200901_184453/99944223/ccs_8150_3	1	-
chr10	88542428	88542495	m54284U_200831_121835/159319812/ccs_8153_6	1	-
chr10	88743902	88743923	m54284U_200831_121835/122292907/ccs_8160_9	1	+
chr10	88744058	88744098	m54284U_200901_184453/29688455/ccs_8161_30	1	+
chr10	88746606	88746609	m54284U_200901_184453/83689479/ccs_8162_17	1	-
chr10	88762768	88762783	m54284U_200831_121835/61735484/ccs_8171_21	1	-
chr10	88809989	88810056	m54284U_200901_184453/75564169/ccs_8181_17	1	-
chr10	89412520	89412531	m54284U_200901_184453/164300617/ccs_8184_23	1	-
chr10	89640964	89640969	m54284U_200831_121835/82903603/ccs_8193_6	1	-
chr10	89818411	89818442	m54284U_200901_184453/76350556/ccs_8214_37	1	+
chr10	90991396	90991409	m54284U_200831_121835/159187237/ccs_8218_4	1	-
chr10	91098651	91098659	m54284U_200901_184453/64029136/ccs_8230_6	1	+
chr10	91102611	91102612	m54284U_200831_121835/136906433/ccs_8232_2	1	+
chr10	91116749	91116804	m54284U_200831_121835/57999931/ccs_8234_141	3	-
chr10	91148609	91148614	m54284U_200831_121835/40962613/ccs_8246_56	2	-
chr10	92690682	92690719	m54284U_200831_121835/83886459/ccs_8270_8	1	-
chr10	92705726	92705727	m54284U_200831_121835/83100895/ccs_8273_3	1	-
chr10	92718399	92718400	m54284U_200901_184453/177670073/ccs_8275_2	1	-
chr10	93239775	93239776	m54284U_200901_184453/20055076/ccs_8281_2	1	+
chr10	93249322	93249325	m54284U_200901_184453/158403180/ccs_8287_8	1	-
chr10	93453649	93453655	m54284U_200831_121835/131008124/ccs_8297_2	1	+
chr10	93484858	93484897	m54284U_200901_184453/46858740/ccs_8300_38	1	+
chr10	93583390	93583397	m54284U_200901_184453/52561101/ccs_8301_7	1	-
chr10	93860917	93860947	m54284U_200831_121835/26347396/ccs_8306_74	2	-
chr10	93969685	93969686	m54284U_200901_184453/86181992/ccs_8317_5	1	-
chr10	94133368	94133379	m54284U_200901_184453/88343372/ccs_8325_4	1	+
chr10	94195681	94195687	m54284U_200831_121835/154993290/ccs_8328_4	1	+
chr10	94220949	94220956	m54284U_200901_184453/158204497/ccs_8331_7	1	+
chr10	94588798	94588804	m54284U_200831_121835/79626301/ccs_8335_9	1	+
chr10	94675817	94675818	m54284U_200901_184453/130483840/ccs_8336_5	1	-
chr10	94766478	94766518	m54284U_200901_184453/28313524/ccs_8341_11	1	+
chr10	95412002	95412035	m54284U_200901_184453/101253906/ccs_8354_23	1	-
chr10	95480799	95480819	m54284U_200901_184453/3604911/ccs_8359_7	1	-
chr10	95543003	95543008	m54284U_200901_184453/92801174/ccs_8364_18	1	+
chr10	95547008	95547020	m54284U_200901_184453/34013446/ccs_8367_16	1	-
chr10	95549108	95549131	m54284U_200901_184453/180095163/ccs_8374_19	1	-
chr10	96037416	96037541	m54284U_200901_184453/125960834/ccs_8393_27	1	+
chr10	96619618	96619628	m54284U_200901_184453/82838045/ccs_8413_29	1	+
chr10	98991182	98991233	m54284U_200901_184453/126617999/ccs_8418_32	1	+
chr10	98994719	98994782	m54284U_200901_184453/64620262/ccs_8425_34	1	+
chr10	99111748	99111749	m54284U_200901_184453/71239904/ccs_8444_2	1	+
chr10	99113233	99113244	m54284U_200831_121835/179964758/ccs_8446_2	1	+
chr10	99197674	99197702	m54284U_200901_184453/66586094/ccs_8449_8	1	+
chr10	99267481	99267490	m54284U_200901_184453/5048706/ccs_8459_11	1	+
chr10	100097168	100097182	m54284U_200831_121835/86181128/ccs_8466_6	1	+
chr10	100446972	100447103	m54284U_200901_184453/51445939/ccs_8471_21	1	-
chr10	100500205	100500264	m54284U_200901_184453/135268642/ccs_8479_16	1	+
chr10	100573164	100573165	m54284U_200901_184453/140640361/ccs_8505_2	1	+
chr10	105763246	105763251	m54284U_200901_184453/60229078/ccs_8515_3	1	-
chr10	105847105	105847106	m54284U_200901_184453/162727022/ccs_8518_5	1	+
chr10	105847828	105847834	m54284U_200831_121835/172556527/ccs_8520_3	1	+
chr10	107482905	107482928	m54284U_200901_184453/177473120/ccs_8521_7	1	-
chr10	108260902	108261030	m54284U_200831_121835/175835484/ccs_8539_66	2	+
chr10	109682643	109682645	m54284U_200831_121835/84541724/ccs_8558_8	1	-
chr10	110768148	110768149	m54284U_200901_184453/161022628/ccs_8589_5	1	+
chr10	110787371	110787374	m54284U_200901_184453/37880069/ccs_8601_6	1	+
chr10	110939492	110939511	m54284U_200831_121835/19008203/ccs_8603_13	1	+
chr10	110961099	110961112	m54284U_200901_184453/54592644/ccs_8608_7	1	-
chr10	111126587	111126599	m54284U_200901_184453/83362973/ccs_8611_2	1	+
chr10	111293763	111293764	m54284U_200901_184453/112920417/ccs_8620_4	1	+
chr10	111482495	111482519	m54284U_200831_121835/89590313/ccs_8625_2	1	+
chr10	111484949	111484950	m54284U_200901_184453/63177831/ccs_8626_2	1	+
chr10	111496804	111496891	m54284U_200831_121835/141886772/ccs_8642_105	3	+
chr10	111501459	111501462	m54284U_200901_184453/109379917/ccs_8645_4	1	+
chr10	111508439	111508461	m54284U_200901_184453/98830346/ccs_8648_66	2	+
chr10	111986033	111986124	m54284U_200901_184453/19530925/ccs_8656_16	1	+
chr10	112928212	112928248	m54284U_200831_121835/165808011/ccs_8664_65	2	-
chr10	112928319	112928333	m54284U_200901_184453/158204165/ccs_8665_8	1	-
chr10	115198457	115198462	m54284U_200901_184453/117311009/ccs_8667_11	1	-
chr10	115314555	115314556	m54284U_200901_184453/173146576/ccs_8675_4	1	-
chr10	115341120	115341134	m54284U_200831_121835/152830153/ccs_8677_3	1	-
chr10	115341766	115341811	m54284U_200901_184453/70715122/ccs_8678_3	1	-
chr10	115341903	115341931	m54284U_200831_121835/135858886/ccs_8679_3	1	-
chr10	115372161	115372162	m54284U_200901_184453/170723829/ccs_8684_2	1	-
chr10	115372762	115372763	m54284U_200901_184453/129173523/ccs_8685_2	1	-
chr10	115395965	115396007	m54284U_200901_184453/148179350/ccs_8690_5	1	+
chr10	115408899	115408974	m54284U_200831_121835/129764048/ccs_8698_14	1	+
chr10	115432772	115432774	m54284U_200901_184453/76022101/ccs_8718_2	1	+
chr10	116485162	116485176	m54284U_200901_184453/107611449/ccs_8719_10	1	-
chr10	116906773	116906809	m54284U_200831_121835/156698175/ccs_8732_16	1	-
chr10	117050996	117051015	m54284U_200831_121835/87755168/ccs_8738_153	4	-
chr10	117074062	117074107	m54284U_200831_121835/169083101/ccs_8747_2	1	-
chr10	117076850	117076852	m54284U_200831_121835/154010423/ccs_8753_2	1	-
chr10	117215216	117215223	m54284U_200901_184453/65208989/ccs_8756_7	1	-
chr10	117360913	117361138	m54284U_200901_184453/19335302/ccs_8775_19	1	-
chr10	117688891	117688909	m54284U_200901_184453/108529821/ccs_8780_35	1	-
chr10	117689504	117689583	m54284U_200901_184453/78514005/ccs_8781_30	1	-
chr10	117690274	117690525	m54284U_200901_184453/114623884/ccs_8784_32	1	-
chr10	117731487	117731488	m54284U_200831_121835/75956683/ccs_8794_2	1	-
chr10	117733677	117733678	m54284U_200901_184453/138282737/ccs_8795_2	1	-
chr10	117750620	117750640	m54284U_200831_121835/121832875/ccs_8798_15	1	-
chr10	117814541	117814557	m54284U_200901_184453/30016338/ccs_8805_8	1	-
chr10	117815413	117815447	m54284U_200901_184453/159711519/ccs_8807_9	1	-
chr10	118158348	118158354	m54284U_200901_184453/158991304/ccs_8815_3	1	+
chr10	118859348	118859360	m54284U_200901_184453/115146946/ccs_8822_4	1	-
chr10	118860858	118860889	m54284U_200901_184453/101713553/ccs_8827_4	1	-
chr10	119202584	119202648	m54284U_200901_184453/27199173/ccs_8834_20	1	-
chr10	120084707	120084708	m54284U_200901_184453/146147485/ccs_8846_5	1	-
chr10	120224909	120224918	m54284U_200831_121835/174131798/ccs_8855_4	1	+
chr10	120231657	120231692	m54284U_200831_121835/146082211/ccs_8857_14	1	+
chr10	120362895	120363021	m54284U_200901_184453/164366180/ccs_8862_25	1	-
chr10	120447975	120447978	m54284U_200831_121835/123407044/ccs_8878_2	1	-
chr10	120473251	120473320	m54284U_200901_184453/18482468/ccs_8887_29	1	-
chr10	120781966	120781988	m54284U_200901_184453/61932218/ccs_8889_5	1	-
chr10	120797945	120797996	m54284U_200901_184453/40698231/ccs_8896_6	1	-
chr10	120923457	120923458	m54284U_200901_184453/132973517/ccs_8897_2	1	-
chr10	121395865	121395871	m54284U_200901_184453/53412072/ccs_8909_7	1	+
chr10	121397244	121397254	m54284U_200901_184453/30541683/ccs_8912_7	1	+
chr10	121411166	121411167	m54284U_200901_184453/118164316/ccs_8913_4	1	-
chr10	121546454	121546460	m54284U_200831_121835/23921939/ccs_8916_8	1	-
chr10	121609122	121609160	m54284U_200901_184453/176358335/ccs_8940_4	1	-
chr10	121751493	121751537	m54284U_200831_121835/80480167/ccs_8943_3	1	+
chr10	122081380	122081389	m54284U_200901_184453/70190816/ccs_8948_4	1	-
chr10	122452286	122452287	m54284U_200901_184453/89719806/ccs_8950_2	1	+
chr10	122995156	122995162	m54284U_200831_121835/131532489/ccs_8951_6	1	-
chr10	122995318	122995344	m54284U_200901_184453/158662748/ccs_8952_5	1	-
chr10	123113230	123113270	m54284U_200901_184453/55510434/ccs_8967_18	1	-
chr10	123163631	123163632	m54284U_200901_184453/114492267/ccs_8980_16	1	-
chr10	125967485	125967486	m54284U_200901_184453/85066482/ccs_8982_3	1	+
chr10	126887249	126887253	m54284U_200831_121835/129108757/ccs_8988_3	1	-
chr10	127022331	127022352	m54284U_200901_184453/110036229/ccs_8996_13	1	-
chr10	127045629	127045634	m54284U_200901_184453/51841407/ccs_9000_13	1	+
chr10	127067264	127067298	m54284U_200831_121835/174982587/ccs_9006_106	3	+
chr10	127067279	127067309	m54284U_200901_184453/178258938/ccs_9007_24	1	-
chr10	127095649	127095696	m54284U_200831_121835/128058118/ccs_9016_28	1	-
chr10	127169785	127169810	m54284U_200901_184453/46204241/ccs_9023_4	1	+
chr10	127172330	127172337	m54284U_200901_184453/112265111/ccs_9028_15	1	+
chr10	127182524	127182529	m54284U_200901_184453/157223542/ccs_9030_8	1	-
chr10	127190379	127190400	m54284U_200901_184453/104335336/ccs_9034_8	1	-
chr10	127197069	127197074	m54284U_200901_184453/143262359/ccs_9040_14	1	-
chr10	127281569	127281570	m54284U_200901_184453/34537994/ccs_9052_6	1	+
chr10	127281805	127281808	m54284U_200901_184453/25100756/ccs_9053_5	1	+
chr10	127281937	127281955	m54284U_200901_184453/96077883/ccs_9054_19	1	+
chr10	127286075	127286211	m54284U_200901_184453/21432371/ccs_9064_21	1	-
chr10	127296222	127296242	m54284U_200831_121835/24971894/ccs_9072_40	1	-
chr10	127499063	127499183	m54284U_200901_184453/160039465/ccs_9100_8	1	+
chr10	127517315	127517358	m54284U_200901_184453/15139714/ccs_9104_80	2	-
chr10	127538152	127538188	m54284U_200901_184453/108529081/ccs_9112_117	3	-
chr10	127661334	127661400	m54284U_200901_184453/52889207/ccs_9198_49	1	-
chr10	127696359	127696365	m54284U_200831_121835/118687331/ccs_9204_3	1	+
chr10	127696893	127696894	m54284U_200901_184453/160498019/ccs_9205_3	1	+
chr10	127742373	127742376	m54284U_200901_184453/41813254/ccs_9211_4	1	+
chr10	127743237	127743238	m54284U_200901_184453/93259607/ccs_9213_4	1	+
chr10	128029863	128029868	m54284U_200901_184453/15991465/ccs_9220_5	1	+
chr10	128048627	128048638	m54284U_200901_184453/98961542/ccs_9231_54	2	+
chr10	128076613	128076615	m54284U_200901_184453/96142595/ccs_9239_113	3	+
chr10	128084760	128084761	m54284U_200901_184453/51972300/ccs_9248_2	1	+
chr10	128090262	128090285	m54284U_200901_184453/14551495/ccs_9258_462	10	+
chr10	128119290	128119332	m54284U_200901_184453/126223068/ccs_9266_38	1	+
chr10	128129192	128129193	m54284U_200901_184453/139067612/ccs_9277_3	1	+
chr10	128133227	128133228	m54284U_200901_184453/89719359/ccs_9280_7	1	-
chr10	128209907	128209908	m54284U_200831_121835/170591463/ccs_9282_2	1	-
chr10	128246102	128246115	m54284U_200901_184453/67438436/ccs_9286_13	1	+
chr10	128281529	128281560	m54284U_200831_121835/113903337/ccs_9292_3	1	+
chr10	128292261	128292262	m54284U_200901_184453/83298263/ccs_9296_3	1	+
chr10	128313473	128313521	m54284U_200831_121835/122554804/ccs_9302_5	1	+
chr10	128315335	128315336	m54284U_200901_184453/143787092/ccs_9303_5	1	+
chr10	128327180	128327192	m54284U_200901_184453/164561097/ccs_9309_10	1	+
chr10	128361165	128361304	m54284U_200831_121835/180290526/ccs_9321_29	1	+
chr10	128362469	128362496	m54284U_200901_184453/178455273/ccs_9329_58	2	+
chr10	128391258	128391346	m54284U_200901_184453/95289780/ccs_9349_11	1	+
chr10	128401391	128401398	m54284U_200901_184453/109904052/ccs_9354_12	1	-
chr10	128439383	128439439	m54284U_200901_184453/12779534/ccs_9362_10	1	+
chr10	128488907	128489035	m54284U_200831_121835/83299026/ccs_9383_18	1	+
chr10	128489105	128489180	m54284U_200901_184453/93716668/ccs_9385_15	1	+
chr10	128490858	128490987	m54284U_200831_121835/169215216/ccs_9392_80	2	-
chr10	128494154	128494158	m54284U_200831_121835/79626371/ccs_9400_2	1	-
chr10	128499910	128499918	m54284U_200831_121835/65340992/ccs_9402_2	1	+
chr10	128510245	128510269	m54284U_200901_184453/24118386/ccs_9403_40	1	-
chr10	128543568	128543593	m54284U_200901_184453/49023685/ccs_9417_3	1	-
chr10	128548113	128548138	m54284U_200831_121835/36635298/ccs_9419_49	1	-
chr10	128558629	128558674	m54284U_200901_184453/92274813/ccs_9425_64	2	-
chr10	128559074	128559085	m54284U_200901_184453/11471326/ccs_9428_56	2	-
chr10	128570505	128570532	m54284U_200831_121835/117770070/ccs_9432_5	1	-
chr10	128624528	128624557	m54284U_200901_184453/26280277/ccs_9435_21	1	-
chr10	128669893	128669896	m54284U_200901_184453/174851110/ccs_9436_5	1	-
chr10	128677174	128677187	m54284U_200901_184453/168494407/ccs_9438_2	1	-
chr10	128679557	128679563	m54284U_200831_121835/37748828/ccs_9440_2	1	-
chr10	128697939	128697962	m54284U_200831_121835/20514110/ccs_9441_16	1	-
chr10	128720133	128720164	m54284U_200831_121835/88082421/ccs_9446_5	1	-
chr10	128728827	128728828	m54284U_200831_121835/148373864/ccs_9447_5	1	-
chr10	128734886	128734887	m54284U_200831_121835/67701119/ccs_9449_2	1	-
chr10	128766562	128766569	m54284U_200901_184453/147131076/ccs_9451_4	1	+
chr10	128817469	128817515	m54284U_200901_184453/89916730/ccs_9457_9	1	+
chr10	128817833	128817874	m54284U_200831_121835/82379258/ccs_9459_10	1	+
chr10	128818149	128818156	m54284U_200831_121835/15207234/ccs_9460_9	1	+
chr10	128877615	128877630	m54284U_200901_184453/49023312/ccs_9465_16	1	+
chr10	128884713	128884794	m54284U_200901_184453/160040356/ccs_9466_5	1	-
chr10	128912809	128912824	m54284U_200901_184453/47775755/ccs_9474_136	3	+
chr10	128916374	128916375	m54284U_200901_184453/118294319/ccs_9477_4	1	-
chr10	128919912	128919913	m54284U_200901_184453/70977784/ccs_9480_3	1	-
chr10	128958277	128958287	m54284U_200901_184453/87492660/ccs_9516_33	1	+
chr10	130574855	130574856	m54284U_200901_184453/21301964/ccs_9519_2	1	+
chr10	130576450	130576513	m54284U_200831_121835/62850169/ccs_9520_3	1	+
chr11	3131850	3131884	m54284U_200901_184453/88540865/ccs_9523_4	1	-
chr11	3156809	3156836	m54284U_200901_184453/6817065/ccs_9529_3	1	-
chr11	3227862	3227873	m54284U_200901_184453/45484379/ccs_9534_6	1	+
chr11	3242485	3242588	m54284U_200831_121835/173933109/ccs_9540_7	1	+
chr11	3249920	3249927	m54284U_200831_121835/105187023/ccs_9543_18	1	-
chr11	3308902	3308903	m54284U_200901_184453/78448818/ccs_9550_7	1	+
chr11	3403413	3403415	m54284U_200831_121835/30998608/ccs_9556_3	1	-
chr11	3415980	3415984	m54284U_200831_121835/130351818/ccs_9557_3	1	-
chr11	3517348	3517352	m54284U_200901_184453/153028132/ccs_9563_5	1	+
chr11	3517521	3517529	m54284U_200901_184453/69077689/ccs_9564_10	1	-
chr11	3643277	3643278	m54284U_200901_184453/114165403/ccs_9584_2	1	-
chr11	3644873	3644877	m54284U_200831_121835/176490790/ccs_9587_3	1	-
chr11	3683787	3683850	m54284U_200901_184453/97978661/ccs_9604_11	1	+
chr11	3899319	3899354	m54284U_200901_184453/95750065/ccs_9615_18	1	+
chr11	3907020	3907029	m54284U_200901_184453/90571124/ccs_9619_55	2	-
chr11	3913462	3913480	m54284U_200901_184453/57672563/ccs_9624_10	1	-
chr11	3979212	3979227	m54284U_200831_121835/19924806/ccs_9631_26	1	+
chr11	4091479	4091483	m54284U_200831_121835/57541609/ccs_9632_2	1	-
chr11	4140665	4140667	m54284U_200831_121835/168427681/ccs_9636_3	1	+
chr11	4141177	4141178	m54284U_200831_121835/10028612/ccs_9638_2	1	+
chr11	4143891	4143892	m54284U_200901_184453/137167829/ccs_9641_2	1	-
chr11	4176643	4176706	m54284U_200901_184453/130812652/ccs_9645_12	1	+
chr11	4178105	4178202	m54284U_200901_184453/95159026/ccs_9647_12	1	+
chr11	4180499	4180541	m54284U_200901_184453/144638156/ccs_9650_11	1	+
chr11	4215491	4215508	m54284U_200901_184453/146671356/ccs_9654_6	1	+
chr11	4488227	4488278	m54284U_200901_184453/17891993/ccs_9660_3	1	-
chr11	4682997	4683053	m54284U_200901_184453/49742000/ccs_9665_6	1	+
chr11	4784435	4784561	m54284U_200831_121835/14354122/ccs_9674_8	1	-
chr11	4894201	4894202	m54284U_200901_184453/49088984/ccs_9680_2	1	+
chr11	4919228	4919233	m54284U_200901_184453/43647409/ccs_9682_2	1	+
chr11	4928863	4928868	m54284U_200901_184453/60490331/ccs_9684_18	1	+
chr11	5042575	5042580	m54284U_200901_184453/92734353/ccs_9690_14	1	+
chr11	5060371	5060383	m54284U_200831_121835/26675593/ccs_9692_7	1	-
chr11	5060496	5060499	m54284U_200901_184453/88999547/ccs_9693_7	1	-
chr11	5069686	5069704	m54284U_200831_121835/23922698/ccs_9704_71	2	-
chr11	5087966	5087993	m54284U_200831_121835/55706823/ccs_9720_6	1	-
chr11	5106089	5106099	m54284U_200831_121835/180356412/ccs_9722_7	1	+
chr11	5194946	5194972	m54284U_200901_184453/33622648/ccs_9724_3	1	-
chr11	5525882	5525914	m54284U_200901_184453/46990201/ccs_9740_57	2	+
chr11	5528886	5528895	m54284U_200901_184453/143983115/ccs_9742_3	1	-
chr11	5704325	5704326	m54284U_200831_121835/165610773/ccs_9746_5	1	-
chr11	5800454	5800467	m54284U_200901_184453/3082632/ccs_9756_23	1	+
chr11	5800973	5800982	m54284U_200901_184453/143524961/ccs_9759_7	1	+
chr11	5801638	5801639	m54284U_200901_184453/19137030/ccs_9760_2	1	-
chr11	5872082	5872091	m54284U_200831_121835/128909741/ccs_9782_64	2	+
chr11	5872183	5872228	m54284U_200831_121835/48235450/ccs_9783_29	1	-
chr11	5966091	5966098	m54284U_200831_121835/27918997/ccs_9787_2	1	+
chr11	5967776	5967781	m54284U_200901_184453/114753910/ccs_9791_16	1	+
chr11	5971578	5971595	m54284U_200831_121835/16974403/ccs_9792_2	1	-
chr11	6105984	6105989	m54284U_200901_184453/67110461/ccs_9794_15	1	-
chr11	6172552	6172596	m54284U_200901_184453/163906462/ccs_9801_15	1	-
chr11	6182632	6182642	m54284U_200831_121835/92604903/ccs_9802_3	1	-
chr11	6258918	6258988	m54284U_200901_184453/98829375/ccs_9804_14	1	-
chr11	6356570	6356643	m54284U_200901_184453/92799937/ccs_9832_57	2	+
chr11	6403843	6403882	m54284U_200901_184453/109185560/ccs_9836_4	1	+
chr11	6406155	6406166	m54284U_200831_121835/38865422/ccs_9841_4	1	+
chr11	6419660	6419683	m54284U_200831_121835/159514999/ccs_9843_4	1	+
chr11	6419801	6419818	m54284U_200831_121835/125897294/ccs_9844_7	1	+
chr11	6428137	6428138	m54284U_200901_184453/162922587/ccs_9846_11	1	-
chr11	6469553	6469603	m54284U_200901_184453/97124653/ccs_9856_50	1	-
chr11	6469904	6469939	m54284U_200901_184453/111217295/ccs_9858_52	2	-
chr11	6471555	6471575	m54284U_200901_184453/173213673/ccs_9863_34	1	-
chr11	6474715	6474775	m54284U_200901_184453/26608984/ccs_9874_57	2	-
chr11	6525590	6525601	m54284U_200901_184453/62129994/ccs_9877_4	1	-
chr11	6527990	6528032	m54284U_200901_184453/15009323/ccs_9880_3	1	-
chr11	6615597	6615601	m54284U_200831_121835/161744199/ccs_9883_10	1	-
chr11	8433720	8433766	m54284U_200901_184453/95225296/ccs_9900_13	1	-
chr11	8995301	8995348	m54284U_200901_184453/128649795/ccs_9922_7	1	-
chr11	8997341	8997342	m54284U_200831_121835/124521028/ccs_9926_2	1	-
chr11	11800369	11800409	m54284U_200901_184453/20906078/ccs_9929_23	1	-
chr11	11846379	11846388	m54284U_200831_121835/21367121/ccs_9935_2	1	-
chr11	12296360	12296363	m54284U_200901_184453/40373079/ccs_9939_4	1	-
chr11	16634830	16634850	m54284U_200901_184453/170197487/ccs_9941_5	1	-
chr11	16891230	16891258	m54284U_200901_184453/176163388/ccs_9946_5	1	+
chr11	16936359	16936403	m54284U_200831_121835/19596746/ccs_9951_2	1	-
chr11	17160723	17160724	m54284U_200831_121835/158336803/ccs_9954_4	1	+
chr11	17203197	17203207	m54284U_200901_184453/84608939/ccs_9961_15	1	-
chr11	17233802	17233803	m54284U_200901_184453/178914349/ccs_9965_3	1	+
chr11	17939888	17939895	m54284U_200901_184453/43256057/ccs_9968_3	1	-
chr11	18881448	18881460	m54284U_200901_184453/143196915/ccs_9972_6	1	-
chr11	18884587	18884609	m54284U_200901_184453/74646725/ccs_9974_3	1	-
chr11	18887409	18887422	m54284U_200831_121835/96339239/ccs_9976_2	1	-
chr11	19005587	19005632	m54284U_200831_121835/68813061/ccs_9979_4	1	-
chr11	20022590	20022638	m54284U_200831_121835/83822855/ccs_9986_33	1	+
chr11	20062303	20062313	m54284U_200901_184453/72090553/ccs_9988_23	1	-
chr11	20225434	20225470	m54284U_200831_121835/15992225/ccs_10006_19	1	+
chr11	20239069	20239106	m54284U_200901_184453/144769434/ccs_10013_4	1	-
chr11	20322342	20322344	m54284U_200831_121835/97126719/ccs_10027_6	1	-
chr11	20649123	20649124	m54284U_200901_184453/98896260/ccs_10031_27	1	+
chr11	20685730	20685731	m54284U_200901_184453/129304588/ccs_10035_5	1	-
chr11	21149428	21149458	m54284U_200831_121835/15729359/ccs_10044_15	1	+
chr11	21278627	21278677	m54284U_200831_121835/10749837/ccs_10047_7	1	+
chr11	21321667	21321697	m54284U_200901_184453/36833780/ccs_10057_4	1	-
chr11	21557241	21557248	m54284U_200901_184453/59115406/ccs_10060_35	1	-
chr11	22146584	22146602	m54284U_200831_121835/67305568/ccs_10069_3	1	-
chr11	22836101	22836109	m54284U_200831_121835/58000910/ccs_10072_14	1	-
chr11	22899740	22899748	m54284U_200831_121835/43125523/ccs_10073_3	1	-
chr11	22974603	22974644	m54284U_200831_121835/69140742/ccs_10076_6	1	+
chr11	23003332	23003344	m54284U_200831_121835/108792264/ccs_10090_130	3	+
chr11	23294034	23294140	m54284U_200901_184453/9700046/ccs_10110_29	1	+
chr11	23363982	23364148	m54284U_200831_121835/82510868/ccs_10121_44	1	+
chr11	23488348	23488363	m54284U_200901_184453/41552650/ccs_10165_14	1	+
chr11	23489735	23489819	m54284U_200901_184453/128844796/ccs_10170_14	1	-
chr11	23490407	23490486	m54284U_200831_121835/169477619/ccs_10173_15	1	-
chr11	23574304	23574335	m54284U_200901_184453/111609700/ccs_10178_5	1	-
chr11	23648821	23648836	m54284U_200901_184453/56165715/ccs_10190_6	1	-
chr11	23732872	23732880	m54284U_200831_121835/5308442/ccs_10195_6	1	+
chr11	26471426	26471461	m54284U_200901_184453/27200089/ccs_10206_3	1	+
chr11	26536039	26536044	m54284U_200901_184453/77989936/ccs_10208_3	1	-
chr11	29161626	29161678	m54284U_200901_184453/33948627/ccs_10217_7	1	+
chr11	29219695	29219696	m54284U_200901_184453/90571585/ccs_10225_16	1	+
chr11	29221826	29221884	m54284U_200831_121835/16713913/ccs_10228_5	1	-
chr11	29464115	29464128	m54284U_200901_184453/96928290/ccs_10250_26	1	+
chr11	29493736	29493743	m54284U_200901_184453/172622971/ccs_10260_22	1	+
chr11	29540653	29540690	m54284U_200901_184453/80415316/ccs_10274_7	1	+
chr11	29545844	29545851	m54284U_200901_184453/27526404/ccs_10277_7	1	-
chr11	29742913	29742918	m54284U_200901_184453/57738432/ccs_10289_82	2	+
chr11	30112877	30112886	m54284U_200901_184453/168821067/ccs_10309_90	2	-
chr11	30267947	30267957	m54284U_200901_184453/138872037/ccs_10349_2	1	-
chr11	30874226	30874236	m54284U_200901_184453/140641898/ccs_10368_30	1	+
chr11	30881157	30881158	m54284U_200901_184453/72942707/ccs_10370_3	1	+
chr11	30931603	30931604	m54284U_200901_184453/112593714/ccs_10372_2	1	-
chr11	31101470	31101472	m54284U_200831_121835/97126824/ccs_10377_2	1	+
chr11	31357887	31357897	m54284U_200831_121835/16583505/ccs_10378_2	1	-
chr11	31359438	31359439	m54284U_200901_184453/35653266/ccs_10380_2	1	-
chr11	31665180	31665185	m54284U_200901_184453/147130455/ccs_10381_2	1	-
chr11	31933990	31934029	m54284U_200901_184453/6358933/ccs_10385_3	1	+
chr11	32209583	32209587	m54284U_200831_121835/177604731/ccs_10388_15	1	-
chr11	32232666	32232703	m54284U_200901_184453/74908051/ccs_10392_9	1	-
chr11	32423104	32423241	m54284U_200901_184453/111609800/ccs_10406_21	1	+
chr11	32516652	32516678	m54284U_200831_121835/65275742/ccs_10424_10	1	+
chr11	32623163	32623196	m54284U_200831_121835/132972961/ccs_10432_7	1	+
chr11	32624552	32624596	m54284U_200831_121835/789097/ccs_10434_6	1	+
chr11	32744758	32744796	m54284U_200901_184453/128387453/ccs_10439_4	1	+
chr11	32746663	32746690	m54284U_200901_184453/163187124/ccs_10443_4	1	+
chr11	33152509	33152520	m54284U_200901_184453/155058183/ccs_10447_33	1	-
chr11	34809184	34809215	m54284U_200901_184453/111609135/ccs_10457_15	1	-
chr11	35786929	35786996	m54284U_200831_121835/178652155/ccs_10469_4	1	+
chr11	35808380	35808396	m54284U_200831_121835/121441062/ccs_10471_68	2	-
chr11	40679313	40679317	m54284U_200901_184453/26673414/ccs_10477_4	1	-
chr11	40702042	40702093	m54284U_200831_121835/57608565/ccs_10484_24	1	-
chr11	40707564	40707612	m54284U_200901_184453/90636631/ccs_10490_24	1	-
chr11	40724843	40724851	m54284U_200901_184453/76743998/ccs_10501_5	1	-
chr11	40739956	40740047	m54284U_200831_121835/86311596/ccs_10506_28	1	+
chr11	40748551	40748557	m54284U_200831_121835/140050748/ccs_10508_33	1	-
chr11	40750448	40750677	m54284U_200901_184453/131794776/ccs_10519_33	1	-
chr11	40750891	40750892	m54284U_200901_184453/148244094/ccs_10521_2	1	-
chr11	41499477	41499483	m54284U_200901_184453/67830266/ccs_10522_2	1	+
chr11	43420269	43420270	m54284U_200901_184453/77007507/ccs_10526_3	1	-
chr11	43445384	43445472	m54284U_200831_121835/129762955/ccs_10530_9	1	+
chr11	43705020	43705064	m54284U_200831_121835/172228703/ccs_10539_5	1	+
chr11	43730005	43730006	m54284U_200901_184453/141492443/ccs_10545_11	1	-
chr11	44454570	44454580	m54284U_200831_121835/115213362/ccs_10548_14	1	-
chr11	44565516	44565521	m54284U_200901_184453/75039622/ccs_10560_22	1	+
chr11	44645735	44645736	m54284U_200901_184453/81004427/ccs_10564_2	1	+
chr11	45893888	45894000	m54284U_200901_184453/154077121/ccs_10571_10	1	+
chr11	45910621	45910626	m54284U_200901_184453/5768462/ccs_10577_11	1	+
chr11	45932311	45932312	m54284U_200831_121835/117705106/ccs_10578_5	1	-
chr11	45946830	45946847	m54284U_200831_121835/135725251/ccs_10580_2	1	-
chr11	46146362	46146384	m54284U_200901_184453/50268255/ccs_10605_20	1	+
chr11	46242370	46242374	m54284U_200901_184453/86313344/ccs_10610_2	1	-
chr11	46441526	46441531	m54284U_200901_184453/1245617/ccs_10614_2	1	+
chr11	46480379	46480392	m54284U_200901_184453/17304174/ccs_10618_5	1	+
chr11	46727899	46727913	m54284U_200901_184453/151061743/ccs_10620_3	1	+
chr11	47064882	47064884	m54284U_200831_121835/129566895/ccs_10622_4	1	-
chr11	48801092	48801094	m54284U_200901_184453/31655729/ccs_10627_2	1	+
chr11	48804247	48804298	m54284U_200901_184453/170852910/ccs_10631_3	1	+
chr11	48805585	48805607	m54284U_200831_121835/79627301/ccs_10633_3	1	+
chr11	48806060	48806099	m54284U_200901_184453/161677921/ccs_10634_179	4	+
chr11	48825345	48825346	m54284U_200831_121835/175441623/ccs_10641_9	1	-
chr11	49217763	49217784	m54284U_200901_184453/159057680/ccs_10653_9	1	+
chr11	49263000	49263031	m54284U_200831_121835/50922934/ccs_10663_25	1	+
chr11	49674697	49674701	m54284U_200901_184453/168692196/ccs_10669_43	1	-
chr11	49678622	49678657	m54284U_200831_121835/22348969/ccs_10672_39	1	-
chr11	49883874	49883890	m54284U_200901_184453/61736177/ccs_10675_3	1	+
chr11	50170889	50170940	m54284U_200831_121835/117113199/ccs_10684_6	1	+
chr11	50171341	50171347	m54284U_200901_184453/66455691/ccs_10686_5	1	+
chr11	50172015	50172034	m54284U_200901_184453/22677141/ccs_10687_6	1	+
chr11	50200149	50200164	m54284U_200901_184453/123143621/ccs_10690_45	1	-
chr11	50203925	50203935	m54284U_200901_184453/105384307/ccs_10699_3	1	-
chr11	50255633	50255692	m54284U_200831_121835/74254681/ccs_10709_7	1	-
chr11	50295581	50295632	m54284U_200901_184453/27330124/ccs_10718_55	2	-
chr11	50296283	50296317	m54284U_200831_121835/5048567/ccs_10723_48	1	-
chr11	50310405	50310406	m54284U_200901_184453/97190212/ccs_10734_8	1	-
chr11	50385926	50386022	m54284U_200831_121835/137035813/ccs_10741_7	1	+
chr11	50386524	50386531	m54284U_200901_184453/67371491/ccs_10743_52	2	+
chr11	51267432	51267433	m54284U_200901_184453/78119160/ccs_10762_7	1	+
chr11	51600857	51600953	m54284U_200901_184453/29687834/ccs_10775_147	3	-
chr11	51623428	51623442	m54284U_200901_184453/123078157/ccs_10787_22	1	+
chr11	51623664	51623675	m54284U_200901_184453/97847429/ccs_10788_20	1	-
chr11	51623715	51623716	m54284U_200901_184453/113836785/ccs_10789_2	1	+
chr11	51643088	51643091	m54284U_200901_184453/50594006/ccs_10793_2	1	-
chr11	51685385	51685386	m54284U_200831_121835/80413916/ccs_10794_2	1	-
chr11	51685635	51685646	m54284U_200901_184453/14945111/ccs_10795_2	1	-
chr11	51694616	51694634	m54284U_200901_184453/104007352/ccs_10796_4	1	-
chr11	51742131	51742148	m54284U_200901_184453/4390958/ccs_10805_4	1	-
chr11	51756157	51756158	m54284U_200831_121835/144769567/ccs_10809_2	1	-
chr11	51791490	51791501	m54284U_200831_121835/4720087/ccs_10810_2	1	+
chr11	51791921	51791952	m54284U_200901_184453/135267170/ccs_10811_9	1	+
chr11	51976606	51976609	m54284U_200901_184453/7078438/ccs_10816_2	1	+
chr11	51977308	51977337	m54284U_200831_121835/34605603/ccs_10817_17	1	+
chr11	52022830	52022847	m54284U_200831_121835/74713811/ccs_10824_3	1	+
chr11	52027343	52027344	m54284U_200901_184453/138675830/ccs_10825_3	1	+
chr11	52122705	52122752	m54284U_200831_121835/78447158/ccs_10834_19	1	+
chr11	52127583	52127608	m54284U_200831_121835/61736540/ccs_10836_4	1	+
chr11	52246653	52246682	m54284U_200831_121835/66062397/ccs_10841_49	1	+
chr11	52253710	52253723	m54284U_200901_184453/138347785/ccs_10844_10	1	-
chr11	52389379	52389398	m54284U_200901_184453/98568703/ccs_10853_68	2	+
chr11	52407696	52407699	m54284U_200901_184453/75825790/ccs_10859_15	1	+
chr11	52408722	52408729	m54284U_200831_121835/170067916/ccs_10864_59	2	+
chr11	53261531	53261578	m54284U_200901_184453/161743160/ccs_10871_73	2	-
chr11	53390517	53390518	m54284U_200901_184453/61998404/ccs_10894_2	1	+
chr11	53407907	53407920	m54284U_200901_184453/47514226/ccs_10905_22	1	+
chr11	53428952	53428956	m54284U_200901_184453/57082467/ccs_10921_9	1	-
chr11	53538024	53538436	m54284U_200901_184453/89524007/ccs_10927_50	1	+
chr11	53602050	53602053	m54284U_200901_184453/145490421/ccs_10950_9	1	+
chr11	53669636	53669724	m54284U_200901_184453/81463106/ccs_10956_12	1	-
chr11	53684241	53684269	m54284U_200901_184453/142280552/ccs_10965_14	1	-
chr11	53695278	53695324	m54284U_200901_184453/138610963/ccs_10972_14	1	-
chr11	53774086	53774130	m54284U_200901_184453/44435745/ccs_10976_3	1	+
chr11	53950801	53950802	m54284U_200901_184453/121243329/ccs_10982_2	1	-
chr11	53990580	53990581	m54284U_200901_184453/147523206/ccs_10986_2	1	-
chr11	54054927	54054953	m54284U_200831_121835/45875942/ccs_10987_10	1	-
chr11	54131638	54131657	m54284U_200901_184453/26805232/ccs_10995_16	1	+
chr11	54352324	54352347	m54284U_200831_121835/67043684/ccs_10996_5	1	+
chr11	54516904	54516972	m54284U_200831_121835/109970049/ccs_11012_14	1	+
chr11	54642773	54642906	m54284U_200901_184453/133499529/ccs_11018_16	1	+
chr11	54699280	54699287	m54284U_200831_121835/90964933/ccs_11029_6	1	+
chr11	54717455	54717495	m54284U_200901_184453/45876207/ccs_11031_5	1	-
chr11	54870492	54870499	m54284U_200901_184453/156239228/ccs_11037_9	1	+
chr11	54910030	54910113	m54284U_200901_184453/15993206/ccs_11039_6	1	+
chr11	54910786	54910791	m54284U_200831_121835/171115086/ccs_11041_8	1	-
chr11	54979104	54979163	m54284U_200831_121835/141232094/ccs_11047_184	4	-
chr11	55014700	55014708	m54284U_200901_184453/55314474/ccs_11070_7	1	-
chr11	55110898	55110899	m54284U_200901_184453/23201658/ccs_11072_3	1	+
chr11	55395207	55395466	m54284U_200831_121835/45745345/ccs_11080_686	14	-
chr11	55500332	55500518	m54284U_200901_184453/144049108/ccs_11097_209	5	+
chr11	57483770	57483793	m54284U_200901_184453/66652069/ccs_11102_27	1	-
chr11	57530894	57530908	m54284U_200901_184453/73206063/ccs_11105_15	1	+
chr11	57786045	57786065	m54284U_200901_184453/62260370/ccs_11113_12	1	+
chr11	57810217	57810218	m54284U_200901_184453/96733994/ccs_11116_2	1	+
chr11	58051076	58051136	m54284U_200901_184453/159187026/ccs_11131_21	1	+
chr11	58051191	58051208	m54284U_200901_184453/96536463/ccs_11132_20	1	+
chr11	58117843	58117848	m54284U_200901_184453/81463871/ccs_11140_8	1	+
chr11	58118586	58118597	m54284U_200831_121835/25691754/ccs_11143_17	1	+
chr11	58121288	58121337	m54284U_200901_184453/137758109/ccs_11144_14	1	-
chr11	58310435	58310436	m54284U_200901_184453/161153673/ccs_11155_2	1	+
chr11	58311505	58311510	m54284U_200831_121835/176162522/ccs_11157_2	1	+
chr11	58314259	58314260	m54284U_200901_184453/172819874/ccs_11158_2	1	+
chr11	58327154	58327205	m54284U_200831_121835/73140836/ccs_11162_3	1	-
chr11	58347710	58347725	m54284U_200901_184453/50070703/ccs_11167_9	1	+
chr11	58859739	58859743	m54284U_200901_184453/99681495/ccs_11169_4	1	+
chr11	58932285	58932297	m54284U_200901_184453/135267567/ccs_11175_67	2	-
chr11	58934822	58934848	m54284U_200901_184453/60033484/ccs_11179_3	1	-
chr11	58956794	58956799	m54284U_200831_121835/110363463/ccs_11182_2	1	+
chr11	58991451	58991459	m54284U_200901_184453/35783687/ccs_11184_6	1	+
chr11	59036065	59036099	m54284U_200901_184453/89457590/ccs_11193_4	1	-
chr11	59211410	59211428	m54284U_200831_121835/51316448/ccs_11227_104	3	-
chr11	59211493	59211498	m54284U_200901_184453/131334692/ccs_11228_30	1	-
chr11	59407140	59407150	m54284U_200901_184453/160172226/ccs_11237_11	1	-
chr11	59487356	59487369	m54284U_200831_121835/128451780/ccs_11244_4	1	-
chr11	59498832	59498849	m54284U_200901_184453/65930901/ccs_11247_4	1	-
chr11	59776140	59776228	m54284U_200901_184453/99680677/ccs_11288_85	2	+
chr11	59791749	59791755	m54284U_200901_184453/161350997/ccs_11290_11	1	-
chr11	59817791	59817824	m54284U_200831_121835/53675527/ccs_11295_24	1	-
chr11	59963249	59963250	m54284U_200901_184453/24577806/ccs_11300_3	1	+
chr11	60185721	60185764	m54284U_200831_121835/6357158/ccs_11305_12	1	+
chr11	60199591	60199622	m54284U_200901_184453/57540621/ccs_11313_18	1	-
chr11	60340503	60340511	m54284U_200901_184453/127991972/ccs_11327_4	1	-
chr11	60401037	60401042	m54284U_200901_184453/80807323/ccs_11330_6	1	-
chr11	60444130	60444132	m54284U_200901_184453/23331719/ccs_11335_3	1	+
chr11	60468720	60468764	m54284U_200901_184453/116591024/ccs_11339_7	1	+
chr11	60555464	60555480	m54284U_200901_184453/93063365/ccs_11346_32	1	+
chr11	60713648	60713736	m54284U_200901_184453/81068181/ccs_11362_7	1	+
chr11	60714142	60714161	m54284U_200901_184453/31066669/ccs_11363_18	1	-
chr11	60732931	60732952	m54284U_200901_184453/113248759/ccs_11377_7	1	+
chr11	60779105	60779182	m54284U_200831_121835/93652768/ccs_11388_11	1	+
chr11	60788101	60788126	m54284U_200901_184453/89391968/ccs_11403_10	1	-
chr11	60788861	60788899	m54284U_200901_184453/12650501/ccs_11407_10	1	-
chr11	60791411	60791412	m54284U_200831_121835/87622423/ccs_11408_2	1	+
chr11	60904462	60904464	m54284U_200901_184453/48105645/ccs_11414_2	1	-
chr11	60952791	60952812	m54284U_200831_121835/26149029/ccs_11429_88	2	+
chr11	61151784	61151790	m54284U_200901_184453/59508710/ccs_11432_7	1	-
chr11	61154378	61154438	m54284U_200831_121835/154533919/ccs_11438_7	1	-
chr11	61218417	61218419	m54284U_200901_184453/71501350/ccs_11444_5	1	+
chr11	61244852	61244857	m54284U_200901_184453/54593352/ccs_11445_6	1	-
chr11	61488816	61488823	m54284U_200901_184453/64423815/ccs_11448_5	1	-
chr11	61518596	61518619	m54284U_200901_184453/138676248/ccs_11456_10	1	-
chr11	61729653	61729654	m54284U_200901_184453/41421531/ccs_11463_3	1	-
chr11	61800100	61800110	m54284U_200901_184453/72944362/ccs_11473_3	1	-
chr11	61872922	61872923	m54284U_200901_184453/30278879/ccs_11476_4	1	-
chr11	62138518	62138581	m54284U_200831_121835/30146637/ccs_11491_19	1	+
chr11	62282605	62282608	m54284U_200831_121835/167643765/ccs_11512_2	1	+
chr11	62282734	62282739	m54284U_200901_184453/124781798/ccs_11513_2	1	+
chr11	62314555	62314556	m54284U_200901_184453/162728645/ccs_11518_2	1	+
chr11	62314892	62314924	m54284U_200831_121835/127469018/ccs_11520_2	1	+
chr11	62384717	62384841	m54284U_200831_121835/136842051/ccs_11559_64	2	-
chr11	62419604	62419618	m54284U_200901_184453/64357985/ccs_11569_2	1	-
chr11	62513213	62513255	m54284U_200901_184453/98567510/ccs_11570_2	1	+
chr11	62514147	62514162	m54284U_200831_121835/155976503/ccs_11572_5	1	+
chr11	62553166	62553214	m54284U_200901_184453/98305413/ccs_11578_173	4	+
chr11	62603084	62603108	m54284U_200901_184453/79364815/ccs_11579_12	1	+
chr11	62604225	62604226	m54284U_200901_184453/164758063/ccs_11581_2	1	-
chr11	62604320	62604321	m54284U_200901_184453/983583/ccs_11582_15	1	+
chr11	62604799	62604810	m54284U_200831_121835/66717983/ccs_11583_11	1	+
chr11	62711250	62711251	m54284U_200901_184453/32900558/ccs_11587_2	1	-
chr11	62841250	62841311	m54284U_200901_184453/61408397/ccs_11593_17	1	+
chr11	62842934	62842937	m54284U_200901_184453/90506539/ccs_11599_18	1	+
chr11	62895186	62895190	m54284U_200831_121835/55118664/ccs_11601_8	1	+
chr11	63158488	63158551	m54284U_200901_184453/1901332/ccs_11602_17	1	+
chr11	63159528	63159548	m54284U_200901_184453/52691351/ccs_11609_62	2	+
chr11	63846558	63846602	m54284U_200901_184453/33292409/ccs_11610_3	1	-
chr11	63963875	63963879	m54284U_200901_184453/22546280/ccs_11613_10	1	-
chr11	64071603	64071616	m54284U_200831_121835/126288578/ccs_11617_9	1	-
chr11	65001595	65001606	m54284U_200901_184453/72091881/ccs_11626_14	1	+
chr11	65689315	65689323	m54284U_200831_121835/104072939/ccs_11631_17	1	-
chr11	65829239	65829240	m54284U_200831_121835/87951375/ccs_11635_2	1	+
chr11	67065346	67065351	m54284U_200831_121835/66652185/ccs_11639_2	1	+
chr11	67067444	67067445	m54284U_200831_121835/43910699/ccs_11641_2	1	+
chr11	67102238	67102292	m54284U_200901_184453/88476495/ccs_11677_55	2	+
chr11	67188796	67188813	m54284U_200901_184453/108070574/ccs_11678_2	1	+
chr11	67211464	67211514	m54284U_200901_184453/113051992/ccs_11681_6	1	+
chr11	67222220	67222252	m54284U_200901_184453/62720419/ccs_11694_7	1	+
chr11	67297963	67297964	m54284U_200901_184453/93913729/ccs_11702_7	1	+
chr11	67306224	67306258	m54284U_200901_184453/148899200/ccs_11708_6	1	+
chr11	67308611	67308635	m54284U_200831_121835/83361963/ccs_11710_6	1	+
chr11	68385732	68385777	m54284U_200831_121835/106234990/ccs_11721_2	1	-
chr11	68808812	68808891	m54284U_200901_184453/18548663/ccs_11750_30	1	+
chr11	68821433	68821480	m54284U_200901_184453/99355058/ccs_11760_15	1	-
chr11	68904531	68904537	m54284U_200831_121835/93652750/ccs_11766_2	1	+
chr11	68972483	68972496	m54284U_200901_184453/69862997/ccs_11768_5	1	-
chr11	68987241	68987279	m54284U_200831_121835/3606307/ccs_11771_4	1	-
chr11	69036465	69036471	m54284U_200901_184453/31524876/ccs_11790_7	1	+
chr11	69051241	69051275	m54284U_200901_184453/34472250/ccs_11796_5	1	+
chr11	69051650	69051670	m54284U_200831_121835/117113963/ccs_11797_26	1	+
chr11	69061574	69061579	m54284U_200901_184453/73402461/ccs_11800_7	1	+
chr11	69073028	69073031	m54284U_200901_184453/171902394/ccs_11801_2	1	+
chr11	69091065	69091108	m54284U_200831_121835/90636877/ccs_11806_16	1	+
chr11	69106609	69106649	m54284U_200831_121835/78711454/ccs_11816_8	1	+
chr11	69299513	69299530	m54284U_200901_184453/147063509/ccs_11820_3	1	-
chr11	69325791	69325793	m54284U_200831_121835/79825245/ccs_11827_2	1	+
chr11	69333036	69333037	m54284U_200901_184453/129893839/ccs_11829_2	1	+
chr11	69358294	69358301	m54284U_200901_184453/117572543/ccs_11858_35	1	-
chr11	69392252	69392253	m54284U_200901_184453/69732432/ccs_11867_2	1	-
chr11	69399621	69399666	m54284U_200901_184453/92736247/ccs_11873_40	1	-
chr11	69405054	69405280	m54284U_200901_184453/170852441/ccs_11879_47	1	-
chr11	69561756	69561761	m54284U_200831_121835/159844053/ccs_11887_3	1	-
chr11	69589832	69589863	m54284U_200901_184453/5835348/ccs_11890_11	1	+
chr11	69591870	69591874	m54284U_200901_184453/73991799/ccs_11894_37	1	+
chr11	69652966	69652980	m54284U_200901_184453/19007369/ccs_11904_5	1	+
chr11	69656701	69656713	m54284U_200831_121835/57148735/ccs_11906_6	1	-
chr11	69666932	69666977	m54284U_200901_184453/151388556/ccs_11910_271	6	-
chr11	69667647	69667719	m54284U_200901_184453/78053652/ccs_11913_12	1	-
chr11	69668002	69668003	m54284U_200901_184453/95881960/ccs_11915_2	1	-
chr11	69668455	69668523	m54284U_200831_121835/26871764/ccs_11917_7	1	-
chr11	69673114	69673117	m54284U_200901_184453/158402507/ccs_11921_6	1	-
chr11	69734529	69735471	m54284U_200831_121835/103023559/ccs_11927_221	5	-
chr11	69784039	69784163	m54284U_200831_121835/83364698/ccs_11945_11	1	-
chr11	69786901	69786923	m54284U_200831_121835/136055246/ccs_11947_13	1	-
chr11	69797094	69797107	m54284U_200901_184453/68814442/ccs_11949_2	1	-
chr11	69798100	69798103	m54284U_200901_184453/21169897/ccs_11950_2	1	-
chr11	69802121	69802137	m54284U_200831_121835/153879353/ccs_11951_24	1	-
chr11	69825229	69825300	m54284U_200901_184453/142608078/ccs_11953_10	1	-
chr11	69839611	69839619	m54284U_200901_184453/98436463/ccs_11960_3	1	+
chr11	69850472	69850510	m54284U_200831_121835/112722957/ccs_11964_4	1	+
chr11	69851039	69851045	m54284U_200831_121835/21038853/ccs_11966_21	1	+
chr11	69907454	69907472	m54284U_200901_184453/69011183/ccs_11974_4	1	+
chr11	69908435	69908437	m54284U_200901_184453/50858156/ccs_11975_4	1	+
chr11	69912241	69912257	m54284U_200901_184453/91424753/ccs_11978_4	1	+
chr11	69913802	69913820	m54284U_200901_184453/138348131/ccs_11979_4	1	+
chr11	69914818	69914843	m54284U_200831_121835/43452839/ccs_11980_4	1	+
chr11	69916711	69916738	m54284U_200831_121835/121046814/ccs_11984_355	7	-
chr11	69918118	69918126	m54284U_200901_184453/113379324/ccs_11990_3	1	-
chr11	69968223	69968240	m54284U_200831_121835/177014461/ccs_11992_5	1	-
chr11	69981119	69981141	m54284U_200901_184453/174851381/ccs_11997_2	1	+
chr11	69990406	69990411	m54284U_200901_184453/39583908/ccs_11999_8	1	+
chr11	69990601	69990602	m54284U_200901_184453/79104839/ccs_12001_9	1	+
chr11	69994940	69994952	m54284U_200901_184453/45288065/ccs_12004_14	1	+
chr11	69999767	69999819	m54284U_200901_184453/41747583/ccs_12006_9	1	+
chr11	70006777	70006791	m54284U_200831_121835/89786400/ccs_12009_6	1	+
chr11	70006972	70007004	m54284U_200901_184453/35785135/ccs_12010_5	1	+
chr11	70010186	70010200	m54284U_200901_184453/21432224/ccs_12016_23	1	-
chr11	70045527	70045533	m54284U_200831_121835/90899573/ccs_12030_2	1	+
chr11	70137546	70137547	m54284U_200901_184453/88475298/ccs_12031_5	1	+
chr11	70216410	70216440	m54284U_200901_184453/166136032/ccs_12033_21	1	+
chr11	70216992	70216994	m54284U_200831_121835/1049756/ccs_12035_3	1	-
chr11	70235205	70235213	m54284U_200831_121835/7735562/ccs_12039_12	1	-
chr11	70238126	70238141	m54284U_200901_184453/56231319/ccs_12040_5	1	-
chr11	70392875	70392886	m54284U_200901_184453/154927567/ccs_12043_20	1	-
chr11	70438646	70438647	m54284U_200901_184453/143067711/ccs_12051_2	1	+
chr11	70440672	70440680	m54284U_200831_121835/39518881/ccs_12053_5	1	+
chr11	70527646	70527654	m54284U_200901_184453/45351144/ccs_12055_17	1	+
chr11	70558108	70558111	m54284U_200831_121835/161416907/ccs_12060_6	1	+
chr11	70607787	70607911	m54284U_200901_184453/18940976/ccs_12072_25	1	+
chr11	70614470	70614484	m54284U_200901_184453/37815053/ccs_12082_23	1	+
chr11	70651843	70651874	m54284U_200831_121835/112199075/ccs_12088_218	5	-
chr11	70654491	70654535	m54284U_200901_184453/99747018/ccs_12100_7	1	-
chr11	70662504	70662514	m54284U_200831_121835/98633148/ccs_12107_224	5	+
chr11	70663778	70663792	m54284U_200901_184453/135136128/ccs_12108_10	1	-
chr11	70729433	70729437	m54284U_200901_184453/115802927/ccs_12133_11	1	+
chr11	70908404	70908446	m54284U_200901_184453/113313063/ccs_12141_10	1	+
chr11	70943057	70943111	m54284U_200901_184453/93914452/ccs_12150_17	1	-
chr11	70974982	70974983	m54284U_200901_184453/92211400/ccs_12159_2	1	+
chr11	70977813	70977857	m54284U_200831_121835/49873039/ccs_12161_55	2	-
chr11	70986513	70986583	m54284U_200831_121835/116786718/ccs_12163_13	1	-
chr11	71009932	71009935	m54284U_200831_121835/161680184/ccs_12171_2	1	-
chr11	71025736	71025737	m54284U_200901_184453/90638574/ccs_12175_6	1	+
chr11	72047130	72047138	m54284U_200901_184453/24185380/ccs_12181_5	1	+
chr11	72047316	72047374	m54284U_200831_121835/64947410/ccs_12182_22	1	+
chr11	72178463	72178523	m54284U_200901_184453/64226694/ccs_12189_8	1	-
chr11	72209643	72209658	m54284U_200901_184453/64160110/ccs_12193_2	1	+
chr11	72209787	72209803	m54284U_200831_121835/129895168/ccs_12194_7	1	+
chr11	72451201	72451241	m54284U_200901_184453/58131650/ccs_12214_74	2	+
chr11	72451546	72451562	m54284U_200901_184453/100796371/ccs_12217_62	2	+
chr11	72684605	72684613	m54284U_200901_184453/82905828/ccs_12224_7	1	+
chr11	72730526	72730576	m54284U_200831_121835/165348527/ccs_12226_8	1	+
chr11	72901444	72901463	m54284U_200831_121835/147195578/ccs_12263_17	1	+
chr11	72925821	72925829	m54284U_200831_121835/151521360/ccs_12272_19	1	+
chr11	73042073	73042074	m54284U_200901_184453/98501112/ccs_12278_2	1	+
chr11	73078974	73078987	m54284U_200831_121835/152633717/ccs_12284_8	1	+
chr11	73137191	73137303	m54284U_200901_184453/121505350/ccs_12291_12	1	-
chr11	73169103	73169104	m54284U_200901_184453/94701449/ccs_12292_2	1	+
chr11	73182043	73182051	m54284U_200901_184453/1900604/ccs_12295_7	1	+
chr11	73184902	73184910	m54284U_200901_184453/144770177/ccs_12297_2	1	-
chr11	74387404	74387408	m54284U_200831_121835/154732438/ccs_12299_2	1	-
chr11	74407356	74407357	m54284U_200831_121835/143328739/ccs_12301_2	1	-
chr11	74670832	74670848	m54284U_200901_184453/90046871/ccs_12317_33	1	+
chr11	74677516	74677564	m54284U_200901_184453/59705449/ccs_12332_19	1	-
chr11	74818124	74818135	m54284U_200901_184453/66848610/ccs_12344_18	1	+
chr11	74842786	74842818	m54284U_200831_121835/83886665/ccs_12349_4	1	+
chr11	74843391	74843398	m54284U_200831_121835/103743635/ccs_12353_2	1	+
chr11	74909332	74909341	m54284U_200901_184453/21103758/ccs_12367_18	1	+
chr11	75039529	75039574	m54284U_200901_184453/110559335/ccs_12371_3	1	+
chr11	75177645	75177703	m54284U_200831_121835/166200394/ccs_12383_8	1	-
chr11	75300347	75300407	m54284U_200831_121835/120062123/ccs_12386_66	2	-
chr11	75405330	75405348	m54284U_200901_184453/171574641/ccs_12397_7	1	+
chr11	75410028	75410036	m54284U_200901_184453/132120719/ccs_12400_143	3	-
chr11	75440951	75440952	m54284U_200901_184453/153813949/ccs_12407_4	1	-
chr11	75465929	75465935	m54284U_200901_184453/83494562/ccs_12410_8	1	+
chr11	75509424	75509448	m54284U_200901_184453/96732750/ccs_12442_49	1	+
chr11	75525720	75525721	m54284U_200901_184453/73467236/ccs_12443_2	1	+
chr11	75572891	75572917	m54284U_200831_121835/176555064/ccs_12446_10	1	+
chr11	75626706	75626730	m54284U_200901_184453/85919113/ccs_12463_19	1	+
chr11	75673860	75673915	m54284U_200901_184453/132580653/ccs_12493_46	1	+
chr11	75674643	75674650	m54284U_200831_121835/129041076/ccs_12494_8	1	+
chr11	75705390	75705404	m54284U_200901_184453/94570322/ccs_12502_17	1	+
chr11	75765543	75765632	m54284U_200901_184453/57737808/ccs_12511_134	3	+
chr11	76021236	76021237	m54284U_200901_184453/9504641/ccs_12515_7	1	-
chr11	76021668	76021669	m54284U_200901_184453/174654215/ccs_12516_6	1	-
chr11	76046295	76046302	m54284U_200831_121835/134153486/ccs_12517_11	1	-
chr11	76208488	76208493	m54284U_200831_121835/111674954/ccs_12520_3	1	+
chr11	76210570	76210574	m54284U_200901_184453/120783999/ccs_12522_6	1	-
chr11	76220640	76220647	m54284U_200901_184453/20710956/ccs_12525_5	1	-
chr11	76250598	76250620	m54284U_200901_184453/23200233/ccs_12531_8	1	+
chr11	76257954	76257963	m54284U_200901_184453/95488053/ccs_12534_8	1	-
chr11	76414531	76414578	m54284U_200901_184453/43909620/ccs_12539_6	1	+
chr11	76416733	76416766	m54284U_200901_184453/137560218/ccs_12541_6	1	-
chr11	76419112	76419157	m54284U_200831_121835/170461136/ccs_12546_7	1	-
chr11	76456636	76456705	m54284U_200901_184453/162464067/ccs_12552_6	1	-
chr11	76479037	76479130	m54284U_200831_121835/14092416/ccs_12556_7	1	-
chr11	76727881	76727882	m54284U_200901_184453/79168969/ccs_12561_4	1	-
chr11	76781977	76781978	m54284U_200901_184453/126813020/ccs_12568_12	1	-
chr11	76785126	76785148	m54284U_200901_184453/156567804/ccs_12569_11	1	-
chr11	76986811	76986861	m54284U_200831_121835/101321493/ccs_12577_17	1	+
chr11	76987375	76987380	m54284U_200831_121835/102826103/ccs_12578_5	1	+
chr11	77046106	77046226	m54284U_200901_184453/109904946/ccs_12582_28	1	-
chr11	77347399	77347419	m54284U_200901_184453/27133694/ccs_12592_4	1	+
chr11	77467604	77467677	m54284U_200901_184453/50397302/ccs_12609_26	1	+
chr11	77470431	77470485	m54284U_200901_184453/2950980/ccs_12620_8	1	+
chr11	77472183	77472254	m54284U_200901_184453/29558099/ccs_12624_9	1	-
chr11	77506591	77506699	m54284U_200901_184453/154142908/ccs_12627_22	1	+
chr11	77507766	77507785	m54284U_200831_121835/43188857/ccs_12632_6	1	+
chr11	77519238	77519239	m54284U_200901_184453/27658417/ccs_12635_4	1	+
chr11	77537585	77537586	m54284U_200901_184453/169935251/ccs_12640_20	1	-
chr11	77686349	77686497	m54284U_200831_121835/173082856/ccs_12656_26	1	+
chr11	77854699	77854714	m54284U_200901_184453/92538615/ccs_12689_58	2	+
chr11	78023519	78023646	m54284U_200831_121835/163842728/ccs_12706_6	1	+
chr11	78037864	78037865	m54284U_200901_184453/44042096/ccs_12714_3	1	+
chr11	78059712	78059760	m54284U_200901_184453/23134294/ccs_12719_7	1	+
chr11	78060419	78060435	m54284U_200901_184453/88606780/ccs_12722_23	1	+
chr11	78156062	78156106	m54284U_200901_184453/73401405/ccs_12735_13	1	+
chr11	78159399	78159413	m54284U_200901_184453/54592836/ccs_12740_7	1	-
chr11	78166105	78166106	m54284U_200901_184453/120261295/ccs_12744_2	1	-
chr11	78167047	78167051	m54284U_200831_121835/79168323/ccs_12745_2	1	-
chr11	78180938	78180973	m54284U_200831_121835/147458363/ccs_12750_4	1	-
chr11	78181315	78181347	m54284U_200901_184453/51251806/ccs_12752_5	1	-
chr11	78181524	78181555	m54284U_200901_184453/133366456/ccs_12753_4	1	-
chr11	78182901	78182902	m54284U_200901_184453/100272991/ccs_12755_4	1	-
chr11	78190954	78190995	m54284U_200831_121835/161679463/ccs_12756_3	1	+
chr11	78191812	78191823	m54284U_200901_184453/75760954/ccs_12757_3	1	+
chr11	78192161	78192194	m54284U_200831_121835/165152444/ccs_12758_25	1	+
chr11	78255484	78255493	m54284U_200901_184453/93455564/ccs_12778_6	1	+
chr11	78267227	78267243	m54284U_200831_121835/159515078/ccs_12781_71	2	+
chr11	78315108	78315109	m54284U_200901_184453/7604623/ccs_12815_8	1	+
chr11	78319557	78319563	m54284U_200831_121835/28182689/ccs_12818_8	1	+
chr11	78342770	78342783	m54284U_200901_184453/70059050/ccs_12827_12	1	+
chr11	78348616	78348619	m54284U_200831_121835/7668612/ccs_12828_2	1	+
chr11	78349154	78349158	m54284U_200901_184453/49285074/ccs_12829_3	1	+
chr11	78507054	78507060	m54284U_200901_184453/52232646/ccs_12832_13	1	-
chr11	78522867	78522908	m54284U_200901_184453/101778134/ccs_12838_8	1	-
chr11	78524248	78524317	m54284U_200831_121835/62260401/ccs_12840_40	1	-
chr11	78541487	78541520	m54284U_200901_184453/56624526/ccs_12846_5	1	+
chr11	78541713	78541733	m54284U_200831_121835/103810563/ccs_12847_6	1	+
chr11	78541816	78541825	m54284U_200831_121835/73597888/ccs_12849_14	1	-
chr11	78568653	78568654	m54284U_200901_184453/48433115/ccs_12854_2	1	-
chr11	78572380	78572397	m54284U_200831_121835/81330405/ccs_12855_2	1	-
chr11	78962980	78963013	m54284U_200901_184453/94568605/ccs_12860_4	1	-
chr11	79044954	79045023	m54284U_200831_121835/112724557/ccs_12871_5	1	-
chr11	79239383	79239388	m54284U_200901_184453/147784284/ccs_12873_19	1	-
chr11	79445058	79445086	m54284U_200901_184453/86902298/ccs_12895_9	1	+
chr11	79448453	79448454	m54284U_200901_184453/135596207/ccs_12897_2	1	+
chr11	79463271	79463280	m54284U_200901_184453/94832493/ccs_12901_10	1	+
chr11	79526559	79526586	m54284U_200901_184453/45680520/ccs_12909_6	1	-
chr11	79527981	79527989	m54284U_200901_184453/139003116/ccs_12911_2	1	-
chr11	79559555	79559564	m54284U_200831_121835/84017831/ccs_12919_9	1	+
chr11	79935755	79935764	m54284U_200831_121835/62982819/ccs_12938_11	1	-
chr11	80032031	80032125	m54284U_200901_184453/41356052/ccs_12952_14	1	+
chr11	80034071	80034124	m54284U_200901_184453/127011149/ccs_12957_5	1	+
chr11	80046497	80046513	m54284U_200901_184453/42730360/ccs_12959_5	1	-
chr11	80046668	80046672	m54284U_200901_184453/60623632/ccs_12960_6	1	-
chr11	80095515	80095570	m54284U_200901_184453/160631385/ccs_12970_5	1	+
chr11	80097986	80097992	m54284U_200901_184453/11862431/ccs_12972_6	1	+
chr11	80134170	80134179	m54284U_200831_121835/139395412/ccs_12984_5	1	+
chr11	80135774	80135775	m54284U_200831_121835/118489517/ccs_12986_2	1	+
chr11	80266741	80266813	m54284U_200901_184453/52561095/ccs_12993_18	1	+
chr11	80362596	80362597	m54284U_200901_184453/112527673/ccs_12997_3	1	-
chr11	80394352	80394403	m54284U_200831_121835/123797750/ccs_13006_26	1	+
chr11	80396142	80396143	m54284U_200901_184453/91553939/ccs_13014_23	1	+
chr11	80471918	80472013	m54284U_200901_184453/2820577/ccs_13023_84	2	+
chr11	80480541	80480572	m54284U_200831_121835/157289214/ccs_13035_23	1	+
[truncated: 10,521 more rows]
