# Supplementary material for: Mapping and modeling the genomic basis of differential RNA isoform expression at single-cell resolution with LR-Split-seq
Source: Genome Biol. 2021 Oct 7;22:286. doi: 10.1186/s13059-021-02505-w (PMC8495978; doi:10.1186/s13059-021-02505-w)
Supplement: Supplementary file 2 — Additional file 2:. Tables S1-S14. [file 13059_2021_2505_MOESM2_ESM.gz › supp_tables/S8_bulk_tss_5.sort.bed]

chr1	4785630	4785754	m54284U_200627_185153/84608129/ccs_2_432	4	-
chr1	4807759	4807968	m54284U_200704_135138/126551427/ccs_4_1321	12	+
chr1	4857691	4857949	m54284U_200704_135138/32770633/ccs_6_1362	13	+
chr1	5018758	5018833	m54284U_200127_154514/57279552/ccs_10_7	1	-
chr1	5019333	5019412	m54284U_200126_091954/6555950/ccs_11_74	1	-
chr1	5083061	5083256	m54284U_200627_185153/139725342/ccs_15_1347	12	+
chr1	6214609	6214937	m54284U_200126_091954/108332820/ccs_19_582	6	+
chr1	7026166	7026170	m54284U_200127_154514/166330641/ccs_26_3	1	+
chr1	7088868	7089197	m54284U_200127_154514/120783684/ccs_27_395	4	+
chr1	9545362	9546006	m54284U_200627_185153/34081622/ccs_30_1718	16	+
chr1	9548056	9548082	m54284U_200704_135138/179634690/ccs_34_3	1	+
chr1	9700119	9700215	m54284U_200126_091954/44564564/ccs_40_5	1	-
chr1	9700359	9700445	m54284U_200704_135138/150276381/ccs_41_4	1	-
chr1	9745896	9745971	m54284U_200704_135138/66456371/ccs_42_25	1	-
chr1	9746131	9746132	m54284U_200627_185153/89786119/ccs_43_2	1	-
chr1	9746358	9746501	m54284U_200627_185153/161022986/ccs_44_9	1	-
chr1	9747051	9747075	m54284U_200704_135138/40438335/ccs_45_3	1	-
chr1	9747465	9747519	m54284U_200704_135138/42993881/ccs_47_15	1	-
chr1	9747614	9747664	m54284U_200704_135138/123210164/ccs_48_3	1	-
chr1	9747835	9747994	m54284U_200627_185153/166266586/ccs_49_13	1	-
chr1	9748248	9748477	m54284U_200127_154514/167577600/ccs_50_203	2	-
chr1	9798121	9798222	m54284U_200127_154514/26083582/ccs_52_70	1	+
chr1	9944056	9944159	m54284U_200704_135138/140116923/ccs_54_52	1	-
chr1	10037732	10037981	m54284U_200704_135138/19791882/ccs_57_646	6	-
chr1	10038110	10038242	m54284U_200704_135138/157813280/ccs_58_44	1	-
chr1	10039763	10039835	m54284U_200126_091954/70451543/ccs_60_33	1	+
chr1	10214202	10214256	m54284U_200127_154514/144509239/ccs_73_3	1	-
chr1	10232485	10232566	m54284U_200704_135138/80677453/ccs_74_10	1	-
chr1	10232636	10232840	m54284U_200627_185153/129043083/ccs_75_51	1	-
chr1	10232928	10233131	m54284U_200704_135138/21760209/ccs_76_51	1	-
chr1	12692439	12692661	m54284U_200627_185153/57148390/ccs_78_70	1	+
chr1	12989871	12989913	m54284U_200704_135138/54002936/ccs_80_16	1	-
chr1	12990266	12990278	m54284U_200704_135138/131271079/ccs_81_2	1	-
chr1	12992582	12992769	m54284U_200126_091954/853603/ccs_85_19	1	-
chr1	13372445	13372456	m54284U_200704_135138/16319512/ccs_89_3	1	-
chr1	13373648	13373672	m54284U_200127_154514/91161786/ccs_90_2	1	-
chr1	13374039	13374042	m54284U_200126_091954/152306879/ccs_91_2	1	-
chr1	13589637	13589985	m54284U_200627_185153/16908376/ccs_93_1843	17	-
chr1	13660359	13660605	m54284U_200127_154514/176882424/ccs_94_366	4	-
chr1	14304632	14304679	m54284U_200704_135138/27853077/ccs_98_5	1	-
chr1	14309842	14310145	m54284U_200127_154514/96471254/ccs_100_74	1	-
chr1	14310205	14310254	m54284U_200127_154514/84412221/ccs_101_14	1	-
chr1	14755973	14756043	m54284U_200704_135138/6489863/ccs_105_30	1	-
chr1	16101750	16101929	m54284U_200627_185153/394433/ccs_109_202	2	-
chr1	16104372	16104452	m54284U_200126_091954/21037160/ccs_112_3174	29	-
chr1	16105299	16105592	m54284U_200127_154514/127469934/ccs_113_378	4	+
chr1	16105666	16106007	m54284U_200627_185153/48958259/ccs_114_88	1	+
chr1	16519212	16519340	m54284U_200627_185153/53870734/ccs_125_195	2	-
chr1	16619218	16619369	m54284U_200127_154514/117704682/ccs_129_763	7	-
chr1	16648005	16648012	m54284U_200627_185153/11471618/ccs_130_15	1	-
chr1	16656654	16656659	m54284U_200627_185153/87558549/ccs_132_2	1	-
chr1	16656846	16657174	m54284U_200704_135138/55904289/ccs_133_569	6	-
chr1	16665185	16665489	m54284U_200627_185153/46334958/ccs_135_978	9	+
chr1	16688418	16688475	m54284U_200704_135138/132843637/ccs_140_4	1	+
chr1	16995202	16995233	m54284U_200704_135138/68487577/ccs_142_2	1	-
chr1	16995702	16995708	m54284U_200704_135138/172490947/ccs_143_3	1	-
chr1	16995814	16995894	m54284U_200627_185153/153160239/ccs_144_19	1	-
chr1	16996203	16996372	m54284U_200704_135138/156109438/ccs_145_8	1	-
chr1	16996753	16996865	m54284U_200704_135138/179897825/ccs_147_9	1	-
chr1	16997253	16997267	m54284U_200704_135138/26084958/ccs_149_4	1	-
chr1	17004161	17004162	m54284U_200704_135138/20775241/ccs_150_3	1	-
chr1	17004496	17004534	m54284U_200627_185153/102761959/ccs_153_21	1	-
chr1	17016062	17016063	m54284U_200627_185153/92210606/ccs_154_3	1	-
chr1	17091340	17091372	m54284U_200627_185153/21496432/ccs_155_8	1	-
chr1	17091488	17091515	m54284U_200704_135138/69402696/ccs_156_4	1	-
chr1	17091768	17091818	m54284U_200627_185153/75104345/ccs_158_3	1	-
chr1	17092020	17092060	m54284U_200627_185153/76416536/ccs_159_3	1	-
chr1	17097252	17097280	m54284U_200704_135138/53480209/ccs_160_9	1	-
chr1	17097353	17097445	m54284U_200627_185153/46532972/ccs_161_9	1	-
chr1	17097705	17097904	m54284U_200126_091954/4064677/ccs_163_143	2	-
chr1	17601847	17601890	m54284U_200627_185153/150013709/ccs_164_2	1	+
chr1	20450340	20450349	m54284U_200704_135138/9961789/ccs_168_2	1	-
chr1	20522863	20522904	m54284U_200627_185153/139920888/ccs_169_2	1	-
chr1	20621745	20621794	m54284U_200704_135138/33359029/ccs_176_3	1	-
chr1	20669880	20669943	m54284U_200704_135138/177670475/ccs_178_17	1	+
chr1	20670023	20670149	m54284U_200704_135138/102695666/ccs_179_40	1	+
chr1	20679543	20679554	m54284U_200704_135138/155780876/ccs_183_15	1	+
chr1	20682855	20682922	m54284U_200627_185153/172362061/ccs_190_34	1	+
chr1	20803251	20803252	m54284U_200127_154514/46532384/ccs_196_2	1	-
chr1	20810084	20810131	m54284U_200127_154514/26870032/ccs_197_2	1	-
chr1	20820160	20820363	m54284U_200126_091954/137299956/ccs_198_3451	31	-
chr1	20890557	20890599	m54284U_200126_091954/63440779/ccs_199_10	1	+
chr1	20934933	20934973	m54284U_200627_185153/125897246/ccs_200_2	1	+
chr1	21079179	21079244	m54284U_200126_091954/79103444/ccs_206_14	1	-
chr1	21218599	21218642	m54284U_200126_091954/71304641/ccs_207_4	1	+
chr1	21512029	21512043	m54284U_200704_135138/49744102/ccs_208_18	1	-
chr1	23382901	23382927	m54284U_200704_135138/112066564/ccs_210_2	1	-
chr1	23383141	23383308	m54284U_200627_185153/19990791/ccs_211_25	1	-
chr1	23922078	23922421	m54284U_200704_135138/169411346/ccs_213_227	3	-
chr1	24005596	24005678	m54284U_200704_135138/96535948/ccs_214_131	2	-
chr1	24100188	24100381	m54284U_200127_154514/153814540/ccs_218_235	3	-
chr1	24612963	24613120	m54284U_200704_135138/41419171/ccs_221_13	1	-
chr1	24613282	24613432	m54284U_200704_135138/160432619/ccs_222_11	1	-
chr1	24613523	24613673	m54284U_200704_135138/163645811/ccs_223_56	1	-
chr1	24613745	24614016	m54284U_200627_185153/25363096/ccs_224_29	1	-
chr1	24614089	24614191	m54284U_200704_135138/81264674/ccs_225_57	1	-
chr1	24614310	24614396	m54284U_200627_185153/16384152/ccs_226_14	1	-
chr1	24614567	24614649	m54284U_200627_185153/104336088/ccs_227_7	1	-
chr1	24614707	24614740	m54284U_200704_135138/63571361/ccs_228_7	1	-
chr1	24614807	24614814	m54284U_200627_185153/82182674/ccs_229_5	1	-
chr1	24614974	24615406	m54284U_200627_185153/124585232/ccs_230_123	2	-
chr1	24615538	24615565	m54284U_200627_185153/97584106/ccs_231_10	1	-
chr1	24615729	24615854	m54284U_200627_185153/68749061/ccs_232_24	1	-
chr1	24615954	24616155	m54284U_200627_185153/72353790/ccs_233_57	1	-
chr1	24678528	24678795	m54284U_200704_135138/149621493/ccs_234_497	5	+
chr1	28580508	28580519	m54284U_200704_135138/88869693/ccs_236_6	1	-
chr1	30873581	30873753	m54284U_200627_185153/57803094/ccs_241_106	1	-
chr1	30873840	30873920	m54284U_200704_135138/154010290/ccs_242_27	1	-
chr1	30949155	30949349	m54284U_200627_185153/123929770/ccs_246_18	1	-
chr1	30949578	30949777	m54284U_200126_091954/176555540/ccs_247_2818	25	-
chr1	30950037	30950204	m54284U_200126_091954/171704659/ccs_249_52	1	-
chr1	33453986	33453987	m54284U_200704_135138/105252326/ccs_251_2	1	-
chr1	33669685	33669820	m54284U_200126_091954/67895539/ccs_252_477	5	-
chr1	33719857	33720243	m54284U_200127_154514/149555971/ccs_253_475	5	+
chr1	33757641	33757816	m54284U_200627_185153/91422836/ccs_256_1365	13	-
chr1	33814380	33814576	m54284U_200127_154514/90507061/ccs_260_345	4	-
chr1	33907599	33907953	m54284U_200627_185153/98240290/ccs_263_147	2	-
chr1	34439256	34439397	m54284U_200126_091954/144901481/ccs_289_286	3	-
chr1	34439498	34439545	m54284U_200127_154514/56887245/ccs_290_9	1	+
chr1	34439678	34439727	m54284U_200627_185153/176619613/ccs_291_12	1	-
chr1	34439780	34439910	m54284U_200704_135138/69338934/ccs_292_628	6	+
chr1	34801706	34801812	m54284U_200127_154514/167248939/ccs_295_10	1	+
chr1	34823000	34823004	m54284U_200627_185153/45419014/ccs_297_3	1	+
chr1	34842869	34843056	m54284U_200704_135138/56625264/ccs_299_180	2	-
chr1	34849926	34850043	m54284U_200127_154514/158008550/ccs_300_1055	10	+
chr1	34851837	34851866	m54284U_200126_091954/112329164/ccs_301_59	1	+
chr1	36068324	36068515	m54284U_200627_185153/47776122/ccs_302_30	1	+
chr1	36244088	36244329	m54284U_200126_091954/99681538/ccs_318_359	4	-
chr1	36273396	36273442	m54284U_200627_185153/15075704/ccs_320_17	1	-
chr1	36307712	36307798	m54284U_200627_185153/94569659/ccs_321_323	3	+
chr1	36319895	36320001	m54284U_200627_185153/147194129/ccs_334_34	1	+
chr1	36331928	36331934	m54284U_200627_185153/75891986/ccs_342_4	1	+
chr1	36332347	36332357	m54284U_200627_185153/46990526/ccs_343_2	1	+
chr1	36367842	36367975	m54284U_200704_135138/131465873/ccs_347_24	1	-
chr1	36369050	36369191	m54284U_200126_091954/146407966/ccs_349_276	3	-
chr1	36439643	36439656	m54284U_200704_135138/162662865/ccs_350_2	1	-
chr1	36445107	36445292	m54284U_200704_135138/58525167/ccs_351_542	5	-
chr1	36471741	36471852	m54284U_200127_154514/142148083/ccs_352_8	1	+
chr1	36472397	36472419	m54284U_200127_154514/119407118/ccs_353_2	1	+
chr1	36472565	36472580	m54284U_200704_135138/163120480/ccs_354_5	1	+
chr1	36472887	36472888	m54284U_200627_185153/40241799/ccs_356_2	1	+
chr1	36472978	36472991	m54284U_200627_185153/110559969/ccs_357_9	1	+
chr1	36535614	36535854	m54284U_200627_185153/172492759/ccs_374_824	8	-
chr1	36547147	36547261	m54284U_200126_091954/65210190/ccs_381_102	1	-
chr1	36556593	36556725	m54284U_200127_154514/148701848/ccs_382_18	1	-
chr1	36557532	36557555	m54284U_200627_185153/108202663/ccs_383_4	1	-
chr1	36558058	36558264	m54284U_200627_185153/146081116/ccs_385_98	1	-
chr1	36558359	36558403	m54284U_200627_185153/162923900/ccs_386_5	1	-
chr1	36691430	36691670	m54284U_200704_135138/54856102/ccs_389_1507	14	+
chr1	36709848	36710024	m54284U_200627_185153/50069990/ccs_392_1932	18	-
chr1	36795363	36795372	m54284U_200627_185153/42993551/ccs_397_2	1	-
chr1	36811532	36811537	m54284U_200704_135138/41091098/ccs_399_2	1	-
chr1	36840451	36840515	m54284U_200127_154514/97060182/ccs_401_8	1	-
chr1	37299887	37299947	m54284U_200627_185153/87032220/ccs_403_26	1	+
chr1	37429833	37430117	m54284U_200704_135138/79496369/ccs_404_732	7	-
chr1	37430141	37430238	m54284U_200704_135138/146473708/ccs_405_233	3	+
chr1	37438746	37438850	m54284U_200704_135138/168298638/ccs_407_46	1	+
chr1	37864806	37864842	m54284U_200627_185153/5505278/ccs_409_6	1	-
chr1	37865046	37865163	m54284U_200126_091954/127860879/ccs_410_45	1	-
chr1	37865223	37865241	m54284U_200627_185153/159451476/ccs_411_4	1	-
chr1	37871886	37871954	m54284U_200704_135138/2359527/ccs_413_8	1	+
chr1	37872193	37872291	m54284U_200627_185153/92474159/ccs_414_58	1	+
chr1	37872343	37872401	m54284U_200704_135138/27918606/ccs_415_7	1	+
chr1	37875571	37875592	m54284U_200704_135138/90767864/ccs_419_5	1	+
chr1	37879022	37879034	m54284U_200704_135138/25494219/ccs_420_11	1	-
chr1	37890219	37890245	m54284U_200704_135138/95748809/ccs_421_5	1	-
chr1	37890317	37890404	m54284U_200704_135138/38341088/ccs_422_35	1	-
chr1	37890485	37890570	m54284U_200627_185153/151257139/ccs_423_230	3	+
chr1	37897730	37897760	m54284U_200627_185153/95029381/ccs_426_8	1	+
chr1	37996925	37996967	m54284U_200127_154514/47907606/ccs_427_16	1	-
chr1	37997157	37997274	m54284U_200704_135138/84805632/ccs_428_485	5	-
chr1	37998085	37998301	m54284U_200627_185153/29559525/ccs_429_235	3	+
chr1	38019320	38019458	m54284U_200627_185153/40895541/ccs_432_444	4	+
chr1	38129573	38129831	m54284U_200704_135138/179176238/ccs_442_151	2	-
chr1	38130111	38130126	m54284U_200627_185153/2884307/ccs_444_4	1	-
chr1	38897913	38898161	m54284U_200627_185153/69140643/ccs_446_29	1	-
chr1	38987751	38987835	m54284U_200704_135138/177866139/ccs_448_989	9	+
chr1	39367825	39367958	m54284U_200704_135138/132713111/ccs_455_392	4	+
chr1	39368147	39368241	m54284U_200627_185153/108332367/ccs_457_82	1	+
chr1	39370014	39370124	m54284U_200704_135138/179765601/ccs_458_21	1	+
chr1	39371258	39371319	m54284U_200704_135138/73728951/ccs_459_3	1	+
chr1	39389459	39389460	m54284U_200704_135138/170788597/ccs_462_5	1	-
chr1	39457946	39458047	m54284U_200704_135138/102894225/ccs_465_26	1	-
chr1	39478686	39478767	m54284U_200704_135138/60031405/ccs_467_63	1	-
chr1	39535759	39536081	m54284U_200704_135138/149687116/ccs_469_200	2	+
chr1	39576886	39577072	m54284U_200627_185153/10094827/ccs_474_14	1	-
chr1	39577171	39577429	m54284U_200627_185153/38339590/ccs_475_107	1	-
chr1	39900765	39901265	m54284U_200704_135138/129828880/ccs_478_272	3	+
chr1	40225060	40225241	m54284U_200127_154514/76481252/ccs_494_14	1	+
chr1	40266543	40266683	m54284U_200126_091954/9766906/ccs_495_25	1	+
chr1	40313629	40313639	m54284U_200704_135138/92734014/ccs_497_3	1	+
chr1	40313728	40313746	m54284U_200127_154514/60556520/ccs_498_5	1	+
chr1	40314204	40314205	m54284U_200704_135138/27855702/ccs_499_2	1	+
chr1	40439776	40439777	m54284U_200127_154514/36701981/ccs_504_4	1	+
chr1	40515323	40515523	m54284U_200127_154514/99682886/ccs_505_166	2	+
chr1	40600908	40600950	m54284U_200126_091954/29689632/ccs_507_3	1	+
chr1	40681550	40681839	m54284U_200704_135138/78054320/ccs_510_256	3	+
chr1	40682000	40682075	m54284U_200627_185153/104401415/ccs_511_13	1	+
chr1	40805502	40805795	m54284U_200704_135138/113838456/ccs_516_384	4	+
chr1	40854789	40855098	m54284U_200704_135138/26411949/ccs_518_71	1	+
chr1	40855152	40855413	m54284U_200704_135138/119669339/ccs_519_150	2	+
chr1	42851221	42851406	m54284U_200127_154514/96208702/ccs_526_446	4	+
chr1	43092402	43092499	m54284U_200627_185153/59377253/ccs_530_68	1	-
chr1	43098694	43098806	m54284U_200704_135138/63113665/ccs_535_507	5	+
chr1	43163719	43163977	m54284U_200126_091954/112789083/ccs_544_763	7	-
chr1	43164036	43164095	m54284U_200627_185153/130616028/ccs_545_15	1	-
chr1	43189051	43189142	m54284U_200127_154514/108202139/ccs_546_699	7	+
chr1	43445709	43446004	m54284U_200126_091954/81069538/ccs_547_368	4	+
chr1	43730558	43730604	m54284U_200627_185153/140903744/ccs_549_2	1	+
chr1	43827664	43827823	m54284U_200627_185153/8848738/ccs_553_538	5	-
chr1	43933613	43933717	m54284U_200627_185153/20843092/ccs_555_37	1	+
chr1	43933951	43934238	m54284U_200704_135138/43125383/ccs_557_1586	15	+
chr1	44102340	44102505	m54284U_200127_154514/33622585/ccs_568_170	2	-
chr1	44118388	44118465	m54284U_200627_185153/2885805/ccs_572_9	1	-
chr1	44118603	44118923	m54284U_200704_135138/128321640/ccs_573_530	5	-
chr1	44118955	44119086	m54284U_200126_091954/83165210/ccs_574_67	1	+
chr1	44119341	44119420	m54284U_200704_135138/18287157/ccs_575_54	1	-
chr1	44119446	44119571	m54284U_200126_091954/36309281/ccs_576_61	1	+
chr1	44119935	44120097	m54284U_200126_091954/111348077/ccs_578_45	1	+
chr1	44147863	44148131	m54284U_200627_185153/77006988/ccs_581_489	5	+
chr1	44551644	44551756	m54284U_200627_185153/59574287/ccs_585_57	1	+
chr1	45311431	45311814	m54284U_200704_135138/165740584/ccs_586_15020	134	+
chr1	45502843	45503350	m54284U_200127_154514/34866475/ccs_621_1627	15	-
chr1	45795427	45795611	m54284U_200704_135138/5112074/ccs_623_1224	11	+
chr1	45857361	45857395	m54284U_200126_091954/16976045/ccs_625_3	1	-
chr1	45925480	45925603	m54284U_200627_185153/128910995/ccs_627_214	2	-
chr1	46853485	46853733	m54284U_200127_154514/162530967/ccs_628_202	2	-
chr1	46854045	46854109	m54284U_200704_135138/112134798/ccs_629_3	1	-
chr1	50927488	50927564	m54284U_200704_135138/126878659/ccs_631_82	1	+
chr1	50927975	50927998	m54284U_200704_135138/161677574/ccs_634_5	1	+
chr1	51185430	51185524	m54284U_200704_135138/76416843/ccs_635_13	1	+
chr1	51289023	51289832	m54284U_200627_185153/73401751/ccs_636_968	9	+
chr1	51300665	51300851	m54284U_200627_185153/42666663/ccs_637_39	1	+
chr1	51300962	51300989	m54284U_200627_185153/170133683/ccs_638_2	1	+
chr1	51301177	51301224	m54284U_200627_185153/170067716/ccs_639_8	1	+
chr1	51301290	51301482	m54284U_200704_135138/142738186/ccs_640_26	1	+
chr1	51301950	51301955	m54284U_200627_185153/92013031/ccs_641_8	1	+
chr1	51302778	51302819	m54284U_200704_135138/122489430/ccs_642_144	2	+
chr1	51477867	51478315	m54284U_200627_185153/81003351/ccs_646_47	1	-
chr1	51478375	51478453	m54284U_200627_185153/27199391/ccs_647_166	2	-
chr1	51915901	51915994	m54284U_200127_154514/96995549/ccs_652_269	3	-
chr1	52119426	52119572	m54284U_200126_091954/31721775/ccs_655_89	1	+
chr1	52232711	52232958	m54284U_200627_185153/65669039/ccs_660_20	1	-
chr1	52233061	52233265	m54284U_200704_135138/29557427/ccs_661_138	2	-
chr1	52500226	52500564	m54284U_200627_185153/36897584/ccs_663_490	5	-
chr1	52630710	52630775	m54284U_200126_091954/92669838/ccs_665_43	1	+
chr1	52727300	52727304	m54284U_200627_185153/132908963/ccs_668_2	1	-
chr1	52817503	52817581	m54284U_200127_154514/156043997/ccs_669_88	1	-
chr1	52817650	52817805	m54284U_200126_091954/39060257/ccs_670_131	2	-
chr1	52845014	52845123	m54284U_200127_154514/62458599/ccs_671_228	3	+
chr1	53296941	53297034	m54284U_200704_135138/148244828/ccs_672_175	2	-
chr1	53297022	53297167	m54284U_200126_091954/43059957/ccs_673_389	4	+
chr1	53313627	53313744	m54284U_200126_091954/82051206/ccs_674_268	3	+
chr1	53352560	53352764	m54284U_200126_091954/107675972/ccs_676_1444	13	-
chr1	53785088	53785261	m54284U_200627_185153/74515594/ccs_681_498	5	-
chr1	53866481	53866567	m54284U_200627_185153/81528564/ccs_683_10	1	-
chr1	53940357	53940384	m54284U_200127_154514/7670470/ccs_684_2	1	-
chr1	54250769	54250837	m54284U_200126_091954/5047643/ccs_686_5	1	+
chr1	54397842	54397852	m54284U_200126_091954/62326483/ccs_689_16	1	-
chr1	54438879	54439037	m54284U_200126_091954/121767405/ccs_690_308	3	-
chr1	54485025	54485044	m54284U_200627_185153/54068857/ccs_691_11	1	-
chr1	54557626	54557716	m54284U_200126_091954/35258976/ccs_692_19	1	-
chr1	54646769	54646807	m54284U_200627_185153/83689954/ccs_693_3	1	-
chr1	54926297	54926434	m54284U_200627_185153/158925890/ccs_697_29	1	-
chr1	55027355	55027517	m54284U_200704_135138/139201336/ccs_711_2068	19	-
chr1	55052744	55052974	m54284U_200704_135138/86247058/ccs_712_553	5	+
chr1	55053068	55053119	m54284U_200627_185153/94044656/ccs_713_6	1	-
chr1	55086862	55086945	m54284U_200127_154514/179110759/ccs_718_13	1	-
chr1	55087796	55088287	m54284U_200704_135138/128060141/ccs_721_9556	85	-
chr1	55087956	55087996	m54284U_200126_091954/8520991/ccs_722_4	1	+
chr1	55088112	55088397	m54284U_200704_135138/148113697/ccs_723_1381	13	+
chr1	55131216	55131367	m54284U_200704_135138/96732901/ccs_725_991	9	+
chr1	55226196	55227166	m54284U_200126_091954/117835553/ccs_726_354	4	-
chr1	55228376	55228399	m54284U_200627_185153/82969798/ccs_728_3	1	-
chr1	55237152	55237446	m54284U_200627_185153/34736090/ccs_729_141	2	+
chr1	55239259	55239326	m54284U_200627_185153/111870276/ccs_734_14	1	+
chr1	56971329	56971331	m54284U_200627_185153/142739081/ccs_741_2	1	-
chr1	56973215	56973262	m54284U_200704_135138/179241440/ccs_742_2	1	+
chr1	57377596	57377774	m54284U_200704_135138/73402740/ccs_746_271	3	+
chr1	57383964	57384000	m54284U_200126_091954/78251211/ccs_748_15	1	+
chr1	57406416	57406513	m54284U_200627_185153/40108741/ccs_755_73	1	-
chr1	57406507	57406597	m54284U_200127_154514/4196092/ccs_757_31	1	+
chr1	57406650	57406714	m54284U_200126_091954/126618167/ccs_758_16	1	-
chr1	57406678	57406809	m54284U_200126_091954/73400423/ccs_759_154	2	+
chr1	57774634	57774677	m54284U_200704_135138/169740277/ccs_764_4	1	+
chr1	57774754	57774945	m54284U_200627_185153/63308142/ccs_765_72	1	+
chr1	57969925	57969926	m54284U_200704_135138/80872985/ccs_773_3	1	-
chr1	57969987	57970160	m54284U_200127_154514/177277332/ccs_774_196	2	-
chr1	57995939	57996290	m54284U_200704_135138/8128643/ccs_775_394	4	+
chr1	58029952	58030001	m54284U_200627_185153/45288271/ccs_777_5	1	+
chr1	58393071	58393238	m54284U_200627_185153/108530098/ccs_781_6613	59	+
chr1	58406402	58406449	m54284U_200126_091954/130416721/ccs_791_6	1	+
chr1	58423987	58424101	m54284U_200627_185153/121702501/ccs_793_286	3	-
chr1	58445211	58445326	m54284U_200627_185153/165479471/ccs_795_27	1	+
chr1	58445367	58445549	m54284U_200627_185153/64161408/ccs_797_106	1	-
chr1	58445491	58445673	m54284U_200704_135138/153486972/ccs_798_389	4	+
chr1	58447632	58447734	m54284U_200627_185153/6424269/ccs_799_20	1	+
chr1	58447809	58448017	m54284U_200704_135138/44567268/ccs_800_23	1	+
chr1	58504805	58505114	m54284U_200126_091954/133040434/ccs_801_1110	10	-
chr1	58586248	58586315	m54284U_200627_185153/118947914/ccs_802_57	1	-
chr1	58586370	58586437	m54284U_200704_135138/47514371/ccs_803_7	1	+
chr1	58586595	58586654	m54284U_200627_185153/98042998/ccs_804_246	3	+
chr1	58646594	58646622	m54284U_200127_154514/7734212/ccs_805_7	1	+
chr1	58652608	58652629	m54284U_200126_091954/85722883/ccs_807_2	1	+
chr1	58711455	58711561	m54284U_200127_154514/65209276/ccs_809_87	1	+
chr1	58712084	58712197	m54284U_200127_154514/169870461/ccs_810_14	1	+
chr1	58713213	58713346	m54284U_200627_185153/64028916/ccs_811_208	2	+
chr1	58795374	58795720	m54284U_200704_135138/162990606/ccs_826_325	3	+
chr1	58973333	58973515	m54284U_200627_185153/106170244/ccs_831_167	2	-
chr1	58973534	58973708	m54284U_200627_185153/49873584/ccs_832_171	2	+
chr1	58973793	58973829	m54284U_200127_154514/2621537/ccs_833_2	1	+
chr1	59119726	59119834	m54284U_200627_185153/147850888/ccs_836_304	3	-
chr1	59120049	59120130	m54284U_200126_091954/170919167/ccs_837_117	2	-
chr1	59120407	59120446	m54284U_200704_135138/29821719/ccs_838_8	1	-
chr1	59207799	59207800	m54284U_200627_185153/27263286/ccs_841_2	1	-
chr1	59220455	59220457	m54284U_200127_154514/45351721/ccs_845_3	1	-
chr1	59237175	59237259	m54284U_200704_135138/54070015/ccs_846_215	2	-
chr1	59482097	59482265	m54284U_200704_135138/129368425/ccs_847_115	2	+
chr1	59482463	59482977	m54284U_200704_135138/146605943/ccs_849_120	2	+
chr1	59483172	59483288	m54284U_200704_135138/38274296/ccs_851_12	1	+
chr1	59483441	59483651	m54284U_200704_135138/123601255/ccs_853_77	1	+
chr1	59670720	59670837	m54284U_200704_135138/10159563/ccs_872_1166	11	-
chr1	59684916	59685160	m54284U_200627_185153/119997533/ccs_874_2006	18	+
chr1	59764305	59764456	m54284U_200127_154514/23856931/ccs_878_11	1	+
chr1	59912976	59913221	m54284U_200704_135138/140574896/ccs_880_40	1	+
chr1	59913392	59913443	m54284U_200704_135138/127075340/ccs_881_4	1	+
chr1	59913685	59913708	m54284U_200627_185153/88736378/ccs_883_3	1	+
chr1	60078238	60078243	m54284U_200704_135138/88670400/ccs_885_19	1	-
chr1	60097612	60097769	m54284U_200126_091954/134743246/ccs_886_193	2	-
chr1	60097885	60097935	m54284U_200127_154514/133825339/ccs_887_240	3	-
chr1	60098097	60098223	m54284U_200127_154514/85199620/ccs_888_414	4	-
chr1	60098199	60098281	m54284U_200704_135138/4064226/ccs_889_32	1	+
chr1	60098426	60098534	m54284U_200627_185153/1116545/ccs_891_33	1	-
chr1	60180571	60180652	m54284U_200704_135138/107546575/ccs_894_45	1	+
chr1	60343249	60343401	m54284U_200126_091954/173606201/ccs_899_608	6	+
chr1	60409546	60409889	m54284U_200704_135138/168428685/ccs_901_215	2	+
chr1	60478622	60478664	m54284U_200627_185153/47122980/ccs_908_14	1	+
chr1	60566640	60566852	m54284U_200126_091954/96796750/ccs_915_32	1	-
chr1	60703916	60703990	m54284U_200127_154514/121111400/ccs_917_36	1	+
chr1	60746374	60746466	m54284U_200704_135138/118818907/ccs_919_20	1	+
chr1	62703306	62703536	m54284U_200126_091954/114362283/ccs_921_153	2	+
chr1	62796570	62796604	m54284U_200704_135138/53348255/ccs_929_14	1	+
chr1	63114315	63114335	m54284U_200704_135138/120259076/ccs_935_9	1	-
chr1	63114450	63114457	m54284U_200704_135138/161023058/ccs_936_2	1	+
chr1	63176466	63176847	m54284U_200704_135138/177145401/ccs_946_3246	29	-
chr1	63176793	63176911	m54284U_200127_154514/6291606/ccs_948_77	1	+
chr1	63177034	63177277	m54284U_200127_154514/72485390/ccs_950_1101	10	+
chr1	63179457	63179538	m54284U_200627_185153/117571916/ccs_953_165	2	+
chr1	63730599	63730706	m54284U_200126_091954/139856354/ccs_956_753	7	+
chr1	64078885	64078886	m54284U_200627_185153/135725623/ccs_959_2	1	-
chr1	64121012	64121041	m54284U_200704_135138/72222330/ccs_960_6	1	-
chr1	64121228	64121347	m54284U_200704_135138/27132125/ccs_961_12	1	-
chr1	64121411	64121523	m54284U_200704_135138/76678081/ccs_962_25	1	-
chr1	64532774	64533008	m54284U_200704_135138/161679492/ccs_964_303	3	+
chr1	64615510	64615652	m54284U_200127_154514/69470650/ccs_966_80	1	-
chr1	64616441	64616445	m54284U_200704_135138/81594442/ccs_967_13	1	-
chr1	64617155	64617273	m54284U_200127_154514/104663306/ccs_968_179	2	-
chr1	64617707	64617777	m54284U_200126_091954/70321459/ccs_969_11	1	-
chr1	64690917	64691232	m54284U_200704_135138/103090269/ccs_973_57	1	+
chr1	64691285	64691358	m54284U_200704_135138/17957000/ccs_974_11	1	+
chr1	64723968	64723993	m54284U_200704_135138/9503225/ccs_978_6	1	+
chr1	64724065	64724079	m54284U_200126_091954/58590853/ccs_979_4	1	+
chr1	64737347	64737390	m54284U_200704_135138/56492052/ccs_983_3	1	-
chr1	64737568	64737575	m54284U_200126_091954/138543807/ccs_984_2	1	-
chr1	64956688	64956834	m54284U_200127_154514/58392819/ccs_986_28	1	-
chr1	64993999	64994002	m54284U_200704_135138/18024343/ccs_987_27	1	-
chr1	64994303	64994636	m54284U_200704_135138/63899729/ccs_989_319	3	-
chr1	65179029	65179149	m54284U_200704_135138/62524005/ccs_992_1102	10	-
chr1	65186452	65186537	m54284U_200704_135138/38274201/ccs_995_42	1	-
chr1	65186682	65186730	m54284U_200127_154514/177931003/ccs_996_20	1	+
chr1	65190316	65190323	m54284U_200627_185153/9830459/ccs_997_8	1	+
chr1	65246303	65246325	m54284U_200627_185153/131399961/ccs_999_3	1	+
chr1	65276485	65276486	m54284U_200627_185153/79103026/ccs_1004_4	1	+
chr1	66700799	66701006	m54284U_200627_185153/83625634/ccs_1006_344	4	+
chr1	66816915	66816957	m54284U_200627_185153/160762060/ccs_1015_9	1	-
chr1	66817393	66817604	m54284U_200704_135138/165021911/ccs_1016_133	2	-
chr1	66863207	66863419	m54284U_200704_135138/90374631/ccs_1022_1625	15	-
chr1	66935292	66935463	m54284U_200627_185153/592239/ccs_1027_4858	44	-
chr1	66937457	66937899	m54284U_200704_135138/156633082/ccs_1029_1087	10	-
chr1	66944831	66945142	m54284U_200704_135138/59770493/ccs_1031_833	8	-
chr1	67038591	67038900	m54284U_200704_135138/86772527/ccs_1035_470	5	-
chr1	69685998	69686027	m54284U_200127_154514/133433084/ccs_1036_2	1	-
chr1	71102906	71102998	m54284U_200627_185153/74385617/ccs_1038_50	1	-
chr1	71557121	71557255	m54284U_200127_154514/39521003/ccs_1040_357	4	+
chr1	71607951	71608023	m54284U_200126_091954/25167799/ccs_1049_17	1	-
chr1	71641293	71641294	m54284U_200627_185153/36767511/ccs_1064_2	1	-
chr1	71653144	71653251	m54284U_200127_154514/74318702/ccs_1068_253	3	-
chr1	71653346	71653353	m54284U_200704_135138/41746843/ccs_1069_2	1	+
chr1	71888111	71888184	m54284U_200627_185153/113967219/ccs_1071_8	1	+
chr1	71888401	71888402	m54284U_200704_135138/156960344/ccs_1072_3	1	+
chr1	72212087	72212412	m54284U_200704_135138/131073039/ccs_1075_121	2	-
chr1	72254795	72254936	m54284U_200704_135138/67569272/ccs_1078_25	1	+
chr1	72284220	72284326	m54284U_200127_154514/176030628/ccs_1079_244	3	-
chr1	72284375	72284415	m54284U_200627_185153/43844497/ccs_1080_18	1	+
chr1	72307329	72307554	m54284U_200627_185153/177799519/ccs_1083_709	7	+
chr1	72583236	72583417	m54284U_200627_185153/118554864/ccs_1086_267	3	+
chr1	72583558	72583630	m54284U_200126_091954/175112325/ccs_1087_26	1	+
chr1	72711245	72711376	m54284U_200627_185153/135988243/ccs_1092_1646	15	+
chr1	72711670	72711770	m54284U_200704_135138/131466263/ccs_1093_1087	10	+
chr1	72824428	72824676	m54284U_200126_091954/154666544/ccs_1096_488	5	+
chr1	72873824	72874107	m54284U_200627_185153/102892564/ccs_1103_55	1	-
chr1	72874181	72874263	m54284U_200704_135138/53152427/ccs_1104_66	1	-
chr1	72874333	72874618	m54284U_200704_135138/21104858/ccs_1105_66	1	-
chr1	72874696	72874888	m54284U_200627_185153/76941965/ccs_1106_103	1	-
chr1	73824387	73824409	m54284U_200627_185153/83231224/ccs_1110_3	1	-
chr1	73952442	73952555	m54284U_200627_185153/116328224/ccs_1116_8	1	-
chr1	73952688	73952690	m54284U_200704_135138/142214612/ccs_1117_4	1	-
chr1	73952768	73952860	m54284U_200704_135138/47515964/ccs_1118_8	1	-
chr1	73952929	73952957	m54284U_200704_135138/55838664/ccs_1119_4	1	-
chr1	73953071	73953127	m54284U_200704_135138/134480468/ccs_1120_5	1	-
chr1	74016354	74016485	m54284U_200127_154514/47253762/ccs_1125_60	1	-
chr1	74037113	74037172	m54284U_200126_091954/143458592/ccs_1128_11	1	-
chr1	74236397	74236877	m54284U_200627_185153/65603800/ccs_1130_4252	38	+
chr1	74284243	74284283	m54284U_200704_135138/64356602/ccs_1139_4	1	-
chr1	74284524	74284777	m54284U_200126_091954/25887708/ccs_1140_3393	31	-
chr1	74284992	74285115	m54284U_200704_135138/90702196/ccs_1141_190	2	+
chr1	74285652	74285699	m54284U_200627_185153/178588344/ccs_1144_2	1	-
chr1	74285840	74285845	m54284U_200704_135138/66453582/ccs_1145_7	1	+
chr1	74289443	74289520	m54284U_200704_135138/97192779/ccs_1153_121	2	-
chr1	74289889	74289925	m54284U_200704_135138/31458364/ccs_1154_237	3	-
chr1	74295230	74295610	m54284U_200704_135138/82643130/ccs_1159_735	7	-
chr1	74304126	74304417	m54284U_200627_185153/159645730/ccs_1163_752	7	-
chr1	74332621	74332685	m54284U_200127_154514/39388017/ccs_1165_36	1	+
chr1	74351841	74351897	m54284U_200627_185153/161679012/ccs_1166_3	1	+
chr1	74352094	74352102	m54284U_200704_135138/150537042/ccs_1167_4	1	+
chr1	74352222	74352271	m54284U_200627_185153/145099009/ccs_1168_3	1	+
chr1	74375220	74375272	m54284U_200627_185153/58458944/ccs_1170_3	1	+
chr1	74376655	74376665	m54284U_200704_135138/25495495/ccs_1171_2	1	+
chr1	74391820	74391945	m54284U_200126_091954/65078379/ccs_1172_30	1	+
chr1	74392122	74392154	m54284U_200127_154514/46860508/ccs_1173_2	1	+
chr1	74392290	74392321	m54284U_200127_154514/51775536/ccs_1174_5	1	+
chr1	74392382	74392397	m54284U_200127_154514/25232505/ccs_1175_2	1	+
chr1	74393317	74393321	m54284U_200126_091954/41551327/ccs_1176_2	1	+
chr1	74505675	74505891	m54284U_200704_135138/75171784/ccs_1179_96	1	-
chr1	74506000	74506125	m54284U_200127_154514/45680546/ccs_1180_219	2	+
chr1	74506261	74506434	m54284U_200126_091954/19858776/ccs_1181_590	6	+
chr1	74506612	74506635	m54284U_200627_185153/52955730/ccs_1183_4	1	-
chr1	74529725	74529737	m54284U_200704_135138/150339613/ccs_1190_34	1	+
chr1	74542878	74542911	m54284U_200627_185153/5046880/ccs_1194_5	1	+
chr1	74587479	74587485	m54284U_200126_091954/169609077/ccs_1198_2	1	+
chr1	74588045	74588091	m54284U_200127_154514/64160972/ccs_1201_6	1	+
chr1	74588047	74588232	m54284U_200627_185153/45023616/ccs_1202_20	1	-
chr1	74588253	74588451	m54284U_200704_135138/46334424/ccs_1203_231	3	+
chr1	74601359	74601398	m54284U_200627_185153/69733050/ccs_1206_96	1	-
chr1	74601459	74601494	m54284U_200127_154514/18416315/ccs_1207_14	1	+
chr1	74661656	74661837	m54284U_200127_154514/14092604/ccs_1210_126	2	+
chr1	74747350	74747441	m54284U_200627_185153/164496600/ccs_1219_14	1	-
chr1	74748752	74749003	m54284U_200627_185153/37357101/ccs_1223_243	3	-
chr1	74749407	74749453	m54284U_200627_185153/26870059/ccs_1224_37	1	-
chr1	74754430	74754439	m54284U_200627_185153/64359041/ccs_1225_3	1	+
chr1	74791656	74792268	m54284U_200627_185153/4129624/ccs_1226_727	7	+
chr1	75141496	75141866	m54284U_200126_091954/87556633/ccs_1233_178	2	-
chr1	75142344	75142404	m54284U_200627_185153/56035252/ccs_1234_15	1	-
chr1	75142555	75142711	m54284U_200126_091954/178522604/ccs_1237_128	2	-
chr1	75142720	75143111	m54284U_200627_185153/151652649/ccs_1238_185	2	+
chr1	75146487	75146534	m54284U_200627_185153/143983773/ccs_1242_27	1	+
chr1	75146647	75146723	m54284U_200704_135138/104989797/ccs_1243_22	1	+
chr1	75168636	75168690	m54284U_200627_185153/36308421/ccs_1248_123	2	+
chr1	75168829	75168888	m54284U_200704_135138/67111168/ccs_1250_14	1	+
chr1	75171396	75171401	m54284U_200127_154514/63047120/ccs_1252_15	1	+
chr1	75179654	75180440	m54284U_200126_091954/29231588/ccs_1254_1216	11	-
chr1	75181426	75181601	m54284U_200704_135138/93456812/ccs_1256_11	1	-
chr1	75181781	75181791	m54284U_200627_185153/92211339/ccs_1257_4	1	-
chr1	75181884	75181885	m54284U_200704_135138/27526456/ccs_1258_2	1	-
chr1	75184712	75184738	m54284U_200704_135138/3015566/ccs_1259_3	1	-
chr1	75185100	75185121	m54284U_200627_185153/8192573/ccs_1260_4	1	-
chr1	75185247	75185304	m54284U_200704_135138/107545885/ccs_1261_3	1	-
chr1	75186474	75186514	m54284U_200627_185153/160956607/ccs_1262_3	1	-
chr1	75186610	75186625	m54284U_200704_135138/99222008/ccs_1263_12	1	-
chr1	75186683	75186693	m54284U_200704_135138/168822584/ccs_1264_5	1	-
chr1	75191695	75191730	m54284U_200126_091954/115869162/ccs_1265_16	1	-
chr1	75191875	75192028	m54284U_200704_135138/41486751/ccs_1266_165	2	-
chr1	75192132	75192294	m54284U_200126_091954/101582562/ccs_1267_193	2	+
chr1	75192642	75192645	m54284U_200127_154514/172032291/ccs_1270_3	1	+
chr1	75193812	75193850	m54284U_200704_135138/14551337/ccs_1271_2	1	+
chr1	75210828	75211047	m54284U_200704_135138/133761857/ccs_1274_966	9	+
chr1	75219216	75219309	m54284U_200704_135138/145688956/ccs_1282_454	5	-
chr1	75236420	75236654	m54284U_200627_185153/22809252/ccs_1284_554	5	+
chr1	75243641	75243871	m54284U_200627_185153/145163774/ccs_1289_48	1	+
chr1	75244023	75244039	m54284U_200627_185153/131072679/ccs_1290_28	1	+
chr1	75258482	75258533	m54284U_200126_091954/55510689/ccs_1302_10	1	-
chr1	75264149	75264207	m54284U_200127_154514/131203677/ccs_1303_14	1	-
chr1	75316898	75317050	m54284U_200126_091954/131007414/ccs_1306_484	5	-
chr1	75317278	75317546	m54284U_200704_135138/156239835/ccs_1307_559	5	-
chr1	75317602	75317661	m54284U_200704_135138/134744886/ccs_1308_31	1	-
chr1	75360100	75360975	m54284U_200127_154514/14419737/ccs_1310_16603	148	+
chr1	75382098	75382154	m54284U_200126_091954/178454757/ccs_1316_85	1	+
chr1	75400076	75400190	m54284U_200704_135138/31458375/ccs_1319_50	1	+
chr1	75401139	75401155	m54284U_200704_135138/172950032/ccs_1322_6	1	+
chr1	75435923	75436033	m54284U_200627_185153/170132323/ccs_1332_216	2	+
chr1	75441809	75441811	m54284U_200627_185153/94046969/ccs_1334_3	1	+
chr1	75477265	75477440	m54284U_200627_185153/7733504/ccs_1335_27	1	-
chr1	75477504	75477730	m54284U_200127_154514/172883975/ccs_1336_22	1	-
chr1	75478853	75479179	m54284U_200127_154514/62522867/ccs_1338_710	7	-
chr1	75479180	75479246	m54284U_200704_135138/30408988/ccs_1339_9	1	+
chr1	75479251	75479509	m54284U_200704_135138/153421751/ccs_1340_154	2	-
chr1	75492894	75493149	m54284U_200627_185153/39193109/ccs_1349_248	3	-
chr1	75493820	75493907	m54284U_200627_185153/89916228/ccs_1350_59	1	-
chr1	75498126	75498353	m54284U_200126_091954/6096766/ccs_1354_32	1	-
chr1	75502170	75502257	m54284U_200126_091954/65602936/ccs_1358_15	1	-
chr1	75502988	75503208	m54284U_200704_135138/150342308/ccs_1359_52	1	-
chr1	75503503	75503579	m54284U_200704_135138/52759292/ccs_1361_19	1	-
chr1	75505382	75505415	m54284U_200627_185153/158533195/ccs_1365_2	1	-
chr1	75505494	75505694	m54284U_200627_185153/105646014/ccs_1366_19	1	+
chr1	75505534	75505855	m54284U_200704_135138/174130186/ccs_1367_40	1	-
chr1	75506104	75506630	m54284U_200704_135138/44042061/ccs_1369_582	6	-
chr1	75507171	75507243	m54284U_200704_135138/165806821/ccs_1372_12	1	+
chr1	75521531	75521576	m54284U_200126_091954/167970110/ccs_1373_13	1	+
chr1	75521751	75521831	m54284U_200704_135138/135071457/ccs_1374_19	1	+
chr1	75528327	75528328	m54284U_200627_185153/65668990/ccs_1375_2	1	+
chr1	75529014	75529020	m54284U_200627_185153/14812532/ccs_1376_3	1	+
chr1	75529159	75529170	m54284U_200627_185153/24578616/ccs_1377_2	1	+
chr1	75532403	75532413	m54284U_200627_185153/103352154/ccs_1378_2	1	+
chr1	75532570	75532604	m54284U_200627_185153/180028217/ccs_1380_2	1	+
chr1	75532782	75532848	m54284U_200704_135138/150734193/ccs_1381_12	1	+
chr1	75533022	75533232	m54284U_200627_185153/119931359/ccs_1382_34	1	+
chr1	75546059	75546144	m54284U_200627_185153/138151447/ccs_1387_39	1	+
chr1	75549552	75549883	m54284U_200704_135138/55904835/ccs_1399_50	1	+
chr1	75550151	75550231	m54284U_200627_185153/25494279/ccs_1401_36	1	+
chr1	77368217	77368221	m54284U_200704_135138/92604971/ccs_1410_7	1	-
chr1	77373781	77373785	m54284U_200704_135138/64749872/ccs_1412_3	1	-
chr1	77513622	77513626	m54284U_200127_154514/44565046/ccs_1418_2	1	-
chr1	77514982	77514988	m54284U_200127_154514/174130690/ccs_1419_2	1	-
chr1	77515049	77515178	m54284U_200127_154514/132449742/ccs_1420_142	2	-
chr1	78488810	78488904	m54284U_200126_091954/125436740/ccs_1428_1504	14	-
chr1	78608116	78608148	m54284U_200704_135138/116656825/ccs_1429_2	1	-
chr1	78657832	78658085	m54284U_200627_185153/73663064/ccs_1431_1748	16	+
chr1	79440019	79440073	m54284U_200127_154514/163776290/ccs_1437_7	1	-
chr1	79761637	79761832	m54284U_200127_154514/76548628/ccs_1440_518	5	-
chr1	79775995	79776183	m54284U_200627_185153/45810364/ccs_1442_227	3	+
chr1	79781214	79781298	m54284U_200627_185153/155715911/ccs_1444_19	1	+
chr1	79858527	79858708	m54284U_200704_135138/50006378/ccs_1445_130	2	-
chr1	80340273	80340833	m54284U_200627_185153/175506523/ccs_1450_1456	13	-
chr1	82233171	82233193	m54284U_200627_185153/94635313/ccs_1451_2	1	+
chr1	82233832	82233840	m54284U_200627_185153/43582499/ccs_1452_10	1	+
chr1	82234403	82234404	m54284U_200127_154514/164890263/ccs_1453_5	1	+
chr1	82286822	82286880	m54284U_200126_091954/142215168/ccs_1455_4	1	-
chr1	82287002	82287063	m54284U_200126_091954/52035601/ccs_1456_4	1	-
chr1	82287350	82287523	m54284U_200127_154514/127860961/ccs_1458_8	1	-
chr1	82287663	82287674	m54284U_200127_154514/95619855/ccs_1459_2	1	-
chr1	82288040	82288061	m54284U_200127_154514/65995294/ccs_1460_3	1	-
chr1	82288290	82288455	m54284U_200127_154514/121438255/ccs_1461_15	1	-
chr1	82288716	82288717	m54284U_200127_154514/67567637/ccs_1462_3	1	-
chr1	82288987	82289008	m54284U_200126_091954/156435318/ccs_1463_2	1	-
chr1	82290902	82290939	m54284U_200126_091954/55051915/ccs_1468_4	1	-
chr1	82316558	82316660	m54284U_200627_185153/129174337/ccs_1470_218	2	+
chr1	82442894	82442906	m54284U_200704_135138/44761483/ccs_1474_22	1	+
chr1	82444443	82444462	m54284U_200704_135138/81529220/ccs_1480_11	1	+
chr1	82724880	82725062	m54284U_200704_135138/100206222/ccs_1482_1464	13	+
chr1	82750523	82750534	m54284U_200126_091954/180289973/ccs_1488_14	1	+
chr1	82778050	82778057	m54284U_200627_185153/180487972/ccs_1489_3	1	-
chr1	82839448	82839726	m54284U_200627_185153/32507311/ccs_1490_242	3	+
chr1	84284531	84284646	m54284U_200126_091954/126552291/ccs_1493_9	1	-
chr1	84782895	84782933	m54284U_200704_135138/7407926/ccs_1499_12	1	-
chr1	84838707	84838784	m54284U_200126_091954/59050446/ccs_1505_19	1	-
chr1	84839269	84839459	m54284U_200627_185153/107153511/ccs_1506_221	2	-
chr1	84839840	84839891	m54284U_200627_185153/30081538/ccs_1508_22	1	+
chr1	84840261	84840317	m54284U_200126_091954/179111404/ccs_1509_12	1	-
chr1	85793405	85793804	m54284U_200627_185153/139134692/ccs_1512_452	5	+
chr1	85850504	85850674	m54284U_200627_185153/139264064/ccs_1523_43	1	+
chr1	85894522	85894766	m54284U_200704_135138/100467877/ccs_1527_721	7	+
chr1	86064584	86064909	m54284U_200126_091954/70451390/ccs_1536_6423	57	+
chr1	86110734	86110769	m54284U_200627_185153/102236176/ccs_1546_2	1	-
chr1	86110976	86111018	m54284U_200704_135138/919637/ccs_1548_2	1	+
chr1	86111905	86111981	m54284U_200627_185153/92210147/ccs_1550_61	1	-
chr1	86154745	86154817	m54284U_200126_091954/34933331/ccs_1552_172	2	+
chr1	86350654	86350699	m54284U_200704_135138/95488806/ccs_1556_392	4	-
chr1	86350848	86350918	m54284U_200704_135138/129697670/ccs_1557_38	1	-
chr1	86358660	86358847	m54284U_200704_135138/144049831/ccs_1564_71	1	-
chr1	86359223	86359522	m54284U_200627_185153/71435077/ccs_1567_5077	46	-
chr1	86526693	86526928	m54284U_200704_135138/28246379/ccs_1573_4005	36	+
chr1	86582477	86582570	m54284U_200627_185153/163644182/ccs_1577_247	3	-
chr1	86587087	86587205	m54284U_200627_185153/145360937/ccs_1581_322	3	+
chr1	86605215	86605343	m54284U_200704_135138/104267857/ccs_1584_18	1	+
chr1	86606120	86606157	m54284U_200627_185153/124847328/ccs_1587_2	1	+
chr1	86703740	86703861	m54284U_200704_135138/171837442/ccs_1588_81	1	+
chr1	86908852	86909014	m54284U_200627_185153/178258165/ccs_1591_237	3	-
chr1	86909621	86909708	m54284U_200704_135138/46924293/ccs_1593_151	2	-
chr1	87190617	87191095	m54284U_200704_135138/127077213/ccs_1598_828	8	+
chr1	87205671	87205859	m54284U_200704_135138/139657280/ccs_1607_1786	16	+
chr1	87213883	87214164	m54284U_200627_185153/98765580/ccs_1618_424	4	+
chr1	87214226	87214475	m54284U_200627_185153/143263934/ccs_1619_720	7	+
chr1	87326991	87327074	m54284U_200127_154514/116853028/ccs_1625_462	5	+
chr1	87510173	87510462	m54284U_200126_091954/93718347/ccs_1637_720	7	-
chr1	87594547	87594630	m54284U_200627_185153/119016225/ccs_1638_23	1	+
chr1	87755855	87756215	m54284U_200627_185153/58853423/ccs_1639_824	8	+
chr1	87776937	87776938	m54284U_200704_135138/78512178/ccs_1640_2	1	+
chr1	87853257	87853439	m54284U_200627_185153/172427368/ccs_1647_699	7	+
chr1	87942380	87942595	m54284U_200627_185153/57543071/ccs_1655_60	1	+
chr1	87944192	87944286	m54284U_200704_135138/14944144/ccs_1664_11	1	+
chr1	87986135	87986136	m54284U_200704_135138/10028191/ccs_1670_2	1	-
chr1	88008327	88008347	m54284U_200704_135138/101910176/ccs_1673_2	1	-
chr1	88008515	88008582	m54284U_200704_135138/134415369/ccs_1675_271	3	-
chr1	88134757	88134827	m54284U_200627_185153/132186263/ccs_1676_27	1	+
chr1	88254891	88255116	m54284U_200704_135138/25428198/ccs_1678_26	1	+
chr1	88277404	88277684	m54284U_200127_154514/157483105/ccs_1686_789	7	-
chr1	88556609	88556654	m54284U_200627_185153/133957310/ccs_1690_11	1	+
chr1	88700548	88700691	m54284U_200126_091954/79956527/ccs_1695_12	1	-
chr1	88701628	88701746	m54284U_200127_154514/42664406/ccs_1699_80	1	-
chr1	88702121	88702192	m54284U_200627_185153/63243121/ccs_1701_36	1	-
chr1	89070273	89070591	m54284U_200704_135138/138086115/ccs_1703_1371	13	+
chr1	89454770	89455202	m54284U_200704_135138/84478481/ccs_1711_195	2	+
chr1	89455360	89455470	m54284U_200704_135138/51185385/ccs_1712_11	1	+
chr1	89930225	89930256	m54284U_200627_185153/143720518/ccs_1727_2	1	+
chr1	90203963	90204028	m54284U_200627_185153/92341761/ccs_1728_129	2	+
chr1	90214156	90214279	m54284U_200126_091954/101058281/ccs_1730_30	1	+
chr1	90214688	90214737	m54284U_200126_091954/44369164/ccs_1733_8	1	+
chr1	90214929	90214955	m54284U_200704_135138/168886606/ccs_1734_34	1	+
chr1	90603360	90603602	m54284U_200126_091954/123994457/ccs_1738_1669	15	+
chr1	90611537	90611541	m54284U_200127_154514/12256344/ccs_1739_3	1	+
chr1	90843935	90843975	m54284U_200627_185153/5507235/ccs_1746_15	1	-
chr1	90998705	90998872	m54284U_200627_185153/76678950/ccs_1747_1299	12	+
chr1	91053351	91053705	m54284U_200126_091954/69600691/ccs_1749_2612	24	+
chr1	91180018	91180066	m54284U_200704_135138/166070778/ccs_1759_9	1	+
chr1	91250302	91250408	m54284U_200704_135138/99748046/ccs_1760_624	6	+
chr1	91298337	91298391	m54284U_200704_135138/120651922/ccs_1764_43	1	+
chr1	91320672	91320676	m54284U_200627_185153/148832413/ccs_1766_2	1	+
chr1	91320960	91320964	m54284U_200627_185153/161087818/ccs_1767_54	1	+
chr1	91351032	91351120	m54284U_200627_185153/93651734/ccs_1768_162	2	+
chr1	91366371	91366620	m54284U_200627_185153/71894796/ccs_1772_281	3	+
chr1	91374130	91374133	m54284U_200127_154514/79954204/ccs_1776_2	1	+
chr1	91398678	91398861	m54284U_200704_135138/102761484/ccs_1779_710	7	-
chr1	91413070	91413253	m54284U_200704_135138/46926012/ccs_1782_968	9	-
chr1	91459271	91459325	m54284U_200627_185153/174063782/ccs_1786_9	1	-
chr1	91494645	91494728	m54284U_200127_154514/11928529/ccs_1787_37	1	+
chr1	91540692	91540789	m54284U_200127_154514/142280393/ccs_1790_178	2	+
chr1	91559326	91559329	m54284U_200126_091954/72220755/ccs_1801_2	1	+
chr1	91801420	91801568	m54284U_200126_091954/141559705/ccs_1803_138	2	+
chr1	92148340	92148393	m54284U_200126_091954/44302824/ccs_1815_7	1	-
chr1	92180095	92180135	m54284U_200127_154514/8850019/ccs_1816_4	1	-
chr1	92180209	92180342	m54284U_200126_091954/99091696/ccs_1817_49	1	-
chr1	92473716	92473864	m54284U_200126_091954/159318262/ccs_1823_1253	12	-
chr1	92641823	92642009	m54284U_200704_135138/106236638/ccs_1825_280	3	-
chr1	92831355	92832058	m54284U_200627_185153/171115525/ccs_1829_6477	58	+
chr1	92876647	92876648	m54284U_200704_135138/178389019/ccs_1838_3	1	-
chr1	92877094	92877096	m54284U_200704_135138/9897036/ccs_1839_4	1	-
chr1	92878430	92878438	m54284U_200704_135138/40634577/ccs_1840_2	1	-
chr1	92880221	92880246	m54284U_200704_135138/131335578/ccs_1842_8	1	-
chr1	92906973	92907175	m54284U_200627_185153/174459387/ccs_1846_85	1	+
chr1	92910739	92911462	m54284U_200627_185153/49349746/ccs_1849_498	5	+
chr1	92934370	92934507	m54284U_200126_091954/57149720/ccs_1856_54	1	+
chr1	92934680	92934996	m54284U_200627_185153/16516298/ccs_1857_254	3	+
chr1	92978793	92978807	m54284U_200126_091954/149358094/ccs_1860_2	1	+
chr1	93101815	93101906	m54284U_200127_154514/108530084/ccs_1861_6	1	-
chr1	93173875	93173906	m54284U_200126_091954/145555897/ccs_1865_2	1	+
chr1	93235837	93235853	m54284U_200126_091954/88670932/ccs_1866_40	1	+
chr1	93305844	93305895	m54284U_200126_091954/90507873/ccs_1869_102	1	-
chr1	93342660	93342801	m54284U_200126_091954/177275086/ccs_1871_110	1	-
chr1	93342894	93343012	m54284U_200127_154514/42598953/ccs_1873_18	1	+
chr1	93343466	93343555	m54284U_200127_154514/32573056/ccs_1876_19	1	-
chr1	93343619	93343693	m54284U_200126_091954/155386067/ccs_1877_498	5	+
chr1	93445602	93445748	m54284U_200126_091954/32833827/ccs_1892_1586	15	-
chr1	93478227	93478410	m54284U_200627_185153/30345029/ccs_1893_73	1	-
chr1	93478742	93478929	m54284U_200627_185153/79758394/ccs_1895_870	8	-
chr1	93478909	93479136	m54284U_200704_135138/11405887/ccs_1896_2920	26	+
chr1	93479210	93479251	m54284U_200126_091954/165480295/ccs_1897_36	1	+
chr1	93512079	93512148	m54284U_200126_091954/1311615/ccs_1900_85	1	+
chr1	93635273	93635290	m54284U_200627_185153/35129408/ccs_1904_2	1	-
chr1	93635467	93635474	m54284U_200126_091954/173539390/ccs_1905_3	1	-
chr1	93635566	93635774	m54284U_200127_154514/11142167/ccs_1906_1400	13	-
chr1	93685477	93685829	m54284U_200127_154514/128124899/ccs_1907_1579	15	+
chr1	93749866	93749890	m54284U_200126_091954/116720904/ccs_1908_2	1	-
chr1	93750245	93750246	m54284U_200704_135138/26542226/ccs_1911_2	1	-
chr1	93750385	93750450	m54284U_200704_135138/37685004/ccs_1912_9	1	-
chr1	93750714	93750788	m54284U_200704_135138/109053003/ccs_1913_13	1	-
chr1	93750928	93750933	m54284U_200704_135138/132777411/ccs_1914_19	1	-
chr1	93754492	93754903	m54284U_200704_135138/94308026/ccs_1916_293	3	-
chr1	93754897	93755047	m54284U_200704_135138/94240781/ccs_1917_665	6	+
chr1	93801831	93801969	m54284U_200704_135138/113182137/ccs_1925_220	2	-
chr1	93803932	93804025	m54284U_200704_135138/51447419/ccs_1928_254	3	+
chr1	93808989	93809017	m54284U_200704_135138/104269855/ccs_1929_2	1	-
chr1	93825217	93825327	m54284U_200127_154514/30670922/ccs_1934_203	2	+
chr1	93916512	93916558	m54284U_200704_135138/130613851/ccs_1938_3	1	+
chr1	93916943	93916949	m54284U_200704_135138/60949439/ccs_1940_3	1	+
chr1	93917052	93917058	m54284U_200126_091954/82641533/ccs_1941_2	1	+
chr1	95313624	95313905	m54284U_200704_135138/42797682/ccs_1945_282	3	+
chr1	95498584	95498629	m54284U_200704_135138/122423806/ccs_1948_17	1	+
chr1	95498912	95498964	m54284U_200127_154514/127338346/ccs_1949_195	2	+
chr1	95499035	95499047	m54284U_200704_135138/128846518/ccs_1950_6	1	+
chr1	95667535	95667585	m54284U_200126_091954/87753465/ccs_1951_2	1	-
chr1	97646236	97646239	m54284U_200704_135138/90112927/ccs_1957_25	1	-
chr1	97661292	97661459	m54284U_200127_154514/90637309/ccs_1960_71	1	-
chr1	97661587	97661706	m54284U_200127_154514/135135351/ccs_1961_45	1	-
chr1	97661884	97662025	m54284U_200126_091954/26479399/ccs_1962_163	2	-
chr1	97761532	97761533	m54284U_200704_135138/120260707/ccs_1964_2	1	-
chr1	97769893	97770124	m54284U_200627_185153/69404421/ccs_1965_278	3	-
chr1	97770146	97770234	m54284U_200704_135138/8455982/ccs_1966_122	2	+
chr1	97976961	97976994	m54284U_200127_154514/79497166/ccs_1973_7	1	-
chr1	97977063	97977390	m54284U_200127_154514/112527471/ccs_1974_42	1	-
chr1	98095507	98095651	m54284U_200627_185153/104399541/ccs_1975_297	3	-
chr1	98589467	98589605	m54284U_200704_135138/176884241/ccs_1976_102	1	+
chr1	105663604	105663698	m54284U_200126_091954/143327723/ccs_1983_151	2	-
chr1	105663857	105663994	m54284U_200627_185153/63833331/ccs_1985_126	2	+
chr1	105990654	105990739	m54284U_200704_135138/106693827/ccs_1996_7	1	+
chr1	106030431	106030456	m54284U_200704_135138/147325038/ccs_2001_4	1	+
chr1	106030803	106030829	m54284U_200627_185153/23332281/ccs_2002_3	1	+
chr1	106031038	106031039	m54284U_200704_135138/160105573/ccs_2003_2	1	+
chr1	106032219	106032228	m54284U_200704_135138/36700505/ccs_2005_3	1	+
chr1	106033670	106033671	m54284U_200704_135138/170197414/ccs_2006_3	1	+
chr1	106171759	106171911	m54284U_200627_185153/110756332/ccs_2007_10	1	+
chr1	106172269	106172405	m54284U_200627_185153/180421433/ccs_2009_7	1	+
chr1	106172473	106172543	m54284U_200627_185153/119472646/ccs_2010_6	1	+
chr1	106172920	106172927	m54284U_200127_154514/72156358/ccs_2013_2	1	+
chr1	106172999	106173038	m54284U_200704_135138/86837292/ccs_2014_4	1	+
chr1	106394059	106394073	m54284U_200127_154514/91817701/ccs_2023_10	1	+
chr1	106714005	106714092	m54284U_200627_185153/48629360/ccs_2025_9	1	-
chr1	106714275	106714286	m54284U_200627_185153/140116781/ccs_2026_3	1	-
chr1	106759622	106759827	m54284U_200704_135138/123144926/ccs_2028_316	3	-
chr1	106796441	106796759	m54284U_200126_091954/75171104/ccs_2030_1113	10	-
chr1	107422687	107422707	m54284U_200704_135138/103154278/ccs_2031_15	1	+
chr1	107511394	107511561	m54284U_200127_154514/83691348/ccs_2032_636	6	+
chr1	107589964	107590100	m54284U_200627_185153/112525605/ccs_2033_34	1	+
chr1	111864555	111864592	m54284U_200127_154514/64620985/ccs_2034_2	1	-
chr1	111864694	111864755	m54284U_200627_185153/90901309/ccs_2035_8	1	-
chr1	111864889	111864929	m54284U_200127_154514/162727894/ccs_2036_25	1	-
chr1	118310941	118310942	m54284U_200627_185153/41026697/ccs_2037_3	1	-
chr1	118311004	118311474	m54284U_200126_091954/12846989/ccs_2038_718	7	-
chr1	118321804	118321948	m54284U_200126_091954/136841719/ccs_2039_1274	12	+
chr1	118389433	118389503	m54284U_200627_185153/19137673/ccs_2046_57	1	+
chr1	118419437	118419440	m54284U_200704_135138/76285959/ccs_2047_2	1	+
chr1	118658656	118658657	m54284U_200704_135138/146538895/ccs_2067_2	1	+
chr1	119420807	119420905	m54284U_200704_135138/143655554/ccs_2074_13	1	-
chr1	119421012	119421166	m54284U_200704_135138/68551122/ccs_2075_120	2	-
chr1	119471372	119471379	m54284U_200704_135138/117637974/ccs_2083_2	1	-
chr1	119471676	119471679	m54284U_200627_185153/21825831/ccs_2085_3	1	-
chr1	119504220	119504311	m54284U_200126_091954/139199623/ccs_2087_32	1	-
chr1	119504537	119504812	m54284U_200627_185153/143394622/ccs_2088_1493	14	-
chr1	119526096	119526218	m54284U_200126_091954/984251/ccs_2089_164	2	+
chr1	119648591	119648643	m54284U_200627_185153/20382398/ccs_2100_7	1	-
chr1	119648926	119649001	m54284U_200627_185153/20514148/ccs_2101_37	1	-
chr1	119837281	119837534	m54284U_200126_091954/106956041/ccs_2103_23	1	-
chr1	119913075	119913087	m54284U_200127_154514/16058729/ccs_2104_2	1	-
chr1	119913153	119913199	m54284U_200704_135138/137232784/ccs_2105_72	1	-
chr1	120055289	120055338	m54284U_200704_135138/156240386/ccs_2107_10	1	+
chr1	120073726	120073823	m54284U_200704_135138/136380425/ccs_2108_247	3	-
chr1	120119929	120120015	m54284U_200704_135138/54723646/ccs_2110_16	1	-
chr1	120120971	120121093	m54284U_200627_185153/51186292/ccs_2112_1929	18	-
chr1	120258842	120258927	m54284U_200127_154514/45615096/ccs_2115_76	1	-
chr1	120265251	120265333	m54284U_200627_185153/22284134/ccs_2116_167	2	-
chr1	120602957	120603025	m54284U_200704_135138/98894522/ccs_2118_9	1	+
chr1	120603094	120603139	m54284U_200704_135138/26476871/ccs_2119_3	1	+
chr1	120603251	120603547	m54284U_200704_135138/24641884/ccs_2120_52	1	+
chr1	120603664	120603698	m54284U_200704_135138/167772571/ccs_2121_6	1	+
chr1	121304527	121304598	m54284U_200704_135138/79954671/ccs_2126_124	2	-
chr1	121305796	121305873	m54284U_200704_135138/135987720/ccs_2130_7	1	-
chr1	121327678	121327876	m54284U_200127_154514/12846622/ccs_2134_551	5	-
chr1	121327968	121328059	m54284U_200704_135138/48693510/ccs_2136_28	1	-
chr1	121431038	121431148	m54284U_200127_154514/55117324/ccs_2137_206	2	+
chr1	121567861	121568000	m54284U_200627_185153/76874150/ccs_2141_393	4	-
chr1	125435310	125435816	m54284U_200704_135138/19662782/ccs_2144_6377	57	-
chr1	125560577	125560644	m54284U_200126_091954/41879525/ccs_2146_37	1	+
chr1	125560961	125561138	m54284U_200627_185153/32639429/ccs_2147_471	5	+
chr1	125676864	125677378	m54284U_200127_154514/82576116/ccs_2151_277	3	+
chr1	127205012	127205033	m54284U_200126_091954/15861863/ccs_2156_6	1	+
chr1	127282762	127282774	m54284U_200127_154514/157483271/ccs_2157_46	1	-
chr1	127774187	127774260	m54284U_200126_091954/88932883/ccs_2159_159	2	+
chr1	127868747	127868813	m54284U_200127_154514/115213712/ccs_2174_661	6	+
chr1	127943731	127943752	m54284U_200126_091954/53347631/ccs_2182_83	1	+
chr1	128038521	128038659	m54284U_200126_091954/110493856/ccs_2183_389	4	+
chr1	128038715	128038911	m54284U_200627_185153/122817054/ccs_2184_351	4	+
chr1	128102415	128102488	m54284U_200127_154514/88474718/ccs_2186_50	1	-
chr1	128103301	128103356	m54284U_200127_154514/47645896/ccs_2189_37	1	+
chr1	128167933	128167936	m54284U_200127_154514/151650675/ccs_2190_3	1	+
chr1	128191396	128191404	m54284U_200627_185153/66388206/ccs_2191_2	1	+
chr1	128193732	128193733	m54284U_200126_091954/130680824/ccs_2192_2	1	+
chr1	128211256	128211331	m54284U_200127_154514/62392087/ccs_2193_14	1	+
chr1	128236560	128236568	m54284U_200704_135138/165611144/ccs_2194_3	1	+
chr1	128236914	128236948	m54284U_200704_135138/40961715/ccs_2195_4	1	+
chr1	128237610	128237640	m54284U_200627_185153/2296262/ccs_2198_35	1	+
chr1	128244129	128244533	m54284U_200627_185153/10488146/ccs_2199_1351	12	+
chr1	128274801	128274872	m54284U_200127_154514/98173395/ccs_2202_25	1	+
chr1	128359494	128359787	m54284U_200127_154514/34604940/ccs_2207_6409	57	-
chr1	128417105	128417442	m54284U_200704_135138/175374515/ccs_2210_3389	31	-
chr1	128589359	128589395	m54284U_200704_135138/160105179/ccs_2211_2	1	-
chr1	128592299	128592309	m54284U_200127_154514/71959474/ccs_2213_4	1	-
chr1	130462616	130462773	m54284U_200704_135138/72941574/ccs_2216_63	1	-
chr1	130715779	130715848	m54284U_200627_185153/66126141/ccs_2217_30	1	-
chr1	130716007	130716049	m54284U_200127_154514/170657446/ccs_2218_12	1	-
chr1	130716570	130716571	m54284U_200704_135138/117048030/ccs_2220_2	1	+
chr1	130717426	130717430	m54284U_200704_135138/153551945/ccs_2221_3	1	-
chr1	130717427	130717698	m54284U_200126_091954/62457198/ccs_2222_73	1	+
chr1	131054872	131054924	m54284U_200627_185153/24248738/ccs_2231_78	1	-
chr1	131097336	131097871	m54284U_200704_135138/97976731/ccs_2240_670	6	-
chr1	131138169	131138354	m54284U_200704_135138/22872654/ccs_2242_175	2	-
chr1	131153174	131153294	m54284U_200627_185153/130155531/ccs_2243_362	4	+
chr1	131244940	131245230	m54284U_200127_154514/122160667/ccs_2248_110	1	-
chr1	131279520	131279604	m54284U_200126_091954/59966356/ccs_2251_40	1	-
chr1	131525145	131525218	m54284U_200126_091954/157942090/ccs_2259_7	1	-
chr1	131527268	131527392	m54284U_200704_135138/156698728/ccs_2263_136	2	-
chr1	131527530	131527535	m54284U_200627_185153/128451591/ccs_2264_5	1	-
chr1	131527839	131528044	m54284U_200126_091954/121438624/ccs_2265_27	1	+
chr1	131528366	131528368	m54284U_200704_135138/50856055/ccs_2266_2	1	+
chr1	131688676	131688779	m54284U_200127_154514/110691678/ccs_2267_70	1	+
chr1	131827968	131828086	m54284U_200127_154514/23988321/ccs_2268_60	1	+
chr1	131828204	131828229	m54284U_200126_091954/160040903/ccs_2269_4	1	+
chr1	131867254	131867309	m54284U_200704_135138/112001986/ccs_2272_18	1	+
chr1	131910452	131910709	m54284U_200126_091954/90180427/ccs_2273_242	3	+
chr1	131932104	131932280	m54284U_200126_091954/177931869/ccs_2280_55	1	+
chr1	131932398	131932408	m54284U_200627_185153/67371825/ccs_2281_9	1	+
chr1	131932721	131932736	m54284U_200627_185153/78315595/ccs_2285_7	1	+
chr1	131934014	131934219	m54284U_200627_185153/163908289/ccs_2293_74	1	+
chr1	131934185	131934205	m54284U_200627_185153/57084056/ccs_2295_13	1	-
chr1	131962940	131963026	m54284U_200126_091954/128584183/ccs_2304_18	1	+
chr1	132007572	132007628	m54284U_200627_185153/51971378/ccs_2305_56	1	+
chr1	132067877	132067987	m54284U_200704_135138/63111791/ccs_2311_16	1	-
chr1	132086330	132086335	m54284U_200704_135138/170001065/ccs_2312_2	1	+
chr1	132115920	132115926	m54284U_200704_135138/63767444/ccs_2314_4	1	-
chr1	132116911	132116976	m54284U_200627_185153/34078750/ccs_2315_5	1	-
chr1	132139426	132139542	m54284U_200704_135138/20121134/ccs_2316_18	1	-
chr1	132139605	132139608	m54284U_200627_185153/96077454/ccs_2317_3	1	-
chr1	132139672	132139736	m54284U_200704_135138/143526076/ccs_2318_45	1	-
chr1	132200168	132200169	m54284U_200704_135138/51971142/ccs_2320_2	1	+
chr1	132291709	132291792	m54284U_200127_154514/71567367/ccs_2321_4	1	-
chr1	132298571	132298819	m54284U_200627_185153/164299482/ccs_2325_60	1	+
chr1	132298959	132299159	m54284U_200126_091954/106432168/ccs_2326_161	2	+
chr1	132316096	132316205	m54284U_200127_154514/149292656/ccs_2333_164	2	+
chr1	132356416	132356423	m54284U_200704_135138/96994377/ccs_2339_4	1	-
chr1	132357599	132357653	m54284U_200127_154514/68748932/ccs_2342_3	1	-
chr1	132390317	132390364	m54284U_200704_135138/34866309/ccs_2348_4	1	-
chr1	132391047	132391078	m54284U_200704_135138/156894028/ccs_2349_6	1	-
chr1	132391138	132391254	m54284U_200627_185153/179570426/ccs_2350_41	1	-
chr1	132391368	132391374	m54284U_200627_185153/107021823/ccs_2351_5	1	-
chr1	132391468	132391482	m54284U_200627_185153/80872087/ccs_2352_3	1	-
chr1	132391546	132391611	m54284U_200704_135138/44239457/ccs_2353_5	1	-
chr1	132417391	132417470	m54284U_200704_135138/170068355/ccs_2355_17	1	+
chr1	132417549	132417606	m54284U_200127_154514/70650041/ccs_2356_77	1	+
chr1	132477346	132477492	m54284U_200704_135138/48629937/ccs_2362_294	3	+
chr1	132503960	132504073	m54284U_200704_135138/141166207/ccs_2366_52	1	+
chr1	132504723	132504728	m54284U_200627_185153/18615001/ccs_2370_2	1	+
chr1	133025274	133025387	m54284U_200127_154514/88279162/ccs_2375_94	1	-
chr1	133068884	133068892	m54284U_200704_135138/135922928/ccs_2381_8	1	+
chr1	133106806	133107051	m54284U_200704_135138/101384196/ccs_2384_19	1	+
chr1	133107329	133107345	m54284U_200704_135138/28116574/ccs_2386_5	1	+
chr1	133131098	133131697	m54284U_200627_185153/168035278/ccs_2390_503	5	+
chr1	133131765	133131943	m54284U_200627_185153/90374891/ccs_2391_27	1	+
chr1	133132548	133132782	m54284U_200704_135138/157943937/ccs_2397_27	1	+
chr1	133133164	133133350	m54284U_200627_185153/141035158/ccs_2401_24	1	+
chr1	133133561	133133566	m54284U_200627_185153/38275725/ccs_2404_6	1	+
chr1	133133595	133133598	m54284U_200126_091954/3211647/ccs_2405_2	1	-
chr1	133603999	133604013	m54284U_200704_135138/70191854/ccs_2407_44	1	-
chr1	133610227	133610300	m54284U_200126_091954/77924974/ccs_2411_423	4	-
chr1	133621473	133621806	m54284U_200704_135138/163514673/ccs_2420_409	4	-
chr1	133660880	133660886	m54284U_200627_185153/134875823/ccs_2433_5	1	-
chr1	133661293	133661414	m54284U_200126_091954/179898560/ccs_2434_543	5	-
chr1	133801004	133801035	m54284U_200704_135138/169215670/ccs_2437_6	1	-
chr1	133921367	133921420	m54284U_200704_135138/85395809/ccs_2438_12	1	-
chr1	134037180	134037203	m54284U_200704_135138/83625859/ccs_2439_2	1	+
chr1	134037465	134037557	m54284U_200704_135138/8585565/ccs_2440_18	1	+
chr1	134046801	134046835	m54284U_200627_185153/166265153/ccs_2442_8	1	+
chr1	134047432	134047456	m54284U_200627_185153/84740689/ccs_2445_3	1	+
chr1	134047546	134047550	m54284U_200704_135138/89589685/ccs_2446_4	1	+
chr1	134047943	134047950	m54284U_200704_135138/8389294/ccs_2447_4	1	+
chr1	134079108	134079123	m54284U_200704_135138/115606849/ccs_2449_76	1	-
chr1	134189103	134189145	m54284U_200704_135138/125699137/ccs_2450_7	1	+
chr1	134193387	134193709	m54284U_200627_185153/52691292/ccs_2452_492	5	+
chr1	134199780	134199787	m54284U_200627_185153/134678683/ccs_2472_2	1	+
chr1	134234489	134234515	m54284U_200704_135138/65929650/ccs_2473_3	1	-
chr1	134234864	134234865	m54284U_200704_135138/126814501/ccs_2474_2	1	-
chr1	134235066	134235089	m54284U_200704_135138/21759876/ccs_2475_2	1	-
chr1	134289968	134290514	m54284U_200704_135138/169018268/ccs_2478_11152	99	+
chr1	134320814	134320832	m54284U_200627_185153/61802759/ccs_2484_3	1	-
chr1	134327291	134327339	m54284U_200627_185153/130025782/ccs_2485_6	1	-
chr1	134328351	134328369	m54284U_200704_135138/71108732/ccs_2487_3	1	-
chr1	134332334	134332458	m54284U_200704_135138/119079870/ccs_2491_7	1	-
chr1	134332530	134332604	m54284U_200627_185153/983204/ccs_2492_4	1	-
chr1	134332690	134332958	m54284U_200627_185153/115802580/ccs_2493_48	1	-
chr1	134336362	134336393	m54284U_200704_135138/65276014/ccs_2494_7	1	-
chr1	134350211	134350218	m54284U_200127_154514/35260955/ccs_2496_2	1	-
chr1	134361787	134362026	m54284U_200704_135138/173147733/ccs_2497_1821	17	-
chr1	134405922	134406067	m54284U_200704_135138/24185152/ccs_2499_1343	12	+
chr1	134415360	134415953	m54284U_200126_091954/2556456/ccs_2504_3280	30	+
chr1	134455495	134455620	m54284U_200627_185153/130483899/ccs_2505_544	5	+
chr1	134494620	134494762	m54284U_200704_135138/140510856/ccs_2511_438	4	+
chr1	134560094	134560234	m54284U_200627_185153/53151163/ccs_2516_64	1	+
chr1	134803848	134803857	m54284U_200127_154514/22086721/ccs_2519_2	1	-
chr1	134865845	134865846	m54284U_200704_135138/169085116/ccs_2522_3	1	-
chr1	134962558	134962646	m54284U_200127_154514/84477051/ccs_2524_22	1	+
chr1	134986979	134987170	m54284U_200126_091954/138676997/ccs_2538_40	1	-
chr1	134987394	134987499	m54284U_200627_185153/99289333/ccs_2540_10	1	-
chr1	134987559	134987794	m54284U_200126_091954/2230539/ccs_2541_25	1	-
chr1	134988101	134988193	m54284U_200126_091954/62391304/ccs_2544_10	1	-
chr1	135105140	135105266	m54284U_200127_154514/18810196/ccs_2547_185	2	-
chr1	135105319	135105406	m54284U_200126_091954/177014185/ccs_2548_54	1	-
chr1	135129199	135129210	m54284U_200126_091954/87753780/ccs_2549_8	1	-
chr1	135129905	135129953	m54284U_200126_091954/61998990/ccs_2551_2	1	-
chr1	135146696	135146959	m54284U_200704_135138/73664830/ccs_2552_128	2	+
chr1	135155321	135155391	m54284U_200627_185153/145096981/ccs_2557_20	1	+
chr1	135156057	135156079	m54284U_200126_091954/64620457/ccs_2560_11	1	+
chr1	135232012	135232105	m54284U_200126_091954/77859545/ccs_2562_6	1	+
chr1	135232551	135232552	m54284U_200704_135138/5899741/ccs_2563_2	1	+
chr1	135232979	135232982	m54284U_200627_185153/82248256/ccs_2564_2	1	+
chr1	135283877	135284117	m54284U_200127_154514/80087359/ccs_2568_885	8	-
chr1	135313711	135313786	m54284U_200704_135138/111674190/ccs_2571_1064	10	-
chr1	135371351	135371615	m54284U_200704_135138/117114544/ccs_2576_85	1	-
chr1	135374917	135375289	m54284U_200627_185153/79563426/ccs_2582_353	4	-
chr1	135430311	135430534	m54284U_200126_091954/49350633/ccs_2587_1416	13	-
chr1	135460457	135460458	m54284U_200704_135138/40633537/ccs_2589_2	1	-
chr1	135467700	135467704	m54284U_200127_154514/148179237/ccs_2592_2	1	-
chr1	135469766	135469769	m54284U_200127_154514/56035628/ccs_2595_9	1	-
chr1	135469924	135469928	m54284U_200704_135138/61410029/ccs_2597_5	1	-
chr1	135688054	135688172	m54284U_200704_135138/146866613/ccs_2603_20	1	-
chr1	135729126	135729255	m54284U_200127_154514/72220734/ccs_2604_834	8	+
chr1	135765794	135766861	m54284U_200704_135138/176751646/ccs_2613_2496	23	+
chr1	135799330	135799580	m54284U_200627_185153/83559867/ccs_2617_4738	43	+
chr1	135818694	135818719	m54284U_200126_091954/53414154/ccs_2638_3	1	+
chr1	135818828	135818835	m54284U_200126_091954/177144544/ccs_2639_2	1	+
chr1	135836303	135836433	m54284U_200704_135138/97454534/ccs_2642_1895	17	+
chr1	135844699	135844904	m54284U_200127_154514/18940804/ccs_2658_98	1	+
chr1	135845337	135845491	m54284U_200126_091954/71304792/ccs_2660_132	2	+
chr1	135919083	135919231	m54284U_200127_154514/159385407/ccs_2670_187	2	-
chr1	135953284	135953289	m54284U_200627_185153/64752257/ccs_2673_5	1	-
chr1	135953612	135953661	m54284U_200627_185153/26478177/ccs_2674_4	1	-
chr1	135953758	135953784	m54284U_200704_135138/178785011/ccs_2675_2	1	-
chr1	135954772	135954773	m54284U_200704_135138/26214820/ccs_2677_2	1	-
chr1	135955361	135955377	m54284U_200627_185153/9044893/ccs_2678_2	1	-
chr1	135955764	135955854	m54284U_200627_185153/70059762/ccs_2680_9	1	-
chr1	135959749	135959755	m54284U_200704_135138/106171176/ccs_2684_9	1	-
chr1	135959969	135959994	m54284U_200627_185153/107481365/ccs_2685_3	1	-
chr1	135962031	135962043	m54284U_200704_135138/74582404/ccs_2686_2	1	-
chr1	135963232	135963235	m54284U_200627_185153/74581743/ccs_2687_3	1	-
chr1	135963982	135964053	m54284U_200704_135138/169543785/ccs_2689_3	1	-
chr1	135964578	135964583	m54284U_200627_185153/61408247/ccs_2691_4	1	-
chr1	135966167	135966215	m54284U_200627_185153/104071450/ccs_2695_2	1	-
chr1	135966301	135966361	m54284U_200704_135138/41877973/ccs_2696_3	1	-
chr1	135966637	135966897	m54284U_200704_135138/20579210/ccs_2697_21	1	-
chr1	135967194	135967444	m54284U_200627_185153/98437113/ccs_2699_16	1	-
chr1	135967749	135967822	m54284U_200627_185153/8192109/ccs_2701_3	1	-
chr1	135968068	135968106	m54284U_200704_135138/167313809/ccs_2703_3	1	-
chr1	135968344	135968350	m54284U_200704_135138/164692405/ccs_2704_2	1	-
chr1	135968581	135968608	m54284U_200704_135138/144115650/ccs_2705_2	1	-
chr1	135971947	135972060	m54284U_200704_135138/122881952/ccs_2707_25	1	-
chr1	135972127	135972128	m54284U_200627_185153/54330352/ccs_2708_2	1	-
chr1	135983511	135983522	m54284U_200704_135138/133171562/ccs_2712_2	1	-
chr1	135984247	135984373	m54284U_200704_135138/10815007/ccs_2713_149	2	-
chr1	136008116	136008385	m54284U_200627_185153/39060621/ccs_2715_86	1	+
chr1	136017980	136018225	m54284U_200704_135138/61734937/ccs_2716_596	6	+
chr1	136027425	136027504	m54284U_200704_135138/31261842/ccs_2719_62	1	+
chr1	136034906	136034918	m54284U_200627_185153/6292419/ccs_2726_34	1	+
chr1	136052781	136052908	m54284U_200627_185153/54460627/ccs_2729_112	1	+
chr1	136054299	136054304	m54284U_200627_185153/107675674/ccs_2731_3	1	+
chr1	136119107	136119189	m54284U_200627_185153/67829809/ccs_2747_12	1	+
chr1	136233932	136234145	m54284U_200126_091954/119210242/ccs_2752_28	1	-
chr1	136234272	136234292	m54284U_200126_091954/178653147/ccs_2753_4	1	-
chr1	136345395	136345475	m54284U_200704_135138/107544958/ccs_2759_5	1	-
chr1	136345711	136345724	m54284U_200627_185153/167642928/ccs_2761_3	1	-
chr1	136345874	136345915	m54284U_200704_135138/105054813/ccs_2762_3	1	-
chr1	136346060	136346128	m54284U_200704_135138/128649341/ccs_2763_16	1	-
chr1	136415270	136415375	m54284U_200126_091954/118293270/ccs_2764_182	2	+
chr1	136415518	136415553	m54284U_200704_135138/61473019/ccs_2765_2	1	-
chr1	136439958	136439971	m54284U_200627_185153/142935947/ccs_2767_24	1	+
chr1	136466345	136466456	m54284U_200126_091954/167379763/ccs_2768_60	1	+
chr1	136467846	136467847	m54284U_200127_154514/175638747/ccs_2769_7	1	+
chr1	136624860	136625022	m54284U_200127_154514/15073747/ccs_2770_314	3	+
chr1	138619568	138619777	m54284U_200704_135138/27265299/ccs_2779_1762	16	-
chr1	138842409	138842479	m54284U_200127_154514/165218288/ccs_2785_19	1	-
chr1	138853634	138853674	m54284U_200704_135138/5112447/ccs_2786_3	1	-
chr1	138856602	138856603	m54284U_200704_135138/67568216/ccs_2788_7	1	-
chr1	138856804	138856845	m54284U_200627_185153/144771370/ccs_2789_29	1	-
chr1	138963737	138963845	m54284U_200126_091954/50987546/ccs_2792_18	1	+
chr1	139422177	139422425	m54284U_200127_154514/16646299/ccs_2793_184	2	+
chr1	139454761	139454899	m54284U_200127_154514/7668361/ccs_2794_36	1	+
chr1	140183296	140183317	m54284U_200127_154514/127599262/ccs_2799_8	1	-
chr1	143679436	143679447	m54284U_200704_135138/25493979/ccs_2802_4	1	+
chr1	143682697	143682700	m54284U_200627_185153/84739124/ccs_2803_2	1	+
chr1	143683576	143683578	m54284U_200704_135138/150798418/ccs_2804_5	1	+
chr1	143702561	143702848	m54284U_200627_185153/60557431/ccs_2807_185	2	-
chr1	143739557	143739728	m54284U_200704_135138/148833310/ccs_2808_172	2	+
chr1	143776939	143777084	m54284U_200627_185153/32966717/ccs_2811_474	5	-
chr1	143777216	143777416	m54284U_200126_091954/27395053/ccs_2813_673	6	+
chr1	146495621	146496053	m54284U_200126_091954/153093813/ccs_2819_263	3	+
chr1	146497400	146497725	m54284U_200127_154514/139526173/ccs_2820_296	3	+
chr1	146498614	146499069	m54284U_200126_091954/53019233/ccs_2822_193	2	+
chr1	146901016	146901149	m54284U_200704_135138/124782859/ccs_2825_15	1	+
chr1	149829948	149829949	m54284U_200704_135138/80937276/ccs_2827_2	1	-
chr1	149902171	149902210	m54284U_200127_154514/124847796/ccs_2829_5	1	-
chr1	149961231	149961315	m54284U_200126_091954/10289422/ccs_2832_341	4	-
chr1	150099913	150099929	m54284U_200126_091954/145491555/ccs_2835_7	1	+
chr1	150099986	150100147	m54284U_200127_154514/147325611/ccs_2837_623	6	+
chr1	150164969	150164981	m54284U_200126_091954/2820828/ccs_2845_3	1	-
chr1	150392705	150392845	m54284U_200126_091954/53152439/ccs_2847_373	4	-
chr1	150392796	150392885	m54284U_200127_154514/125306054/ccs_2848_127	2	+
chr1	150393001	150393121	m54284U_200127_154514/43190784/ccs_2849_66	1	-
chr1	150393219	150393518	m54284U_200627_185153/103942374/ccs_2850_357	4	+
chr1	151344290	151344386	m54284U_200627_185153/154797060/ccs_2863_12	1	-
chr1	151344399	151344726	m54284U_200627_185153/24314351/ccs_2864_4269	38	+
chr1	151345107	151345309	m54284U_200704_135138/36439258/ccs_2868_30	1	-
chr1	151349378	151349403	m54284U_200704_135138/148047508/ccs_2871_4	1	+
chr1	151363110	151363282	m54284U_200627_185153/36634833/ccs_2880_18	1	+
chr1	151363333	151363338	m54284U_200627_185153/47974716/ccs_2881_10	1	+
chr1	151363439	151363466	m54284U_200704_135138/176490381/ccs_2882_7	1	+
chr1	151363730	151363771	m54284U_200627_185153/167051969/ccs_2884_9	1	+
chr1	151363968	151364143	m54284U_200126_091954/100140583/ccs_2885_413	4	+
chr1	151428329	151428498	m54284U_200627_185153/30933264/ccs_2889_64	1	-
chr1	151428591	151429110	m54284U_200126_091954/177799495/ccs_2890_310	3	+
chr1	151471748	151471781	m54284U_200127_154514/94964500/ccs_2893_2	1	-
chr1	151500741	151501034	m54284U_200126_091954/1507828/ccs_2895_442	4	-
chr1	151693265	151693272	m54284U_200126_091954/68553488/ccs_2899_2	1	+
chr1	151755340	151755475	m54284U_200704_135138/58196928/ccs_2901_354	4	+
chr1	152090247	152090357	m54284U_200704_135138/114493579/ccs_2918_12	1	-
chr1	152386486	152386696	m54284U_200126_091954/113641345/ccs_2920_129	2	-
chr1	152625058	152625201	m54284U_200127_154514/34014808/ccs_2921_24	1	-
chr1	152766292	152766373	m54284U_200127_154514/75564973/ccs_2922_11	1	-
chr1	152766450	152766851	m54284U_200704_135138/104072267/ccs_2923_3397	31	+
chr1	152775458	152775461	m54284U_200126_091954/96666608/ccs_2930_11	1	+
chr1	152902634	152902665	m54284U_200127_154514/95945900/ccs_2935_82	1	-
chr1	152954817	152955091	m54284U_200127_154514/15990814/ccs_2936_86	1	+
chr1	153119039	153119058	m54284U_200126_091954/67766203/ccs_2946_3	1	+
chr1	153127167	153127188	m54284U_200126_091954/119212768/ccs_2948_2	1	-
chr1	153129832	153129886	m54284U_200627_185153/131401188/ccs_2951_5	1	-
chr1	153130022	153130139	m54284U_200127_154514/77728011/ccs_2952_16	1	-
chr1	153130424	153130539	m54284U_200127_154514/40700167/ccs_2953_9	1	-
chr1	153186222	153186224	m54284U_200704_135138/174261034/ccs_2954_2	1	-
chr1	153255358	153255359	m54284U_200704_135138/148113235/ccs_2961_2	1	-
chr1	153262511	153262524	m54284U_200127_154514/170067123/ccs_2962_2	1	-
chr1	153332712	153332799	m54284U_200627_185153/69273887/ccs_2965_35	1	-
chr1	153332920	153332961	m54284U_200704_135138/163055199/ccs_2966_2	1	-
chr1	153456054	153456092	m54284U_200627_185153/106627640/ccs_2967_5	1	-
chr1	153456158	153456190	m54284U_200704_135138/74909227/ccs_2968_2	1	-
chr1	153456326	153456333	m54284U_200627_185153/8061428/ccs_2969_2	1	-
chr1	153487590	153487691	m54284U_200627_185153/142542093/ccs_2971_87	1	-
chr1	153740348	153740441	m54284U_200704_135138/90703934/ccs_2973_434	4	+
chr1	153899899	153900010	m54284U_200627_185153/5637115/ccs_2974_58	1	+
chr1	153907935	153907938	m54284U_200704_135138/71696611/ccs_2978_5	1	+
chr1	153908152	153908162	m54284U_200627_185153/14616948/ccs_2979_5	1	+
chr1	155097627	155097634	m54284U_200704_135138/93849544/ccs_2981_35	1	-
chr1	155098571	155098620	m54284U_200627_185153/142017989/ccs_2985_6	1	-
chr1	155098705	155098834	m54284U_200126_091954/127928673/ccs_2986_5	1	-
chr1	155099161	155099179	m54284U_200704_135138/167708348/ccs_2987_6	1	-
chr1	155099571	155099637	m54284U_200704_135138/88541117/ccs_2990_98	1	-
chr1	155132487	155132489	m54284U_200627_185153/60687354/ccs_2991_2	1	-
chr1	155146695	155146844	m54284U_200127_154514/81134746/ccs_2992_77	1	-
chr1	155158689	155158905	m54284U_200704_135138/126878595/ccs_2993_975	9	+
chr1	155213454	155213509	m54284U_200704_135138/177538691/ccs_2995_4	1	-
chr1	155213622	155213624	m54284U_200704_135138/1442731/ccs_2996_2	1	-
chr1	155229898	155230039	m54284U_200627_185153/152438457/ccs_3003_9	1	-
chr1	155232617	155232635	m54284U_200627_185153/171182886/ccs_3005_2	1	-
chr1	155232722	155232725	m54284U_200627_185153/128188680/ccs_3006_2	1	-
chr1	155244255	155244256	m54284U_200127_154514/69927182/ccs_3009_2	1	-
chr1	155417380	155417428	m54284U_200627_185153/80217599/ccs_3011_23	1	-
chr1	155527101	155527212	m54284U_200704_135138/126484884/ccs_3012_42	1	-
chr1	155527479	155527503	m54284U_200704_135138/76219885/ccs_3013_5	1	-
chr1	155558024	155558478	m54284U_200627_185153/524898/ccs_3015_522	5	+
chr1	155778238	155778445	m54284U_200627_185153/138807122/ccs_3020_108	1	-
chr1	155812593	155812934	m54284U_200627_185153/84935390/ccs_3030_823	8	-
chr1	155894755	155894756	m54284U_200704_135138/113838897/ccs_3034_2	1	-
chr1	155932874	155932875	m54284U_200627_185153/65208858/ccs_3036_2	1	-
chr1	155932990	155932994	m54284U_200627_185153/92211281/ccs_3037_4	1	-
chr1	155973178	155973196	m54284U_200627_185153/103351474/ccs_3038_5	1	-
chr1	156035643	156035829	m54284U_200127_154514/156108076/ccs_3042_300	3	+
chr1	156035862	156036167	m54284U_200627_185153/158859879/ccs_3044_208	2	-
chr1	156036346	156036534	m54284U_200704_135138/12191418/ccs_3047_69	1	-
chr1	156040855	156040961	m54284U_200126_091954/165217660/ccs_3049_211	2	+
chr1	156366037	156366105	m54284U_200704_135138/130353078/ccs_3051_355	4	+
chr1	156366199	156366404	m54284U_200126_091954/69009518/ccs_3052_1225	11	+
chr1	156474170	156474336	m54284U_200126_091954/75891539/ccs_3062_1471	14	-
chr1	156524084	156524107	m54284U_200704_135138/148572749/ccs_3064_2	1	+
chr1	156558772	156558856	m54284U_200627_185153/170853753/ccs_3067_7	1	+
chr1	156615826	156615937	m54284U_200627_185153/4588945/ccs_3069_25	1	+
chr1	156674175	156674446	m54284U_200627_185153/29426725/ccs_3071_659	6	-
chr1	156674504	156674675	m54284U_200127_154514/34867588/ccs_3072_54	1	-
chr1	156718897	156719090	m54284U_200704_135138/146278871/ccs_3075_182	2	-
chr1	156939509	156939706	m54284U_200704_135138/155255745/ccs_3078_182	2	-
chr1	157256650	157256698	m54284U_200627_185153/97649118/ccs_3081_14	1	-
chr1	157327970	157327980	m54284U_200627_185153/174327078/ccs_3082_3	1	-
chr1	157412274	157412421	m54284U_200704_135138/77922470/ccs_3087_45	1	+
chr1	157412529	157412613	m54284U_200627_185153/163513768/ccs_3088_16	1	-
chr1	157412704	157412826	m54284U_200704_135138/44041649/ccs_3090_104	1	+
chr1	157506729	157506809	m54284U_200127_154514/47842386/ccs_3093_35	1	+
chr1	159232154	159232579	m54284U_200627_185153/18351565/ccs_3096_613	6	+
chr1	160044373	160044390	m54284U_200126_091954/36833977/ccs_3101_2	1	+
chr1	160195227	160195317	m54284U_200127_154514/155387366/ccs_3102_289	3	+
chr1	160199572	160199634	m54284U_200704_135138/89719375/ccs_3104_27	1	+
chr1	160199794	160199810	m54284U_200627_185153/115345940/ccs_3105_10	1	+
chr1	160212564	160212911	m54284U_200627_185153/90899957/ccs_3106_2272	21	-
chr1	160792769	160792987	m54284U_200627_185153/146082298/ccs_3111_147	2	-
chr1	160906379	160906486	m54284U_200704_135138/11864233/ccs_3112_49	1	+
chr1	161034797	161034829	m54284U_200704_135138/123012504/ccs_3118_19	1	-
chr1	161035127	161035221	m54284U_200126_091954/113509805/ccs_3119_343	4	+
chr1	161037512	161037520	m54284U_200704_135138/40961531/ccs_3123_20	1	+
chr1	161038243	161038244	m54284U_200127_154514/95944850/ccs_3124_3	1	+
chr1	161070528	161070685	m54284U_200127_154514/137298638/ccs_3128_842	8	-
chr1	161070922	161071070	m54284U_200127_154514/68420591/ccs_3130_150	2	+
chr1	161131410	161131521	m54284U_200127_154514/75040427/ccs_3132_155	2	-
chr1	161251048	161251226	m54284U_200126_091954/34407783/ccs_3135_3879	35	-
chr1	161876554	161876850	m54284U_200704_135138/19399233/ccs_3140_194	2	-
chr1	161969145	161969339	m54284U_200126_091954/107742843/ccs_3141_137	2	+
chr1	161971494	161971506	m54284U_200704_135138/5441489/ccs_3146_8	1	+
chr1	162217904	162217940	m54284U_200704_135138/118098116/ccs_3148_2	1	+
chr1	162477987	162478005	m54284U_200627_185153/80284253/ccs_3156_6	1	-
chr1	162548417	162548567	m54284U_200126_091954/103548623/ccs_3159_374	4	-
chr1	162570574	162570781	m54284U_200126_091954/149228162/ccs_3161_310	3	+
chr1	162740445	162740591	m54284U_200127_154514/115083469/ccs_3174_220	2	-
chr1	162859562	162859567	m54284U_200704_135138/63571061/ccs_3177_7	1	-
chr1	162859704	162859843	m54284U_200704_135138/170000838/ccs_3178_26	1	-
chr1	162859908	162860018	m54284U_200704_135138/97126810/ccs_3179_77	1	-
chr1	163312500	163312880	m54284U_200126_091954/146737220/ccs_3182_187	2	-
chr1	163312965	163313077	m54284U_200627_185153/86641018/ccs_3183_11	1	-
chr1	163313219	163313749	m54284U_200127_154514/69601670/ccs_3185_121	2	-
chr1	163403555	163403692	m54284U_200127_154514/60031980/ccs_3188_355	4	-
chr1	163779577	163779885	m54284U_200627_185153/1706820/ccs_3190_288	3	+
chr1	163929739	163929877	m54284U_200127_154514/145752344/ccs_3196_52	1	+
chr1	163929990	163930137	m54284U_200126_091954/25953182/ccs_3197_122	2	+
chr1	163994678	163994819	m54284U_200627_185153/36307608/ccs_3202_458	5	-
chr1	163994871	163994930	m54284U_200704_135138/8128605/ccs_3203_77	1	+
chr1	164115108	164115374	m54284U_200126_091954/4655714/ccs_3206_131	2	+
chr1	164249018	164249429	m54284U_200126_091954/48825883/ccs_3207_492	5	+
chr1	164275554	164275702	m54284U_200127_154514/111937760/ccs_3208_108	1	+
chr1	164307183	164307296	m54284U_200126_091954/60359074/ccs_3211_165	2	-
chr1	164307423	164307518	m54284U_200704_135138/137102321/ccs_3212_42	1	-
chr1	164307601	164307752	m54284U_200126_091954/179308726/ccs_3214_105	1	+
chr1	164308058	164308062	m54284U_200627_185153/14614537/ccs_3215_22	1	+
chr1	164457783	164458200	m54284U_200627_185153/150473341/ccs_3222_777	7	-
chr1	164458253	164458414	m54284U_200126_091954/59967349/ccs_3223_112	1	-
chr1	165194302	165194514	m54284U_200627_185153/80217820/ccs_3227_141	2	-
chr1	165215051	165215080	m54284U_200627_185153/88934957/ccs_3228_11	1	-
chr1	165215307	165215311	m54284U_200704_135138/16187723/ccs_3229_6	1	-
chr1	165215734	165215750	m54284U_200704_135138/133431803/ccs_3230_6	1	-
chr1	165236666	165236741	m54284U_200127_154514/112853230/ccs_3232_4	1	-
chr1	165236810	165236983	m54284U_200704_135138/37552936/ccs_3233_1015	10	-
chr1	165460232	165460567	m54284U_200704_135138/105054591/ccs_3239_276	3	-
chr1	165460604	165460623	m54284U_200627_185153/42271666/ccs_3241_2	1	+
chr1	165461182	165461433	m54284U_200627_185153/2164996/ccs_3242_313	3	+
chr1	165480900	165480901	m54284U_200627_185153/20186055/ccs_3243_3	1	+
chr1	165634414	165634573	m54284U_200126_091954/40699115/ccs_3245_619	6	-
chr1	165708031	165708042	m54284U_200704_135138/144048378/ccs_3246_2	1	-
chr1	165763723	165763900	m54284U_200627_185153/18942155/ccs_3247_268	3	+
chr1	166002591	166002645	m54284U_200126_091954/132647714/ccs_3252_17	1	-
chr1	166105574	166105579	m54284U_200704_135138/112984784/ccs_3254_2	1	-
chr1	166127816	166127948	m54284U_200127_154514/23135012/ccs_3256_1022	10	-
chr1	166138361	166138406	m54284U_200704_135138/41288148/ccs_3258_4	1	-
chr1	166254321	166254336	m54284U_200127_154514/83427839/ccs_3259_3	1	+
chr1	166378953	166378978	m54284U_200127_154514/37422469/ccs_3260_2	1	+
chr1	166379044	166379190	m54284U_200704_135138/19923975/ccs_3261_12	1	+
chr1	166379255	166379432	m54284U_200126_091954/89850940/ccs_3262_702	7	+
chr1	166409782	166409864	m54284U_200704_135138/92539434/ccs_3264_48	1	-
chr1	167284793	167285233	m54284U_200127_154514/46926449/ccs_3268_486	5	-
chr1	167308650	167308865	m54284U_200704_135138/108528507/ccs_3269_374	4	+
chr1	167349954	167350292	m54284U_200127_154514/101779503/ccs_3273_795	8	+
chr1	167350358	167350372	m54284U_200127_154514/154338596/ccs_3274_2	1	+
chr1	167393778	167393866	m54284U_200704_135138/101057916/ccs_3275_158	2	-
chr1	169531318	169531522	m54284U_200127_154514/132711952/ccs_3280_773	7	-
chr1	169969142	169969235	m54284U_200704_135138/83625180/ccs_3283_229	3	-
chr1	170088846	170088859	m54284U_200627_185153/63834874/ccs_3287_6	1	-
chr1	170110282	170110594	m54284U_200126_091954/113640640/ccs_3289_41	1	-
chr1	170110707	170110862	m54284U_200127_154514/180421208/ccs_3290_66	1	-
chr1	170111076	170111179	m54284U_200126_091954/73532723/ccs_3291_9	1	-
chr1	170174772	170174971	m54284U_200704_135138/72288446/ccs_3297_692	7	-
chr1	170215353	170215402	m54284U_200704_135138/3277674/ccs_3298_6	1	-
chr1	170277220	170277264	m54284U_200127_154514/177015351/ccs_3299_10	1	+
chr1	170644400	170645069	m54284U_200627_185153/5570889/ccs_3301_1285	12	+
chr1	170867712	170867866	m54284U_200126_091954/131269034/ccs_3314_286	3	-
chr1	170868581	170868631	m54284U_200627_185153/5638442/ccs_3316_9	1	-
chr1	170885383	170885543	m54284U_200126_091954/8126800/ccs_3320_321	3	-
chr1	170925320	170925323	m54284U_200627_185153/99680657/ccs_3321_5	1	-
chr1	171065911	171065912	m54284U_200704_135138/11732751/ccs_3323_2	1	-
chr1	171129272	171129401	m54284U_200627_185153/139528245/ccs_3325_13	1	-
chr1	171129781	171129901	m54284U_200627_185153/31721894/ccs_3327_15	1	-
chr1	171150532	171150644	m54284U_200704_135138/122618029/ccs_3328_128	2	-
chr1	171222397	171222536	m54284U_200704_135138/53216775/ccs_3331_458	5	-
chr1	171247028	171247229	m54284U_200127_154514/102892025/ccs_3337_2276	21	-
chr1	171250379	171250594	m54284U_200704_135138/88277651/ccs_3343_223	2	+
chr1	171252748	171252794	m54284U_200704_135138/124259072/ccs_3352_30	1	+
chr1	171258786	171258848	m54284U_200627_185153/21758577/ccs_3353_14	1	+
chr1	171270302	171270382	m54284U_200127_154514/146081141/ccs_3356_182	2	+
chr1	171280902	171281206	m54284U_200704_135138/150604442/ccs_3361_123	2	-
chr1	171287905	171288001	m54284U_200704_135138/82905206/ccs_3366_247	3	-
chr1	171294687	171294832	m54284U_200704_135138/29099269/ccs_3369_148	2	-
chr1	171294927	171295017	m54284U_200704_135138/97323460/ccs_3370_131	2	-
chr1	171305163	171305191	m54284U_200627_185153/110428299/ccs_3371_2	1	-
chr1	171329335	171329507	m54284U_200704_135138/176687284/ccs_3374_351	4	+
chr1	171329586	171329664	m54284U_200704_135138/70910814/ccs_3375_108	1	+
chr1	171345402	171345455	m54284U_200704_135138/27853592/ccs_3381_9	1	-
chr1	171345591	171345672	m54284U_200704_135138/129302576/ccs_3382_130	2	-
chr1	171345669	171345765	m54284U_200627_185153/70780257/ccs_3383_225	2	+
chr1	171388967	171388969	m54284U_200126_091954/153356664/ccs_3384_2	1	+
chr1	171411275	171411426	m54284U_200126_091954/12913368/ccs_3386_514	5	+
chr1	171420235	171420236	m54284U_200704_135138/76416738/ccs_3390_2	1	+
chr1	171437509	171437666	m54284U_200704_135138/33884412/ccs_3391_113	2	+
chr1	171463057	171463075	m54284U_200627_185153/139593347/ccs_3395_31	1	+
chr1	171463754	171463759	m54284U_200704_135138/158992072/ccs_3398_6	1	+
chr1	171503406	171503465	m54284U_200627_185153/115737775/ccs_3399_8	1	+
chr1	171503536	171503649	m54284U_200127_154514/25757332/ccs_3400_20	1	+
chr1	171711071	171711093	m54284U_200704_135138/39519301/ccs_3403_8	1	+
chr1	172027250	172027314	m54284U_200126_091954/71894774/ccs_3406_63	1	-
chr1	172082512	172082592	m54284U_200627_185153/72483283/ccs_3411_44	1	+
chr1	172082633	172082801	m54284U_200704_135138/113050645/ccs_3412_495	5	-
chr1	172082727	172083010	m54284U_200127_154514/62914977/ccs_3413_2671	24	+
chr1	172126737	172126821	m54284U_200627_185153/119408827/ccs_3422_1070	10	+
chr1	172147979	172148268	m54284U_200704_135138/115607478/ccs_3423_1285	12	+
chr1	172194571	172195235	m54284U_200627_185153/152241694/ccs_3429_209	2	+
chr1	172199142	172199269	m54284U_200627_185153/166987992/ccs_3434_196	2	-
chr1	172206614	172206792	m54284U_200126_091954/107218354/ccs_3436_2341	21	-
chr1	172219483	172219971	m54284U_200704_135138/95356299/ccs_3441_613	6	-
chr1	172289389	172289395	m54284U_200704_135138/145949963/ccs_3447_2	1	-
chr1	172297906	172298065	m54284U_200704_135138/66846774/ccs_3448_257	3	-
chr1	172312335	172312568	m54284U_200627_185153/48891240/ccs_3450_1101	10	+
chr1	172376462	172376621	m54284U_200126_091954/70123870/ccs_3453_150	2	+
chr1	172482196	172482241	m54284U_200126_091954/158335430/ccs_3467_15	1	+
chr1	172500091	172500312	m54284U_200127_154514/19268985/ccs_3469_4181	38	+
chr1	172507213	172507287	m54284U_200627_185153/104073439/ccs_3477_10	1	+
chr1	173766840	173767142	m54284U_200127_154514/144769107/ccs_3482_397	4	-
chr1	173913025	173913072	m54284U_200126_091954/25889561/ccs_3486_4	1	-
chr1	173942452	173942512	m54284U_200126_091954/7669979/ccs_3488_10	1	-
chr1	173942604	173942628	m54284U_200127_154514/166200208/ccs_3489_17	1	-
chr1	173982708	173982745	m54284U_200704_135138/99223724/ccs_3492_224	2	-
chr1	174031710	174031733	m54284U_200127_154514/142608548/ccs_3494_22	1	-
chr1	174921722	174921723	m54284U_200127_154514/95487487/ccs_3498_2	1	-
chr1	174921818	174921821	m54284U_200126_091954/157485669/ccs_3499_5	1	-
chr1	175625474	175625655	m54284U_200127_154514/94570304/ccs_3505_1798	16	-
chr1	175692566	175692726	m54284U_200627_185153/139397230/ccs_3509_124	2	-
chr1	175880764	175880829	m54284U_200704_135138/91816339/ccs_3512_616	6	+
chr1	175978929	175978936	m54284U_200127_154514/111215681/ccs_3513_5	1	-
chr1	176813921	176814353	m54284U_200126_091954/111281632/ccs_3517_207	2	-
chr1	176814742	176815036	m54284U_200704_135138/19267584/ccs_3519_272	3	+
chr1	177442284	177442569	m54284U_200627_185153/72287811/ccs_3526_117	2	+
chr1	177444644	177444776	m54284U_200704_135138/62130522/ccs_3530_110	1	+
chr1	177447154	177447405	m54284U_200627_185153/93391550/ccs_3534_30	1	+
chr1	177448037	177448635	m54284U_200627_185153/77335002/ccs_3539_486	5	+
chr1	177449293	177449438	m54284U_200704_135138/177341554/ccs_3543_27	1	+
chr1	177642864	177643061	m54284U_200627_185153/79758233/ccs_3551_27	1	-
chr1	177643129	177643146	m54284U_200704_135138/13566498/ccs_3552_10	1	-
chr1	177796182	177796546	m54284U_200127_154514/118491688/ccs_3557_2892	26	-
chr1	178187636	178187921	m54284U_200627_185153/40829877/ccs_3562_465	5	+
chr1	178318837	178318878	m54284U_200627_185153/77400290/ccs_3566_24	1	+
chr1	178319120	178319230	m54284U_200127_154514/133169478/ccs_3567_152	2	+
chr1	178331369	178331479	m54284U_200704_135138/3539555/ccs_3576_57	1	-
chr1	178336954	178337046	m54284U_200704_135138/146344736/ccs_3579_21	1	-
chr1	178337109	178337838	m54284U_200627_185153/157614656/ccs_3580_3135	28	-
chr1	178405755	178405815	m54284U_200627_185153/24051900/ccs_3582_5	1	+
chr1	178405997	178406100	m54284U_200704_135138/19204624/ccs_3583_33	1	+
chr1	178957432	178957445	m54284U_200704_135138/89326500/ccs_3587_13	1	-
chr1	179517983	179518053	m54284U_200627_185153/54329890/ccs_3588_15	1	-
chr1	179545864	179545883	m54284U_200627_185153/17171578/ccs_3589_13	1	-
chr1	179546078	179546311	m54284U_200704_135138/86771757/ccs_3591_306	3	-
chr1	179546308	179546584	m54284U_200126_091954/110362849/ccs_3592_162	2	+
chr1	179668156	179668510	m54284U_200627_185153/73073244/ccs_3605_2007	18	+
chr1	179786746	179786756	m54284U_200704_135138/4915840/ccs_3616_65	1	-
chr1	179803546	179803749	m54284U_200126_091954/127796619/ccs_3621_97	1	-
chr1	179959968	179960150	m54284U_200627_185153/147522739/ccs_3623_43	1	+
chr1	179960238	179960264	m54284U_200704_135138/67830503/ccs_3624_3	1	+
chr1	179960321	179960406	m54284U_200627_185153/156959573/ccs_3625_9	1	+
chr1	179970301	179970323	m54284U_200127_154514/15729292/ccs_3628_3	1	+
chr1	180163164	180163172	m54284U_200704_135138/119997741/ccs_3636_4	1	+
chr1	180163587	180163590	m54284U_200126_091954/179765902/ccs_3638_3	1	+
chr1	180195889	180196038	m54284U_200704_135138/154666476/ccs_3647_863	8	-
chr1	180199564	180199711	m54284U_200627_185153/109184468/ccs_3648_56	1	-
chr1	180228887	180228962	m54284U_200704_135138/174850455/ccs_3649_9	1	-
chr1	180229870	180229926	m54284U_200627_185153/159582347/ccs_3650_5	1	-
chr1	180256239	180256305	m54284U_200627_185153/64882344/ccs_3653_38	1	-
chr1	180568857	180569124	m54284U_200127_154514/30541383/ccs_3656_1123	10	+
chr1	180641310	180641378	m54284U_200126_091954/11796908/ccs_3667_152	2	+
chr1	180726000	180726347	m54284U_200627_185153/34276016/ccs_3668_376	4	+
chr1	180768613	180768645	m54284U_200126_091954/88278194/ccs_3670_2	1	-
chr1	180813484	180813611	m54284U_200627_185153/140116401/ccs_3671_1658	15	-
chr1	180850947	180850954	m54284U_200704_135138/91620357/ccs_3673_2	1	+
chr1	180851084	180851269	m54284U_200704_135138/17565350/ccs_3674_793	8	+
chr1	180862361	180862401	m54284U_200627_185153/19006090/ccs_3676_3	1	+
chr1	180866279	180866280	m54284U_200704_135138/175835370/ccs_3681_2	1	+
chr1	180866742	180866747	m54284U_200627_185153/145491625/ccs_3682_2	1	+
chr1	180904254	180904515	m54284U_200704_135138/40175353/ccs_3684_2179	20	+
chr1	180942149	180942572	m54284U_200126_091954/141886003/ccs_3689_860	8	+
chr1	181017475	181017565	m54284U_200704_135138/77465154/ccs_3700_252	3	-
chr1	181090713	181090786	m54284U_200127_154514/142541453/ccs_3703_61	1	+
chr1	181091008	181091052	m54284U_200704_135138/36637382/ccs_3704_5	1	+
chr1	181091502	181091565	m54284U_200627_185153/160433693/ccs_3706_14	1	+
chr1	181134935	181134982	m54284U_200127_154514/8978624/ccs_3708_2	1	-
chr1	181144093	181144213	m54284U_200704_135138/61409547/ccs_3710_299	3	-
chr1	181150905	181151034	m54284U_200704_135138/15599355/ccs_3712_511	5	+
chr1	181211095	181212023	m54284U_200627_185153/99222130/ccs_3725_781	7	-
chr1	181242035	181242141	m54284U_200704_135138/150735231/ccs_3727_234	3	-
chr1	181242213	181242385	m54284U_200627_185153/163711263/ccs_3728_92	1	-
chr1	181352651	181352659	m54284U_200627_185153/89916536/ccs_3729_2	1	+
chr1	181842285	181842414	m54284U_200127_154514/78317339/ccs_3739_2300	21	-
chr1	181918505	181918553	m54284U_200704_135138/164496920/ccs_3743_3	1	-
chr1	181939961	181939964	m54284U_200704_135138/72745880/ccs_3745_10	1	-
chr1	182019922	182019974	m54284U_200704_135138/124520733/ccs_3748_6	1	-
chr1	182124746	182124942	m54284U_200627_185153/66387986/ccs_3749_1063	10	+
chr1	182131340	182131416	m54284U_200704_135138/22481341/ccs_3751_4	1	+
chr1	182131521	182131528	m54284U_200627_185153/6359091/ccs_3752_9	1	+
chr1	182131606	182131627	m54284U_200627_185153/121899646/ccs_3753_3	1	+
chr1	182131685	182131687	m54284U_200126_091954/41877514/ccs_3754_3	1	+
chr1	182282658	182282845	m54284U_200126_091954/82183255/ccs_3757_2509	23	-
chr1	182341450	182341659	m54284U_200704_135138/45023793/ccs_3760_251	3	-
chr1	182409119	182409316	m54284U_200127_154514/2229428/ccs_3761_127	2	+
chr1	182517155	182517798	m54284U_200126_091954/97191454/ccs_3769_6313	56	-
chr1	183147448	183147562	m54284U_200704_135138/47318667/ccs_3774_54	1	-
chr1	183221338	183221528	m54284U_200127_154514/71041815/ccs_3775_73	1	-
chr1	183296545	183296561	m54284U_200126_091954/168167422/ccs_3778_2	1	-
chr1	183296924	183297088	m54284U_200704_135138/180095315/ccs_3779_400	4	-
chr1	183297049	183297125	m54284U_200704_135138/16646605/ccs_3780_22	1	+
chr1	183297150	183297314	m54284U_200627_185153/132581268/ccs_3781_517	5	-
chr1	183297307	183297593	m54284U_200704_135138/128321353/ccs_3782_353	4	+
chr1	183327358	183327370	m54284U_200627_185153/111280451/ccs_3786_13	1	-
chr1	183345245	183345488	m54284U_200627_185153/80873143/ccs_3793_233	3	-
chr1	183369526	183369568	m54284U_200704_135138/5375249/ccs_3795_15	1	-
chr1	183388987	183389004	m54284U_200126_091954/16975135/ccs_3796_3	1	+
chr1	184033701	184033720	m54284U_200127_154514/178979076/ccs_3798_2	1	+
chr1	184034406	184034550	m54284U_200704_135138/21038186/ccs_3800_220	2	+
chr1	184075315	184075355	m54284U_200126_091954/75761105/ccs_3806_5	1	+
chr1	184612910	184612950	m54284U_200627_185153/163318161/ccs_3807_3	1	-
chr1	184731647	184731857	m54284U_200704_135138/136512277/ccs_3809_14	1	-
chr1	184731790	184731835	m54284U_200126_091954/43845398/ccs_3810_4	1	+
chr1	184731941	184732004	m54284U_200627_185153/138676754/ccs_3811_17	1	-
chr1	184732057	184732390	m54284U_200127_154514/93652579/ccs_3812_41	1	-
chr1	184732469	184732529	m54284U_200126_091954/119736604/ccs_3813_13	1	-
chr1	184732620	184732689	m54284U_200704_135138/21367203/ccs_3814_23	1	-
chr1	184845602	184845656	m54284U_200627_185153/77925064/ccs_3818_3	1	-
chr1	184845822	184845924	m54284U_200627_185153/70451850/ccs_3820_278	3	-
chr1	185204014	185204274	m54284U_200627_185153/82052661/ccs_3821_637	6	+
chr1	185283936	185283987	m54284U_200627_185153/70124899/ccs_3827_44	1	+
chr1	185320922	185320929	m54284U_200126_091954/62324977/ccs_3832_2	1	-
chr1	185320984	185320990	m54284U_200704_135138/144115771/ccs_3833_4	1	-
chr1	185328908	185328983	m54284U_200627_185153/142476496/ccs_3836_6	1	+
chr1	185329044	185329061	m54284U_200627_185153/84413130/ccs_3837_4	1	-
chr1	185329116	185329422	m54284U_200704_135138/171312397/ccs_3838_810	8	-
chr1	185332125	185332239	m54284U_200627_185153/22152169/ccs_3839_368	4	+
chr1	185362952	185363224	m54284U_200627_185153/173541125/ccs_3841_4040	36	+
chr1	185363443	185363444	m54284U_200704_135138/155190572/ccs_3842_3	1	+
chr1	185428221	185428232	m54284U_200126_091954/135005375/ccs_3855_7	1	+
chr1	186117264	186117338	m54284U_200704_135138/85133863/ccs_3856_20	1	-
chr1	186704499	186704599	m54284U_200704_135138/147390689/ccs_3858_14	1	-
chr1	186704953	186705077	m54284U_200704_135138/123864219/ccs_3860_11	1	-
chr1	186705174	186705378	m54284U_200126_091954/35392241/ccs_3861_75	1	-
chr1	186705575	186705662	m54284U_200627_185153/146866823/ccs_3862_4	1	-
chr1	186705940	186705993	m54284U_200704_135138/52037045/ccs_3863_32	1	-
chr1	186721450	186721452	m54284U_200704_135138/93127935/ccs_3864_2	1	-
chr1	186749260	186749342	m54284U_200704_135138/175376250/ccs_3865_300	3	-
chr1	187215478	187215661	m54284U_200627_185153/177277627/ccs_3866_130	2	+
chr1	187225501	187225571	m54284U_200704_135138/38733356/ccs_3867_34	1	+
chr1	187234660	187234713	m54284U_200704_135138/116721110/ccs_3869_9	1	+
chr1	188974110	188974206	m54284U_200627_185153/36701768/ccs_3870_61	1	-
chr1	189007563	189007905	m54284U_200126_091954/139789915/ccs_3873_385	4	-
chr1	189215182	189215301	m54284U_200127_154514/80348687/ccs_3875_72	1	-
chr1	189277579	189277589	m54284U_200704_135138/158073900/ccs_3876_3	1	-
chr1	189683542	189683546	m54284U_200627_185153/156698754/ccs_3883_2	1	+
chr1	189688043	189688125	m54284U_200127_154514/79365832/ccs_3884_282	3	-
chr1	189728151	189728351	m54284U_200127_154514/131990386/ccs_3885_95	1	+
chr1	189922206	189922605	m54284U_200127_154514/110955125/ccs_3896_1245	12	-
chr1	190888758	190888766	m54284U_200627_185153/89261122/ccs_3900_2	1	-
chr1	190911573	190911808	m54284U_200704_135138/69403387/ccs_3903_395	4	-
chr1	190928490	190928727	m54284U_200704_135138/20646571/ccs_3904_370	4	+
chr1	190928818	190928876	m54284U_200704_135138/82119073/ccs_3905_134	2	+
chr1	190979134	190979299	m54284U_200704_135138/120259276/ccs_3913_747	7	-
chr1	191025490	191025532	m54284U_200704_135138/136513981/ccs_3915_3	1	-
chr1	191025847	191025851	m54284U_200704_135138/122357243/ccs_3916_2	1	-
chr1	191026000	191026107	m54284U_200704_135138/89721477/ccs_3918_19	1	-
chr1	191026187	191026238	m54284U_200704_135138/78184721/ccs_3919_12	1	-
chr1	191062880	191062944	m54284U_200127_154514/31983711/ccs_3921_26	1	-
chr1	191062996	191063117	m54284U_200127_154514/166332946/ccs_3922_316	3	+
chr1	191183207	191183257	m54284U_200704_135138/142606500/ccs_3924_16	1	-
chr1	191224444	191224516	m54284U_200704_135138/155256383/ccs_3926_7	1	+
chr1	191307020	191307026	m54284U_200627_185153/11731603/ccs_3927_2	1	-
chr1	191317943	191318137	m54284U_200126_091954/76548706/ccs_3928_150	2	-
chr1	191325909	191326037	m54284U_200126_091954/145163124/ccs_3930_230	3	+
chr1	191352525	191352570	m54284U_200627_185153/38405787/ccs_3937_8	1	-
chr1	191352698	191352873	m54284U_200704_135138/143655829/ccs_3938_21	1	-
chr1	191352939	191352957	m54284U_200627_185153/46400237/ccs_3939_5	1	-
chr1	191396253	191396614	m54284U_200704_135138/156239056/ccs_3941_74	1	-
chr1	191396895	191396906	m54284U_200704_135138/173148639/ccs_3943_12	1	-
chr1	191396980	191397077	m54284U_200704_135138/89393616/ccs_3944_32	1	-
chr1	191575449	191575574	m54284U_200127_154514/91621787/ccs_3947_698	7	-
chr1	191575646	191575898	m54284U_200127_154514/47186890/ccs_3949_875	8	+
chr1	191717741	191718172	m54284U_200704_135138/31001129/ccs_3958_85	1	+
chr1	191718270	191718574	m54284U_200627_185153/167840317/ccs_3959_173	2	+
chr1	191821435	191821632	m54284U_200704_135138/57936054/ccs_3961_1217	11	+
chr1	191821945	191821951	m54284U_200627_185153/131269396/ccs_3962_3	1	-
chr1	191906669	191906837	m54284U_200627_185153/31196776/ccs_3963_19	1	+
chr1	192073893	192073956	m54284U_200704_135138/129238810/ccs_3965_5	1	-
chr1	192074014	192074084	m54284U_200704_135138/105646387/ccs_3966_20	1	-
chr1	192092547	192092602	m54284U_200127_154514/130221611/ccs_3967_13	1	-
chr1	192137653	192137666	m54284U_200126_091954/25299213/ccs_3969_2	1	-
chr1	192137785	192138103	m54284U_200126_091954/35586513/ccs_3970_174	2	-
chr1	192737121	192737198	m54284U_200127_154514/10815713/ccs_3974_7	1	-
chr1	192771016	192771249	m54284U_200126_091954/28967720/ccs_3975_84	1	-
chr1	192834613	192834614	m54284U_200704_135138/24970240/ccs_3976_6	1	-
chr1	192835434	192835436	m54284U_200627_185153/62064096/ccs_3977_2	1	-
chr1	192854894	192855058	m54284U_200627_185153/163447336/ccs_3983_70	1	+
chr1	192855466	192855776	m54284U_200704_135138/87294593/ccs_3984_399	4	-
chr1	193130193	193130245	m54284U_200127_154514/54722909/ccs_3987_12	1	-
chr1	193173466	193173482	m54284U_200127_154514/130811622/ccs_3988_2	1	+
chr1	193173546	193173756	m54284U_200126_091954/6490273/ccs_3989_194	2	+
chr1	193197900	193198052	m54284U_200704_135138/64095238/ccs_3991_154	2	-
chr1	193242311	193242393	m54284U_200627_185153/63572454/ccs_3993_7	1	-
chr1	193264014	193264069	m54284U_200627_185153/14355093/ccs_3994_27	1	-
chr1	193273030	193273212	m54284U_200627_185153/166660787/ccs_3995_162	2	-
chr1	193301882	193302140	m54284U_200126_091954/36899385/ccs_3999_323	3	+
chr1	193370245	193370270	m54284U_200704_135138/59574421/ccs_4003_3	1	-
chr1	194619822	194619827	m54284U_200127_154514/17892080/ccs_4004_6	1	+
chr1	194619893	194619951	m54284U_200627_185153/104137707/ccs_4005_3	1	+
chr1	194644791	194644798	m54284U_200704_135138/36898331/ccs_4006_2	1	+
chr1	194812084	194812095	m54284U_200704_135138/135399219/ccs_4010_3	1	+
chr1	194812396	194812409	m54284U_200627_185153/32571854/ccs_4011_14	1	+
chr1	194813343	194813354	m54284U_200627_185153/121440225/ccs_4012_6	1	+
chr1	194815478	194815519	m54284U_200627_185153/26870405/ccs_4016_4	1	+
chr1	194816019	194816042	m54284U_200704_135138/88475355/ccs_4018_2	1	+
chr1	194938733	194939016	m54284U_200126_091954/158599821/ccs_4021_544	5	+
chr1	195103884	195103887	m54284U_200704_135138/99288054/ccs_4027_14	1	-
chr1	195131010	195131117	m54284U_200704_135138/50005653/ccs_4028_10	1	-
chr10	3366105	3366746	m54284U_200704_135138/154993729/ccs_4030_640	6	+
chr10	3973033	3973462	m54284U_200127_154514/1639756/ccs_4037_1008	9	+
chr10	4266327	4266379	m54284U_200127_154514/166529181/ccs_4041_14	1	+
chr10	4334523	4334563	m54284U_200126_091954/40566905/ccs_4043_143	2	+
chr10	4369337	4369437	m54284U_200627_185153/77071077/ccs_4047_17	1	-
chr10	4387372	4387510	m54284U_200704_135138/92995936/ccs_4049_83	1	-
chr10	4387875	4388161	m54284U_200704_135138/54396671/ccs_4050_98	1	-
chr10	4408627	4408633	m54284U_200704_135138/72812675/ccs_4053_2	1	-
chr10	4429171	4429177	m54284U_200126_091954/11863178/ccs_4057_2	1	-
chr10	4432207	4432432	m54284U_200127_154514/146344644/ccs_4059_316	3	-
chr10	4432588	4432696	m54284U_200126_091954/83428424/ccs_4061_427	4	+
chr10	4433510	4433538	m54284U_200627_185153/24905010/ccs_4062_3	1	-
chr10	4611986	4612065	m54284U_200704_135138/127402367/ccs_4064_17	1	+
chr10	5001186	5001205	m54284U_200126_091954/115346181/ccs_4067_2	1	+
chr10	5001317	5001340	m54284U_200704_135138/171116323/ccs_4068_3	1	+
chr10	5003413	5003418	m54284U_200704_135138/62982964/ccs_4072_3	1	+
chr10	5068953	5069055	m54284U_200704_135138/54789004/ccs_4078_13	1	-
chr10	5110925	5110933	m54284U_200127_154514/128190735/ccs_4080_3	1	-
chr10	5194698	5194722	m54284U_200627_185153/128451897/ccs_4083_6	1	-
chr10	5289429	5289464	m54284U_200627_185153/29230826/ccs_4084_2	1	-
chr10	5805355	5805527	m54284U_200126_091954/151846956/ccs_4089_505	5	-
chr10	5805885	5805984	m54284U_200704_135138/100795528/ccs_4090_35	1	-
chr10	5823772	5823995	m54284U_200126_091954/39651983/ccs_4092_43	1	-
chr10	5922358	5922377	m54284U_200627_185153/171835763/ccs_4094_6	1	-
chr10	7038666	7038697	m54284U_200126_091954/150538067/ccs_4095_22	1	+
chr10	7183246	7183298	m54284U_200127_154514/150013630/ccs_4096_4	1	-
chr10	7211692	7211772	m54284U_200627_185153/46794422/ccs_4097_7	1	-
chr10	7212021	7212243	m54284U_200627_185153/15991840/ccs_4099_100	1	-
chr10	7458818	7458845	m54284U_200127_154514/29951157/ccs_4100_20	1	+
chr10	7473552	7473588	m54284U_200126_091954/60884740/ccs_4101_7	1	-
chr10	7589811	7589928	m54284U_200704_135138/179307042/ccs_4102_202	2	+
chr10	7590086	7590124	m54284U_200126_091954/82969082/ccs_4103_17	1	+
chr10	7629522	7629524	m54284U_200627_185153/1771987/ccs_4107_4	1	-
chr10	7630946	7630978	m54284U_200704_135138/156828449/ccs_4111_6	1	-
chr10	7663098	7663327	m54284U_200126_091954/54855175/ccs_4113_1261	12	-
chr10	7663321	7663406	m54284U_200126_091954/70190345/ccs_4114_13	1	+
chr10	7663555	7663612	m54284U_200704_135138/98500641/ccs_4116_76	1	-
chr10	7667489	7667561	m54284U_200127_154514/22022318/ccs_4117_362	4	+
chr10	7681124	7681162	m54284U_200126_091954/108724822/ccs_4118_35	1	-
chr10	7681187	7681219	m54284U_200627_185153/57542034/ccs_4119_8	1	+
chr10	7702898	7702907	m54284U_200704_135138/34670611/ccs_4122_2	1	+
chr10	7725964	7726103	m54284U_200704_135138/3802053/ccs_4123_836	8	+
chr10	7780798	7780946	m54284U_200704_135138/60621593/ccs_4128_445	4	-
chr10	7792807	7792859	m54284U_200627_185153/61277006/ccs_4129_12	1	-
chr10	7792863	7792981	m54284U_200704_135138/109578717/ccs_4130_514	5	+
chr10	7910128	7910131	m54284U_200627_185153/120980852/ccs_4131_5	1	-
chr10	7955824	7955949	m54284U_200704_135138/82904410/ccs_4134_19	1	-
chr10	7956123	7956149	m54284U_200627_185153/32244568/ccs_4135_2	1	-
chr10	8518774	8518859	m54284U_200126_091954/83493619/ccs_4137_14	1	-
chr10	9901171	9901227	m54284U_200704_135138/125043029/ccs_4140_7	1	-
chr10	10558114	10558275	m54284U_200704_135138/24315332/ccs_4142_74	1	-
chr10	11149384	11149553	m54284U_200704_135138/120390761/ccs_4143_43	1	+
chr10	11281281	11281476	m54284U_200627_185153/167184536/ccs_4149_847	8	+
chr10	11343367	11343447	m54284U_200627_185153/29492632/ccs_4154_10	1	+
chr10	11609223	11609314	m54284U_200126_091954/134676635/ccs_4157_14	1	+
chr10	12739538	12739551	m54284U_200704_135138/137495915/ccs_4165_44	1	-
chr10	12868125	12868306	m54284U_200127_154514/66389886/ccs_4167_88	1	-
chr10	12869065	12869232	m54284U_200127_154514/68552634/ccs_4170_134	2	-
chr10	12869373	12869559	m54284U_200627_185153/110691572/ccs_4171_34	1	-
chr10	12923065	12923192	m54284U_200704_135138/95223920/ccs_4173_7	1	-
chr10	12964159	12964345	m54284U_200126_091954/34930796/ccs_4174_209	2	-
chr10	13008427	13008544	m54284U_200704_135138/43122908/ccs_4176_159	2	+
chr10	13009069	13009094	m54284U_200704_135138/105513080/ccs_4179_10	1	+
chr10	13090849	13090857	m54284U_200627_185153/50333850/ccs_4180_2	1	+
chr10	13192497	13192498	m54284U_200704_135138/75958250/ccs_4182_2	1	-
chr10	13192774	13192790	m54284U_200704_135138/5309821/ccs_4183_4	1	-
chr10	13193048	13193215	m54284U_200126_091954/137693812/ccs_4184_1100	10	-
chr10	13501042	13501245	m54284U_200704_135138/104269203/ccs_4185_57	1	+
chr10	13552842	13552871	m54284U_200704_135138/6227819/ccs_4186_3	1	-
chr10	13552937	13553167	m54284U_200704_135138/116327626/ccs_4187_225	2	-
chr10	13553209	13553253	m54284U_200704_135138/179177140/ccs_4188_13	1	+
chr10	13832687	13832744	m54284U_200704_135138/156043607/ccs_4189_8	1	-
chr10	13832828	13832833	m54284U_200127_154514/138609151/ccs_4190_2	1	-
chr10	13868763	13868975	m54284U_200127_154514/6094968/ccs_4192_35	1	-
chr10	13966396	13966404	m54284U_200126_091954/110102963/ccs_4193_2	1	+
chr10	13966976	13967028	m54284U_200126_091954/130351554/ccs_4194_3	1	+
chr10	14149180	14149366	m54284U_200704_135138/159254449/ccs_4196_18	1	+
chr10	14149608	14149659	m54284U_200627_185153/60425519/ccs_4198_24	1	+
chr10	14523064	14523096	m54284U_200627_185153/76874895/ccs_4200_31	1	+
chr10	14523325	14523329	m54284U_200704_135138/13240180/ccs_4201_5	1	+
chr10	14523418	14523485	m54284U_200704_135138/14354259/ccs_4202_57	1	+
chr10	14545310	14545472	m54284U_200127_154514/19335570/ccs_4203_12	1	-
chr10	14545635	14545638	m54284U_200126_091954/7080477/ccs_4204_2	1	-
chr10	14705368	14705557	m54284U_200627_185153/113182995/ccs_4206_457	5	-
chr10	14745445	14745537	m54284U_200627_185153/93323976/ccs_4208_8	1	-
chr10	17723220	17723230	m54284U_200127_154514/25560500/ccs_4211_33	1	+
chr10	17724005	17724045	m54284U_200627_185153/135332379/ccs_4214_6	1	+
chr10	17724170	17724296	m54284U_200627_185153/85264947/ccs_4216_58	1	+
chr10	17724472	17724687	m54284U_200704_135138/58589279/ccs_4218_14	1	+
chr10	17724774	17724908	m54284U_200627_185153/72876678/ccs_4219_19	1	+
chr10	17725018	17725063	m54284U_200704_135138/125372604/ccs_4220_3	1	+
chr10	17725295	17725303	m54284U_200704_135138/168233691/ccs_4221_20	1	+
chr10	17796195	17796326	m54284U_200704_135138/96798356/ccs_4226_58	1	+
chr10	17843101	17843136	m54284U_200704_135138/28705123/ccs_4232_3	1	+
chr10	17843257	17843299	m54284U_200627_185153/137365935/ccs_4233_8	1	+
chr10	17843351	17843415	m54284U_200627_185153/157352635/ccs_4234_43	1	+
chr10	17844570	17844579	m54284U_200704_135138/136907420/ccs_4238_5	1	+
chr10	17908090	17908100	m54284U_200627_185153/32768426/ccs_4241_8	1	-
chr10	17915052	17915097	m54284U_200627_185153/130220837/ccs_4242_4	1	-
chr10	17915266	17915271	m54284U_200704_135138/155451997/ccs_4243_8	1	-
chr10	17915493	17915644	m54284U_200704_135138/127928184/ccs_4245_16	1	-
chr10	17915757	17915856	m54284U_200627_185153/179963074/ccs_4246_5	1	-
chr10	17947534	17947632	m54284U_200704_135138/120851122/ccs_4247_8	1	-
chr10	17947922	17948103	m54284U_200704_135138/3801095/ccs_4249_40	1	-
chr10	18023088	18023264	m54284U_200627_185153/25561455/ccs_4250_128	2	-
chr10	18055527	18055745	m54284U_200704_135138/96600948/ccs_4251_93	1	+
chr10	18055830	18056007	m54284U_200627_185153/53741948/ccs_4252_15	1	+
chr10	18234945	18234998	m54284U_200704_135138/151323183/ccs_4259_30	1	-
chr10	18235214	18235267	m54284U_200627_185153/113314259/ccs_4260_5	1	-
chr10	18407701	18407735	m54284U_200704_135138/52758904/ccs_4262_2	1	+
chr10	18431237	18431300	m54284U_200127_154514/157156362/ccs_4263_3	1	+
chr10	18531632	18531676	m54284U_200126_091954/131335072/ccs_4265_2	1	+
chr10	18532534	18532539	m54284U_200704_135138/172754472/ccs_4266_2	1	+
chr10	18545867	18545952	m54284U_200126_091954/106430541/ccs_4270_48	1	-
chr10	18546041	18546111	m54284U_200127_154514/143524111/ccs_4271_8	1	-
chr10	18844972	18844992	m54284U_200627_185153/164824450/ccs_4272_2	1	+
chr10	18845043	18845133	m54284U_200127_154514/176882632/ccs_4273_16	1	+
chr10	19011692	19011699	m54284U_200627_185153/76547700/ccs_4275_2	1	-
chr10	19014575	19014580	m54284U_200126_091954/70189974/ccs_4276_3	1	-
chr10	19015194	19015447	m54284U_200627_185153/80872934/ccs_4277_90	1	-
chr10	19167243	19167248	m54284U_200627_185153/42467346/ccs_4278_3	1	+
chr10	19591897	19592106	m54284U_200627_185153/31327336/ccs_4279_388	4	+
chr10	19907500	19907549	m54284U_200627_185153/17959330/ccs_4283_6	1	-
chr10	19907630	19907692	m54284U_200704_135138/167511661/ccs_4284_100	1	-
chr10	20312141	20312147	m54284U_200126_091954/15337127/ccs_4287_2	1	+
chr10	20312398	20312577	m54284U_200627_185153/87295550/ccs_4288_1659	15	+
chr10	20347780	20347901	m54284U_200126_091954/78055343/ccs_4300_145	2	+
chr10	20348003	20348040	m54284U_200704_135138/121571897/ccs_4301_4	1	+
chr10	20952576	20952724	m54284U_200704_135138/71893387/ccs_4303_61	1	+
chr10	21295948	21296159	m54284U_200126_091954/20581060/ccs_4307_2298	21	+
chr10	21993877	21994158	m54284U_200126_091954/100532860/ccs_4313_415	4	+
chr10	21994634	21994806	m54284U_200126_091954/166069122/ccs_4314_1081	10	+
chr10	22148832	22148837	m54284U_200127_154514/93193398/ccs_4316_2	1	-
chr10	22158506	22158632	m54284U_200126_091954/156566523/ccs_4317_102	1	+
chr10	22306683	22306715	m54284U_200126_091954/156109207/ccs_4318_5	1	+
chr10	22361885	22361913	m54284U_200127_154514/137299394/ccs_4319_12	1	+
chr10	22731149	22731462	m54284U_200126_091954/96668005/ccs_4320_488	5	-
chr10	23349864	23349976	m54284U_200704_135138/147983168/ccs_4324_13	1	-
chr10	23350187	23350228	m54284U_200126_091954/158008190/ccs_4325_8	1	-
chr10	23350756	23350881	m54284U_200127_154514/38863799/ccs_4326_9	1	-
chr10	23785613	23785663	m54284U_200704_135138/136774902/ccs_4328_28	1	-
chr10	23786995	23787071	m54284U_200704_135138/94176689/ccs_4329_12	1	-
chr10	23787174	23787271	m54284U_200627_185153/125764623/ccs_4330_795	8	-
chr10	23796963	23797036	m54284U_200126_091954/40829253/ccs_4331_34	1	+
chr10	24149272	24149388	m54284U_200704_135138/61803199/ccs_4333_834	8	+
chr10	24595402	24595756	m54284U_200704_135138/19399463/ccs_4335_513	5	+
chr10	24598587	24598597	m54284U_200127_154514/55510150/ccs_4339_22	1	+
chr10	24711949	24712009	m54284U_200627_185153/87294982/ccs_4341_135	2	-
chr10	24836171	24836192	m54284U_200627_185153/68029252/ccs_4343_24	1	-
chr10	24869968	24870092	m54284U_200704_135138/179044860/ccs_4344_183	2	+
chr10	25289684	25289731	m54284U_200627_185153/37160630/ccs_4347_2	1	-
chr10	25296987	25297124	m54284U_200704_135138/48826982/ccs_4348_102	1	-
chr10	25359793	25360003	m54284U_200704_135138/150473507/ccs_4349_339	4	+
chr10	25432482	25432606	m54284U_200127_154514/130745229/ccs_4351_22	1	+
chr10	25708072	25708150	m54284U_200704_135138/159909023/ccs_4356_12	1	-
chr10	26078197	26078239	m54284U_200126_091954/99025770/ccs_4357_3	1	-
chr10	26078435	26078478	m54284U_200126_091954/98436596/ccs_4358_3	1	-
chr10	26078565	26078592	m54284U_200126_091954/153486592/ccs_4359_2	1	-
chr10	26078856	26079025	m54284U_200126_091954/127469304/ccs_4361_28	1	-
chr10	26374078	26374134	m54284U_200126_091954/146866233/ccs_4364_6	1	-
chr10	26375960	26376006	m54284U_200704_135138/129894468/ccs_4366_9	1	-
chr10	26772463	26772653	m54284U_200704_135138/166266074/ccs_4367_134	2	+
chr10	27134045	27134047	m54284U_200704_135138/41879238/ccs_4370_2	1	-
chr10	27422523	27422524	m54284U_200704_135138/591709/ccs_4378_5	1	-
chr10	27616864	27616870	m54284U_200627_185153/138281836/ccs_4379_5	1	-
chr10	28074818	28075006	m54284U_200704_135138/13108632/ccs_4381_251	3	+
chr10	28075123	28075157	m54284U_200704_135138/88737665/ccs_4382_13	1	+
chr10	28465818	28465942	m54284U_200704_135138/5112585/ccs_4388_20	1	+
chr10	28595954	28595961	m54284U_200704_135138/65536334/ccs_4395_27	1	+
chr10	29211675	29211705	m54284U_200704_135138/36702243/ccs_4396_29	1	+
chr10	29313152	29313318	m54284U_200627_185153/58328968/ccs_4398_139	2	+
chr10	29313511	29313626	m54284U_200126_091954/177341926/ccs_4400_329	3	+
chr10	29345712	29345716	m54284U_200126_091954/69929785/ccs_4403_11	1	+
chr10	29361986	29362086	m54284U_200704_135138/100926832/ccs_4404_334	3	-
chr10	29535835	29535882	m54284U_200627_185153/139987315/ccs_4405_4	1	-
chr10	29698849	29699382	m54284U_200704_135138/138938972/ccs_4406_895	8	-
chr10	30200486	30200584	m54284U_200704_135138/73531764/ccs_4409_64	1	-
chr10	30600656	30600750	m54284U_200627_185153/98043346/ccs_4411_216	2	-
chr10	30605462	30605707	m54284U_200704_135138/161417067/ccs_4413_35	1	-
chr10	30605873	30605879	m54284U_200704_135138/4261494/ccs_4414_24	1	-
chr10	30606240	30606285	m54284U_200627_185153/70322403/ccs_4415_3	1	-
chr10	30618345	30618491	m54284U_200126_091954/141952545/ccs_4420_119	2	-
chr10	30655778	30655835	m54284U_200627_185153/155910676/ccs_4422_6	1	-
chr10	30802852	30802962	m54284U_200127_154514/110953350/ccs_4424_35	1	-
chr10	31313366	31313462	m54284U_200127_154514/180224818/ccs_4426_78	1	+
chr10	31445814	31445969	m54284U_200627_185153/143592120/ccs_4428_67	1	-
chr10	31608421	31609243	m54284U_200627_185153/118490938/ccs_4434_281	3	-
chr10	31609343	31609465	m54284U_200627_185153/39322473/ccs_4435_29	1	-
chr10	31609526	31609918	m54284U_200704_135138/50203344/ccs_4436_133	2	-
chr10	33083477	33083619	m54284U_200704_135138/113836368/ccs_4439_119	2	+
chr10	33183968	33183985	m54284U_200627_185153/81921934/ccs_4441_21	1	+
chr10	33951173	33951270	m54284U_200126_091954/31851062/ccs_4447_68	1	-
chr10	34012138	34012141	m54284U_200704_135138/63507184/ccs_4450_2	1	-
chr10	34019397	34019639	m54284U_200127_154514/47120806/ccs_4453_482	5	-
chr10	34096517	34096518	m54284U_200127_154514/112396869/ccs_4455_2	1	-
chr10	34207103	34207298	m54284U_200126_091954/123079420/ccs_4457_466	5	-
chr10	34207392	34207539	m54284U_200126_091954/176751442/ccs_4458_103	1	-
chr10	34282184	34282310	m54284U_200704_135138/87229008/ccs_4460_464	5	+
chr10	34282433	34282696	m54284U_200704_135138/37749875/ccs_4462_26	1	+
chr10	34297422	34297478	m54284U_200704_135138/54331717/ccs_4473_14	1	+
chr10	34389881	34389921	m54284U_200127_154514/107808937/ccs_4475_2	1	+
chr10	34418399	34418586	m54284U_200627_185153/65077488/ccs_4478_239	3	-
chr10	34483376	34483660	m54284U_200704_135138/167838863/ccs_4479_205	2	+
chr10	36974465	36974788	m54284U_200127_154514/75696083/ccs_4489_1101	10	+
chr10	37138457	37138695	m54284U_200704_135138/157157283/ccs_4493_55	1	-
chr10	37138864	37138970	m54284U_200627_185153/35783955/ccs_4495_150	2	-
chr10	39133878	39133908	m54284U_200627_185153/10748572/ccs_4497_11	1	-
chr10	39133959	39134082	m54284U_200127_154514/64030469/ccs_4498_60	1	+
chr10	39369758	39370170	m54284U_200704_135138/112395874/ccs_4500_447	4	+
chr10	39613138	39613298	m54284U_200704_135138/133169616/ccs_4505_22	1	+
chr10	39731818	39731874	m54284U_200704_135138/130876468/ccs_4508_7	1	-
chr10	39731941	39732034	m54284U_200704_135138/146145339/ccs_4509_14	1	-
chr10	39732110	39732130	m54284U_200127_154514/112134963/ccs_4510_7	1	+
chr10	39732379	39732447	m54284U_200704_135138/44042447/ccs_4511_11	1	+
chr10	39874866	39874885	m54284U_200126_091954/112920711/ccs_4516_12	1	+
chr10	39899075	39899270	m54284U_200127_154514/109380468/ccs_4521_33	1	-
chr10	39960259	39960266	m54284U_200627_185153/6686387/ccs_4522_2	1	-
chr10	40246988	40247056	m54284U_200126_091954/137430992/ccs_4527_302	3	-
chr10	40257564	40257729	m54284U_200127_154514/113639643/ccs_4529_240	3	-
chr10	40258056	40258164	m54284U_200127_154514/158599614/ccs_4530_13	1	-
chr10	40301607	40301624	m54284U_200126_091954/43911829/ccs_4532_3	1	-
chr10	40301777	40302198	m54284U_200126_091954/128254384/ccs_4533_695	7	-
chr10	40349319	40349536	m54284U_200704_135138/99681682/ccs_4534_14	1	+
chr10	40479773	40479796	m54284U_200627_185153/36307011/ccs_4536_2	1	+
chr10	40481548	40481549	m54284U_200704_135138/172491044/ccs_4540_3	1	+
chr10	40629996	40630026	m54284U_200627_185153/120588441/ccs_4542_6	1	+
chr10	40883072	40883151	m54284U_200126_091954/8521331/ccs_4545_290	3	-
chr10	40883311	40883374	m54284U_200126_091954/94898936/ccs_4546_51	1	-
chr10	40883535	40883587	m54284U_200126_091954/72483617/ccs_4547_4	1	+
chr10	40883811	40883878	m54284U_200704_135138/166920454/ccs_4548_37	1	+
chr10	41303004	41303271	m54284U_200627_185153/7931616/ccs_4551_356	4	-
chr10	41450345	41450492	m54284U_200704_135138/104202747/ccs_4552_185	2	+
chr10	41476212	41476517	m54284U_200127_154514/124846168/ccs_4555_509	5	+
chr10	41486899	41486907	m54284U_200627_185153/121965180/ccs_4565_4	1	+
chr10	41490051	41490224	m54284U_200704_135138/27854903/ccs_4567_16	1	-
chr10	41490317	41490408	m54284U_200704_135138/107152979/ccs_4568_261	3	-
chr10	41501039	41501054	m54284U_200627_185153/15795819/ccs_4569_2	1	+
chr10	41519421	41519684	m54284U_200704_135138/110955172/ccs_4572_2051	19	+
chr10	41522712	41522746	m54284U_200627_185153/54856022/ccs_4574_2	1	+
chr10	41544939	41544965	m54284U_200704_135138/137430312/ccs_4575_3	1	-
chr10	41552423	41552578	m54284U_200627_185153/12715520/ccs_4576_17	1	-
chr10	41552818	41552846	m54284U_200627_185153/140904606/ccs_4577_4	1	-
chr10	41553122	41553200	m54284U_200704_135138/69208082/ccs_4578_4	1	-
chr10	41587499	41587533	m54284U_200704_135138/18549454/ccs_4581_5	1	-
chr10	41615949	41615951	m54284U_200704_135138/163316768/ccs_4584_2	1	-
chr10	41627196	41627207	m54284U_200627_185153/81135839/ccs_4585_2	1	-
chr10	41634028	41634122	m54284U_200704_135138/8914536/ccs_4586_7	1	-
chr10	41809591	41809646	m54284U_200704_135138/10617411/ccs_4587_125	2	-
chr10	41809862	41809944	m54284U_200704_135138/32507203/ccs_4588_53	1	-
chr10	41809924	41810003	m54284U_200127_154514/167837720/ccs_4589_10	1	+
chr10	41810117	41810286	m54284U_200627_185153/171049922/ccs_4591_228	3	+
chr10	41810501	41810694	m54284U_200704_135138/113836179/ccs_4593_51	1	+
chr10	41887373	41887576	m54284U_200704_135138/167313482/ccs_4597_217	2	+
chr10	41933717	41933824	m54284U_200627_185153/31195961/ccs_4599_11	1	-
chr10	42055334	42055476	m54284U_200126_091954/170003165/ccs_4603_503	5	-
chr10	42276678	42276756	m54284U_200704_135138/45746043/ccs_4605_15	1	-
chr10	42478340	42478507	m54284U_200704_135138/18549136/ccs_4607_94	1	-
chr10	42478568	42478584	m54284U_200704_135138/88409983/ccs_4608_3	1	-
chr10	42502005	42502462	m54284U_200704_135138/30934293/ccs_4610_1547	14	+
chr10	42678882	42679033	m54284U_200627_185153/39518263/ccs_4616_742	7	+
chr10	42761486	42761869	m54284U_200704_135138/167446343/ccs_4625_407	4	+
chr10	42860688	42860690	m54284U_200627_185153/157484988/ccs_4627_2	1	+
chr10	42934830	42935099	m54284U_200627_185153/150801013/ccs_4629_224	2	+
chr10	43221468	43221668	m54284U_200704_135138/168952052/ccs_4636_180	2	+
chr10	43524084	43524146	m54284U_200627_185153/142936482/ccs_4644_25	1	+
chr10	43524431	43524437	m54284U_200704_135138/104662756/ccs_4646_2	1	+
chr10	43524503	43524525	m54284U_200627_185153/83099993/ccs_4647_26	1	+
chr10	43540949	43541023	m54284U_200704_135138/149030639/ccs_4650_184	2	-
chr10	43579076	43579303	m54284U_200627_185153/174522429/ccs_4653_409	4	+
chr10	43582601	43582864	m54284U_200627_185153/167641803/ccs_4657_175	2	+
chr10	43582996	43583114	m54284U_200127_154514/91490667/ccs_4658_23	1	+
chr10	43583896	43584094	m54284U_200627_185153/123536550/ccs_4663_24	1	+
chr10	43901641	43901757	m54284U_200704_135138/152307978/ccs_4669_217	2	-
chr10	43901775	43901948	m54284U_200704_135138/159779005/ccs_4670_237	3	+
chr10	44003579	44003702	m54284U_200126_091954/72746454/ccs_4681_34	1	-
chr10	44003838	44003952	m54284U_200126_091954/46402164/ccs_4682_12	1	-
chr10	44004307	44004523	m54284U_200127_154514/144116258/ccs_4684_69	1	-
chr10	44268331	44268546	m54284U_200127_154514/13041937/ccs_4686_428	4	+
chr10	45066987	45067362	m54284U_200704_135138/2558042/ccs_4689_3570	32	+
chr10	45289172	45289173	m54284U_200127_154514/21104632/ccs_4703_4	1	+
chr10	45289299	45289542	m54284U_200704_135138/27722899/ccs_4704_658	6	+
chr10	45289324	45289374	m54284U_200126_091954/53610324/ccs_4705_3	1	-
chr10	45292472	45292519	m54284U_200704_135138/22217233/ccs_4707_47	1	+
chr10	45335612	45336074	m54284U_200627_185153/22743687/ccs_4711_730	7	+
chr10	45577818	45577958	m54284U_200627_185153/156239736/ccs_4712_280	3	+
chr10	45875295	45875328	m54284U_200704_135138/73860812/ccs_4717_70	1	+
chr10	45875710	45875866	m54284U_200704_135138/11405514/ccs_4719_98	1	+
chr10	49783466	49783527	m54284U_200704_135138/137167220/ccs_4722_5	1	-
chr10	49783703	49783707	m54284U_200704_135138/157090419/ccs_4723_2	1	-
chr10	49788723	49788787	m54284U_200126_091954/147589848/ccs_4724_6	1	-
chr10	50592663	50592852	m54284U_200704_135138/17892787/ccs_4725_63	1	+
chr10	52022496	52022529	m54284U_200704_135138/70256477/ccs_4728_8	1	+
chr10	52233599	52233774	m54284U_200704_135138/163054275/ccs_4730_144	2	+
chr10	52341338	52341339	m54284U_200627_185153/91226973/ccs_4731_2	1	-
chr10	52381699	52382164	m54284U_200127_154514/41879434/ccs_4733_248	3	-
chr10	52417545	52417751	m54284U_200126_091954/19269165/ccs_4734_207	2	+
chr10	52417863	52418094	m54284U_200627_185153/81528359/ccs_4735_28	1	+
chr10	53379831	53379892	m54284U_200127_154514/67896479/ccs_4736_16	1	-
chr10	53596749	53596822	m54284U_200127_154514/74188341/ccs_4739_16	1	+
chr10	53596892	53597154	m54284U_200627_185153/155388547/ccs_4740_142	2	+
chr10	53629971	53630038	m54284U_200704_135138/80413481/ccs_4745_9	1	-
chr10	54075707	54075799	m54284U_200126_091954/152633859/ccs_4746_20	1	-
chr10	56228641	56228719	m54284U_200127_154514/98107911/ccs_4748_51	1	-
chr10	56377253	56377479	m54284U_200127_154514/75629370/ccs_4749_1795	16	+
chr10	56390108	56390118	m54284U_200627_185153/24709152/ccs_4762_3	1	+
chr10	57486302	57486502	m54284U_200627_185153/161090205/ccs_4765_183	2	+
chr10	57524069	57524073	m54284U_200627_185153/83428670/ccs_4767_2	1	-
chr10	57527817	57527828	m54284U_200627_185153/62917296/ccs_4768_3	1	-
chr10	57532375	57532590	m54284U_200127_154514/96272865/ccs_4769_2980	27	-
chr10	57794578	57794773	m54284U_200126_091954/92865655/ccs_4770_44	1	+
chr10	58255440	58255555	m54284U_200126_091954/104399100/ccs_4772_82	1	+
chr10	58323460	58323670	m54284U_200627_185153/161941490/ccs_4776_1147	11	+
chr10	58446809	58446972	m54284U_200627_185153/99615875/ccs_4781_110	1	+
chr10	58494031	58494037	m54284U_200627_185153/57281089/ccs_4787_11	1	+
chr10	58498190	58498246	m54284U_200126_091954/138543215/ccs_4789_6	1	+
chr10	59221455	59221534	m54284U_200704_135138/139528106/ccs_4791_222	2	-
chr10	59221740	59221799	m54284U_200627_185153/177603742/ccs_4793_5	1	-
chr10	59221862	59221968	m54284U_200126_091954/94176263/ccs_4794_51	1	+
chr10	59226285	59226295	m54284U_200704_135138/590941/ccs_4802_12	1	+
chr10	59323151	59323453	m54284U_200126_091954/28116571/ccs_4803_1480	14	+
chr10	59395615	59395669	m54284U_200704_135138/99943782/ccs_4805_10	1	+
chr10	59395812	59395853	m54284U_200627_185153/179700774/ccs_4806_11	1	+
chr10	59396169	59396247	m54284U_200627_185153/31262157/ccs_4807_5	1	+
chr10	59396406	59396428	m54284U_200704_135138/68880526/ccs_4808_19	1	+
chr10	59616555	59616732	m54284U_200126_091954/86049768/ccs_4811_341	4	-
chr10	59702499	59702670	m54284U_200627_185153/16056798/ccs_4812_2560	23	+
chr10	59879554	59879696	m54284U_200704_135138/50070426/ccs_4823_480	5	+
chr10	59951731	59951883	m54284U_200127_154514/128190293/ccs_4826_299	3	-
chr10	60002796	60002892	m54284U_200704_135138/13763515/ccs_4830_140	2	+
chr10	60002974	60003166	m54284U_200704_135138/30083075/ccs_4831_223	2	-
chr10	60003230	60003393	m54284U_200627_185153/83233207/ccs_4832_27	1	+
chr10	60004794	60004798	m54284U_200127_154514/58591503/ccs_4833_2	1	+
chr10	60099796	60099804	m54284U_200627_185153/148703068/ccs_4834_2	1	+
chr10	60106241	60106485	m54284U_200127_154514/167248555/ccs_4835_72	1	+
chr10	60219264	60219290	m54284U_200126_091954/163381804/ccs_4836_4	1	-
chr10	60277626	60277760	m54284U_200704_135138/128844829/ccs_4838_1577	14	+
chr10	60302254	60302494	m54284U_200627_185153/100730982/ccs_4842_144	2	+
chr10	60325096	60325132	m54284U_200627_185153/154667165/ccs_4843_3	1	-
chr10	60346868	60346905	m54284U_200627_185153/73597320/ccs_4844_4	1	+
chr10	60399833	60399864	m54284U_200704_135138/47776359/ccs_4848_3	1	+
chr10	60400730	60400788	m54284U_200704_135138/67963253/ccs_4849_11	1	+
chr10	60752764	60752844	m54284U_200127_154514/19923369/ccs_4852_35	1	-
chr10	61089342	61089396	m54284U_200704_135138/104532034/ccs_4855_12	1	+
chr10	61147540	61147705	m54284U_200704_135138/39455481/ccs_4859_1258	12	-
chr10	61198244	61198257	m54284U_200627_185153/100533309/ccs_4864_34	1	-
chr10	61198399	61198405	m54284U_200704_135138/177801380/ccs_4865_6	1	-
chr10	61198736	61198746	m54284U_200627_185153/151128416/ccs_4868_6	1	-
chr10	61273372	61273473	m54284U_200126_091954/81266628/ccs_4876_90	1	-
chr10	61383311	61383539	m54284U_200126_091954/16320978/ccs_4880_235	3	-
chr10	61452426	61452432	m54284U_200127_154514/158008612/ccs_4882_2	1	-
chr10	61452590	61452604	m54284U_200127_154514/101515795/ccs_4883_17	1	-
chr10	61452785	61452811	m54284U_200627_185153/45877900/ccs_4884_4	1	-
chr10	61475788	61475868	m54284U_200627_185153/100205215/ccs_4887_83	1	+
chr10	61580378	61580429	m54284U_200127_154514/77725827/ccs_4891_8	1	+
chr10	61581210	61581272	m54284U_200627_185153/171116042/ccs_4895_6	1	+
chr10	61582058	61582060	m54284U_200704_135138/164300943/ccs_4900_5	1	+
chr10	61648540	61648754	m54284U_200627_185153/89196988/ccs_4901_1139	11	+
chr10	61680246	61680398	m54284U_200627_185153/87884608/ccs_4905_5618	50	+
chr10	61695490	61695657	m54284U_200127_154514/49218645/ccs_4909_332	3	+
chr10	61715250	61715336	m54284U_200127_154514/52955972/ccs_4916_313	3	+
chr10	61738532	61738539	m54284U_200704_135138/173802195/ccs_4924_3	1	+
chr10	61783856	61784149	m54284U_200127_154514/36047274/ccs_4925_312	3	-
chr10	61979000	61979128	m54284U_200704_135138/93063470/ccs_4929_9	1	-
chr10	62071015	62071052	m54284U_200127_154514/50724983/ccs_4931_9	1	+
chr10	62110958	62111072	m54284U_200704_135138/150407302/ccs_4932_33	1	-
chr10	62190474	62190517	m54284U_200126_091954/89983164/ccs_4934_2	1	-
chr10	62194495	62194582	m54284U_200126_091954/158205304/ccs_4936_11	1	-
chr10	62231104	62231296	m54284U_200627_185153/83231200/ccs_4938_440	4	-
chr10	62340047	62340291	m54284U_200627_185153/108855623/ccs_4941_1221	11	-
chr10	62340389	62340424	m54284U_200627_185153/118293810/ccs_4943_6	1	-
chr10	62340521	62340614	m54284U_200127_154514/56296250/ccs_4944_25	1	-
chr10	62449443	62449759	m54284U_200126_091954/27395495/ccs_4946_605	6	-
chr10	62486567	62486807	m54284U_200704_135138/82248301/ccs_4948_1562	14	-
chr10	62577981	62578231	m54284U_200127_154514/63571732/ccs_4950_24	1	-
chr10	62578382	62578465	m54284U_200127_154514/94374387/ccs_4951_181	2	-
chr10	62598492	62598506	m54284U_200704_135138/94765461/ccs_4952_2	1	-
chr10	62602151	62602333	m54284U_200627_185153/94700549/ccs_4953_1051	10	-
chr10	62651049	62651332	m54284U_200126_091954/161022101/ccs_4959_1030	10	-
chr10	62760585	62760590	m54284U_200704_135138/30343767/ccs_4965_3	1	+
chr10	62782278	62782286	m54284U_200704_135138/174196041/ccs_4970_15	1	-
chr10	62792154	62792558	m54284U_200127_154514/154600304/ccs_4977_1218	11	-
chr10	62920626	62920740	m54284U_200704_135138/165151451/ccs_4980_72	1	+
chr10	62920829	62920833	m54284U_200704_135138/105187587/ccs_4981_3	1	+
chr10	62946996	62947088	m54284U_200126_091954/20972152/ccs_4984_179	2	+
chr10	62980228	62980295	m54284U_200127_154514/177342887/ccs_4985_19	1	+
chr10	63023168	63023181	m54284U_200627_185153/67502123/ccs_4990_2	1	+
chr10	63023811	63023965	m54284U_200126_091954/75565550/ccs_4994_244	3	-
chr10	63122013	63122068	m54284U_200704_135138/110560964/ccs_4998_4	1	-
chr10	63136147	63136150	m54284U_200704_135138/146669571/ccs_5001_2	1	-
chr10	63145854	63145901	m54284U_200704_135138/52430154/ccs_5002_2	1	-
chr10	63203905	63203949	m54284U_200704_135138/139788792/ccs_5004_16	1	-
chr10	63243785	63244122	m54284U_200704_135138/144115890/ccs_5006_656	6	+
chr10	63338973	63339106	m54284U_200627_185153/138740692/ccs_5018_71	1	-
chr10	63386556	63386671	m54284U_200627_185153/171772085/ccs_5019_14	1	+
chr10	67016963	67016977	m54284U_200704_135138/172034426/ccs_5020_3	1	-
chr10	67096825	67096990	m54284U_200127_154514/56429012/ccs_5024_207	2	-
chr10	67097047	67097055	m54284U_200127_154514/107479821/ccs_5025_2	1	+
chr10	67185714	67185787	m54284U_200627_185153/138086046/ccs_5026_11	1	+
chr10	67268042	67268050	m54284U_200704_135138/35127987/ccs_5033_3	1	-
chr10	67285151	67285378	m54284U_200704_135138/26478836/ccs_5035_475	5	-
chr10	67537867	67537908	m54284U_200127_154514/149096666/ccs_5038_30	1	+
chr10	67546856	67546877	m54284U_200627_185153/141754716/ccs_5055_3	1	-
chr10	67547105	67547138	m54284U_200704_135138/88803891/ccs_5056_4	1	-
chr10	67547397	67547525	m54284U_200704_135138/152241995/ccs_5058_11	1	-
chr10	67547720	67547726	m54284U_200704_135138/102760781/ccs_5059_8	1	-
chr10	67547783	67547819	m54284U_200704_135138/76088518/ccs_5060_9	1	-
chr10	67547935	67548059	m54284U_200126_091954/54591711/ccs_5061_8	1	-
chr10	67548152	67548216	m54284U_200704_135138/51710271/ccs_5062_8	1	-
chr10	67548274	67548328	m54284U_200704_135138/135397862/ccs_5063_4	1	-
chr10	67548697	67548828	m54284U_200127_154514/83560841/ccs_5064_19	1	-
chr10	67548932	67549142	m54284U_200704_135138/71172437/ccs_5065_52	1	-
chr10	67899052	67899076	m54284U_200627_185153/36505719/ccs_5066_2	1	-
chr10	67912405	67912732	m54284U_200704_135138/138806066/ccs_5068_332	3	-
chr10	67979538	67979781	m54284U_200704_135138/90441743/ccs_5069_143	2	+
chr10	68005375	68005657	m54284U_200627_185153/112132268/ccs_5070_25	1	+
chr10	68136588	68136633	m54284U_200704_135138/26017856/ccs_5073_3	1	-
chr10	68278719	68278732	m54284U_200704_135138/178061492/ccs_5075_7	1	-
chr10	69212630	69212691	m54284U_200627_185153/43256566/ccs_5076_9	1	+
chr10	69213005	69213017	m54284U_200627_185153/47645315/ccs_5077_2	1	-
chr10	69213076	69213353	m54284U_200127_154514/73467482/ccs_5078_50	1	+
chr10	69338446	69338464	m54284U_200704_135138/99224087/ccs_5079_66	1	-
chr10	69351287	69351334	m54284U_200627_185153/116525032/ccs_5081_9	1	-
chr10	69352853	69352967	m54284U_200627_185153/119146553/ccs_5082_906	9	-
chr10	69785513	69785634	m54284U_200127_154514/104268404/ccs_5083_17	1	+
chr10	69808413	69808414	m54284U_200704_135138/136315064/ccs_5084_6	1	+
chr10	69925481	69925591	m54284U_200704_135138/138020176/ccs_5089_28	1	+
chr10	69925845	69925875	m54284U_200704_135138/119474073/ccs_5090_4	1	+
chr10	69958916	69958925	m54284U_200627_185153/154864230/ccs_5094_4	1	+
chr10	70096842	70096900	m54284U_200704_135138/177343028/ccs_5098_4	1	+
chr10	70097140	70097165	m54284U_200627_185153/57410055/ccs_5099_3	1	+
chr10	70204634	70204735	m54284U_200704_135138/125111083/ccs_5100_56	1	+
chr10	70440813	70440975	m54284U_200704_135138/62325688/ccs_5103_66	1	+
chr10	70599322	70599363	m54284U_200127_154514/170722414/ccs_5106_4	1	-
chr10	71147035	71147062	m54284U_200127_154514/72682112/ccs_5108_2	1	-
chr10	71159667	71159701	m54284U_200126_091954/130679555/ccs_5110_5	1	-
chr10	71237865	71238159	m54284U_200627_185153/71632613/ccs_5112_316	3	-
chr10	71285135	71285309	m54284U_200704_135138/25823289/ccs_5114_157	2	-
chr10	71330645	71330650	m54284U_200704_135138/95158468/ccs_5116_11	1	-
chr10	71330896	71330977	m54284U_200627_185153/122029489/ccs_5117_6	1	-
chr10	71331076	71331129	m54284U_200704_135138/173279258/ccs_5118_33	1	-
chr10	71344755	71344928	m54284U_200704_135138/39389527/ccs_5119_474	5	-
chr10	71347738	71347898	m54284U_200704_135138/172886127/ccs_5120_159	2	+
chr10	72654829	72654962	m54284U_200127_154514/176162420/ccs_5129_1195	11	+
chr10	74967186	74967245	m54284U_200127_154514/69927889/ccs_5133_17	1	+
chr10	75037057	75037088	m54284U_200126_091954/85393787/ccs_5135_2	1	+
chr10	75060601	75060602	m54284U_200627_185153/100404036/ccs_5136_2	1	+
chr10	75061401	75061516	m54284U_200627_185153/52758403/ccs_5138_6	1	+
chr10	75061746	75061786	m54284U_200627_185153/175375835/ccs_5139_4	1	+
chr10	75062011	75062063	m54284U_200627_185153/74844916/ccs_5140_3	1	+
chr10	75182271	75182279	m54284U_200627_185153/150602709/ccs_5143_3	1	+
chr10	75182498	75182500	m54284U_200127_154514/151126428/ccs_5144_2	1	+
chr10	75183013	75183117	m54284U_200627_185153/1901385/ccs_5146_12	1	+
chr10	75183494	75183542	m54284U_200126_091954/173148988/ccs_5147_3	1	+
chr10	75184068	75184077	m54284U_200627_185153/108462809/ccs_5148_4	1	+
chr10	75212048	75212201	m54284U_200127_154514/86180151/ccs_5151_322	3	+
chr10	75316893	75316910	m54284U_200127_154514/150799042/ccs_5166_3	1	+
chr10	75317094	75317125	m54284U_200127_154514/56691299/ccs_5167_10	1	+
chr10	75517172	75517443	m54284U_200704_135138/69011677/ccs_5168_322	3	-
chr10	75517554	75517568	m54284U_200126_091954/131467631/ccs_5169_3	1	+
chr10	75517762	75517820	m54284U_200126_091954/112722329/ccs_5170_28	1	-
chr10	75517873	75517995	m54284U_200704_135138/15534626/ccs_5171_37	1	-
chr10	75517999	75518077	m54284U_200704_135138/67635743/ccs_5172_201	2	+
chr10	75535387	75535394	m54284U_200704_135138/58852427/ccs_5174_2	1	+
chr10	75560056	75560133	m54284U_200127_154514/105646539/ccs_5175_9	1	-
chr10	75667588	75667635	m54284U_200127_154514/105974581/ccs_5179_4	1	-
chr10	75668041	75668114	m54284U_200127_154514/141101342/ccs_5181_23	1	-
chr10	75764150	75764353	m54284U_200627_185153/123602749/ccs_5183_47	1	-
chr10	75773366	75773425	m54284U_200127_154514/122880166/ccs_5184_29	1	-
chr10	75781080	75781097	m54284U_200127_154514/8259798/ccs_5185_4	1	-
chr10	75860014	75860308	m54284U_200704_135138/83887222/ccs_5188_1494	14	-
chr10	75921325	75921650	m54284U_200126_091954/65995971/ccs_5191_1905	17	-
chr10	75926823	75926854	m54284U_200627_185153/72155377/ccs_5193_3	1	-
chr10	75930461	75930524	m54284U_200704_135138/75366944/ccs_5194_19	1	-
chr10	75932382	75932533	m54284U_200704_135138/65603957/ccs_5195_322	3	-
chr10	75935834	75935985	m54284U_200704_135138/78577707/ccs_5196_454	5	+
chr10	76032609	76032728	m54284U_200127_154514/136642948/ccs_5200_124	2	+
chr10	76040308	76040562	m54284U_200627_185153/130550202/ccs_5203_29	1	+
chr10	76237769	76237891	m54284U_200627_185153/150930558/ccs_5208_1029	10	-
chr10	76280849	76280854	m54284U_200126_091954/89587762/ccs_5210_3	1	-
chr10	76345228	76345332	m54284U_200126_091954/50136533/ccs_5214_39	1	-
chr10	76442611	76442851	m54284U_200127_154514/75498692/ccs_5227_349	4	-
chr10	76468793	76468880	m54284U_200127_154514/143065157/ccs_5228_92	1	-
chr10	76468857	76469072	m54284U_200704_135138/118030831/ccs_5229_196	2	+
chr10	76531585	76531660	m54284U_200704_135138/114689038/ccs_5236_336	3	+
chr10	76615121	76615156	m54284U_200704_135138/111348172/ccs_5243_12	1	-
chr10	76623290	76623424	m54284U_200704_135138/60426518/ccs_5244_111	1	-
chr10	76709946	76710118	m54284U_200627_185153/138020651/ccs_5251_63	1	-
chr10	76725841	76726207	m54284U_200126_091954/50661841/ccs_5259_998	9	-
chr10	76961849	76961969	m54284U_200704_135138/40829370/ccs_5263_217	2	-
chr10	77033168	77033417	m54284U_200704_135138/82051134/ccs_5265_967	9	+
chr10	77089404	77089575	m54284U_200127_154514/5244225/ccs_5277_19	1	-
chr10	77166464	77166580	m54284U_200704_135138/125766063/ccs_5282_1525	14	-
chr10	77259184	77259439	m54284U_200704_135138/90244687/ccs_5283_1056	10	+
chr10	77418207	77418274	m54284U_200627_185153/80020374/ccs_5287_65	1	-
chr10	77515700	77515878	m54284U_200126_091954/143786556/ccs_5290_671	6	-
chr10	77545152	77545236	m54284U_200704_135138/103286614/ccs_5292_6	1	+
chr10	77552898	77552902	m54284U_200627_185153/92931161/ccs_5293_2	1	+
chr10	77581653	77581911	m54284U_200704_135138/92669420/ccs_5294_3371	30	+
chr10	77605986	77606320	m54284U_200704_135138/17956960/ccs_5310_2153	20	+
chr10	77622274	77622458	m54284U_200126_091954/20775273/ccs_5313_3071	28	+
chr10	77631828	77631832	m54284U_200127_154514/82249093/ccs_5314_2	1	+
chr10	77641458	77641544	m54284U_200704_135138/78448826/ccs_5315_46	1	+
chr10	77644441	77644666	m54284U_200627_185153/57936245/ccs_5316_160	2	+
chr10	77644745	77644811	m54284U_200704_135138/113770829/ccs_5317_14	1	+
chr10	77645178	77645219	m54284U_200704_135138/155060140/ccs_5320_15	1	+
chr10	77645663	77645731	m54284U_200704_135138/55183846/ccs_5324_52	1	+
chr10	77645789	77645861	m54284U_200127_154514/135988057/ccs_5325_102	1	+
chr10	77978608	77978699	m54284U_200704_135138/135987518/ccs_5326_178	2	+
chr10	78009634	78009814	m54284U_200627_185153/97716582/ccs_5333_3020	27	-
chr10	78169731	78169859	m54284U_200704_135138/108267324/ccs_5334_130	2	-
chr10	78185086	78185193	m54284U_200126_091954/71435233/ccs_5336_812	8	-
chr10	78244579	78244630	m54284U_200704_135138/50921596/ccs_5338_6	1	-
chr10	78273748	78273778	m54284U_200704_135138/25757728/ccs_5340_146	2	-
chr10	78297844	78297997	m54284U_200704_135138/139985279/ccs_5342_162	2	-
chr10	78298140	78298321	m54284U_200704_135138/56296997/ccs_5343_25	1	-
chr10	78352240	78352503	m54284U_200704_135138/47712096/ccs_5345_309	3	-
chr10	78393302	78393337	m54284U_200704_135138/131335713/ccs_5348_70	1	+
chr10	78400674	78400696	m54284U_200704_135138/178061377/ccs_5350_9	1	-
chr10	78400760	78400987	m54284U_200704_135138/171902751/ccs_5351_19	1	-
chr10	78412787	78413092	m54284U_200627_185153/54067787/ccs_5356_3024	27	-
chr10	78425619	78425752	m54284U_200627_185153/142344657/ccs_5357_246	3	+
chr10	78425819	78425842	m54284U_200127_154514/121177596/ccs_5358_2	1	+
chr10	78437311	78437322	m54284U_200704_135138/56035711/ccs_5359_4	1	-
chr10	78438853	78438855	m54284U_200127_154514/87819717/ccs_5364_2	1	-
chr10	78439531	78439569	m54284U_200627_185153/43911165/ccs_5366_2	1	-
chr10	78440506	78440509	m54284U_200704_135138/161679844/ccs_5368_3	1	-
chr10	78464859	78465015	m54284U_200627_185153/95422335/ccs_5370_127	2	-
chr10	78574429	78574576	m54284U_200704_135138/120326769/ccs_5371_133	2	+
chr10	78574687	78574857	m54284U_200126_091954/153029450/ccs_5372_98	1	+
chr10	78574963	78575186	m54284U_200704_135138/68485820/ccs_5373_348	4	+
chr10	78591846	78592001	m54284U_200627_185153/179963011/ccs_5381_426	4	-
chr10	79097514	79097626	m54284U_200627_185153/3082799/ccs_5382_155	2	-
chr10	79417732	79417848	m54284U_200627_185153/59246454/ccs_5383_135	2	-
chr10	79533655	79533842	m54284U_200127_154514/137429411/ccs_5384_534	5	-
chr10	79554784	79554895	m54284U_200627_185153/67633878/ccs_5394_63	1	-
chr10	79555044	79555139	m54284U_200126_091954/72221820/ccs_5395_321	3	-
chr10	79637550	79637614	m54284U_200126_091954/151587272/ccs_5399_3	1	-
chr10	79637827	79637909	m54284U_200704_135138/17303574/ccs_5401_29	1	-
chr10	79669415	79669520	m54284U_200704_135138/78709807/ccs_5404_200	2	+
chr10	79681919	79682559	m54284U_200704_135138/90374193/ccs_5408_440	4	+
chr10	79704305	79704567	m54284U_200704_135138/104400772/ccs_5410_6076	54	+
chr10	79746490	79746668	m54284U_200127_154514/36570559/ccs_5426_612	6	-
chr10	79758938	79758960	m54284U_200704_135138/102564426/ccs_5428_5	1	-
chr10	79759164	79759279	m54284U_200127_154514/173476643/ccs_5430_13	1	-
chr10	79766798	79766964	m54284U_200627_185153/92997387/ccs_5431_268	3	-
chr10	79777227	79777363	m54284U_200704_135138/52824454/ccs_5433_300	3	+
chr10	79793541	79793722	m54284U_200704_135138/2689340/ccs_5436_638	6	+
chr10	79819359	79819488	m54284U_200627_185153/151847194/ccs_5440_35	1	+
chr10	79819563	79819789	m54284U_200627_185153/156303686/ccs_5441_138	2	+
chr10	79854550	79854702	m54284U_200126_091954/3343084/ccs_5450_2274	21	+
chr10	79864324	79864333	m54284U_200704_135138/97781744/ccs_5460_10	1	+
chr10	79874253	79874266	m54284U_200704_135138/94372820/ccs_5461_3	1	-
chr10	79874369	79874424	m54284U_200627_185153/152373596/ccs_5462_8	1	-
chr10	79908843	79908957	m54284U_200126_091954/113575651/ccs_5468_535	5	-
chr10	79916856	79916951	m54284U_200126_091954/97779835/ccs_5471_718	7	-
chr10	79916957	79916978	m54284U_200627_185153/113314555/ccs_5472_5	1	+
chr10	79927052	79927080	m54284U_200127_154514/22217387/ccs_5474_6	1	+
chr10	79927317	79927367	m54284U_200126_091954/99420303/ccs_5475_5	1	+
chr10	79960119	79960357	m54284U_200704_135138/106234495/ccs_5477_1215	11	+
chr10	79966692	79966694	m54284U_200704_135138/42861667/ccs_5479_2	1	+
chr10	79978456	79978498	m54284U_200127_154514/76220367/ccs_5480_2	1	-
chr10	79978738	79978740	m54284U_200704_135138/45549370/ccs_5481_2	1	-
chr10	79978795	79978827	m54284U_200627_185153/27592246/ccs_5482_7	1	-
chr10	79978973	79978980	m54284U_200704_135138/49481664/ccs_5483_2	1	-
chr10	79979210	79979211	m54284U_200704_135138/36177428/ccs_5484_2	1	-
chr10	79979575	79979587	m54284U_200704_135138/63899406/ccs_5486_3	1	-
chr10	79983934	79984334	m54284U_200126_091954/169281137/ccs_5487_451	4	-
chr10	79988552	79988718	m54284U_200704_135138/167839488/ccs_5489_8356	75	+
chr10	79996460	79996560	m54284U_200704_135138/163906324/ccs_5491_65	1	+
chr10	79997422	79997512	m54284U_200704_135138/139200460/ccs_5492_15	1	+
chr10	80002965	80003017	m54284U_200704_135138/51184686/ccs_5495_8	1	+
chr10	80039624	80039765	m54284U_200704_135138/152635758/ccs_5513_978	9	-
chr10	80053578	80053712	m54284U_200627_185153/179765464/ccs_5515_1894	17	+
chr10	80056046	80056082	m54284U_200126_091954/156894167/ccs_5518_8	1	+
chr10	80060831	80060877	m54284U_200127_154514/178193515/ccs_5520_3	1	-
chr10	80069665	80069707	m54284U_200627_185153/172752932/ccs_5523_8	1	-
chr10	80072388	80072458	m54284U_200126_091954/99486214/ccs_5524_5	1	-
chr10	80075308	80075476	m54284U_200127_154514/138412281/ccs_5525_51	1	-
chr10	80084281	80084289	m54284U_200704_135138/95946638/ccs_5527_23	1	-
chr10	80101105	80101198	m54284U_200704_135138/63112191/ccs_5529_13	1	-
chr10	80102631	80102725	m54284U_200127_154514/176751243/ccs_5530_59	1	-
chr10	80104277	80104375	m54284U_200627_185153/54722808/ccs_5531_23	1	-
chr10	80115752	80115915	m54284U_200627_185153/24445246/ccs_5532_146	2	+
chr10	80116547	80116662	m54284U_200126_091954/131008106/ccs_5536_50	1	+
chr10	80116770	80116842	m54284U_200704_135138/122882655/ccs_5537_19	1	+
chr10	80139344	80139354	m54284U_200627_185153/151847840/ccs_5549_3	1	-
chr10	80142260	80142576	m54284U_200704_135138/96863884/ccs_5551_1309	12	+
chr10	80158036	80158090	m54284U_200627_185153/113837422/ccs_5553_4	1	+
chr10	80158233	80158263	m54284U_200627_185153/55445827/ccs_5554_44	1	+
chr10	80167778	80167899	m54284U_200627_185153/68026384/ccs_5558_553	5	+
chr10	80171470	80171531	m54284U_200704_135138/141821825/ccs_5559_177	2	+
chr10	80172934	80173005	m54284U_200127_154514/158662787/ccs_5560_13	1	+
chr10	80179438	80179561	m54284U_200627_185153/79235464/ccs_5562_5	1	+
chr10	80179679	80179789	m54284U_200704_135138/61867315/ccs_5563_58	1	+
chr10	80226606	80226787	m54284U_200627_185153/59968093/ccs_5568_696	7	+
chr10	80249287	80249476	m54284U_200704_135138/139396828/ccs_5572_577	6	+
chr10	80258987	80259020	m54284U_200627_185153/139395426/ccs_5573_2	1	-
chr10	80260742	80260769	m54284U_200627_185153/33424770/ccs_5575_2	1	-
chr10	80260843	80261027	m54284U_200126_091954/168297908/ccs_5576_229	3	-
chr10	80261490	80261522	m54284U_200704_135138/90375780/ccs_5578_13	1	+
chr10	80264954	80265149	m54284U_200127_154514/40502075/ccs_5579_150	2	+
chr10	80292392	80292516	m54284U_200127_154514/180292127/ccs_5580_1324	12	+
[truncated: 20,938 more rows]
