# Supplementary material for: Mapping and modeling the genomic basis of differential RNA isoform expression at single-cell resolution with LR-Split-seq
Source: Genome Biol. 2021 Oct 7;22:286. doi: 10.1186/s13059-021-02505-w (PMC8495978; doi:10.1186/s13059-021-02505-w)
Supplement: Supplementary file 2 — Additional file 2:. Tables S1-S14. [file 13059_2021_2505_MOESM2_ESM.gz › supp_tables/S14_allTSS_log2fc_rna_atac_comparisons.tsv]

TSS_coordinates	TSS_ID	Gene_Name	Nreads_supporting_TSS	Log2FC_RNA	Log2FC_ATAC	Marker_Celltype	Comparison
chr7:13034658-13034681	m54284U.200831.121835.100008214.ccs.60023.3	Chmp2a_3	3	-0.025917975	-0.292374665	None	72hrMyog_vs_MB
chr11:75588095-75588175	m54284U.200831.121835.100009309.ccs.11860.34	Pitpna_1	34	-0.2224491	0.139297635	None	72hrMyog_vs_MB
chr10:62785448-62785574	m54284U.200831.121835.100009542.ccs.6626.16	Ccar1_5	16	-0.10820758	-0.278895931	None	72hrMyog_vs_MB
chr7:45434600-45434626	m54284U.200831.121835.100009728.ccs.61277.7	Ruvbl2_2	7	-0.05896431	0.212895549	None	72hrMyog_vs_MB
chr10:57532378-57532546	m54284U.200831.121835.100009908.ccs.6372.117	Serinc1_1	117	-0.51822394	0.099789543	None	72hrMyog_vs_MB
chr1:181961775-181961805	m54284U.200831.121835.100073988.ccs.5108.2	Enah_5	2	0.10860533	-1.11008787	None	72hrMyog_vs_MB
chr6:113531581-113531655	m54284U.200831.121835.100075315.ccs.58580.34	Emc3_1	34	-0.061252616	-0.377040979	None	72hrMyog_vs_MB
chr13:67360572-67360615	m54284U.200831.121835.100075703.ccs.19327.2	Zfp953_1	2	-0.021285003	0.548262075	None	72hrMyog_vs_MB
chr8:60982811-60982862	m54284U.200831.121835.100139404.ccs.65698.2	Clcn3_3	2	-0.015054089	-0.420357899	None	72hrMyog_vs_MB
chr7:127032948-127032998	m54284U.200831.121835.100139662.ccs.63556.2	Kif22_3	2	-0.02013778	-0.446281939	None	72hrMyog_vs_MB
chr11:105673418-105673426	m54284U.200831.121835.100205902.ccs.13823.2	Tanc2_4	2	-0.00758819	-0.318278529	None	72hrMyog_vs_MB
chr19:55741815-55742013	m54284U.200831.121835.100205915.ccs.36476.32	Tcf7l2_1	32	-0.20586637	0.084973295	None	72hrMyog_vs_MB
chr4:132329514-132329529	m54284U.200831.121835.100206227.ccs.49698.2	Trnau1ap_1	2	-0.026518518	-0.044100177	None	72hrMyog_vs_MB
chr17:33685336-33685470	m54284U.200831.121835.100270362.ccs.30345.217	Hnrnpm_1	217	-0.48809043	0.144331278	None	72hrMyog_vs_MB
chr11:53267203-53267205	m54284U.200831.121835.100271045.ccs.10276.2	Hspa4_6	2	-0.006345044	-0.123224703	None	72hrMyog_vs_MB
chr7:45033793-45033802	m54284U.200831.121835.100271063.ccs.61198.2	Prr12_3	2	-0.009245337	-0.387826612	None	72hrMyog_vs_MB
chr3:87971026-87971961	m54284U.200831.121835.100271760.ccs.44202.493	Nes_2	493	-0.56329226	0.073099646	None	72hrMyog_vs_MB
chr1:92831935-92832052	m54284U.200831.121835.100272577.ccs.2559.23	Gpc1_1	23	-0.15855438	-0.557291387	None	72hrMyog_vs_MB
chr15:76246737-76246813	m54284U.200831.121835.100272644.ccs.24645.30	Grina_1	30	-0.053914916	-0.080683008	None	72hrMyog_vs_MB
chr4:118291270-118291274	m54284U.200831.121835.10028537.ccs.48911.2	Ptprf_10	2	0.056319855	-0.723761236	None	72hrMyog_vs_MB
chrX:160562752-160562802	m54284U.200831.121835.100336213.ccs.74836.3	Phka2_4	3	0	0.042688099	None	72hrMyog_vs_MB
chr8:105326360-105326442	m54284U.200831.121835.100401503.ccs.67511.9	Tmem208_1	9	0.008300381	0.097011096	None	72hrMyog_vs_MB
chr15:76899940-76899967	m54284U.200831.121835.100401939.ccs.24758.2	Commd5_1	2	-0.04323693	-0.047544501	None	72hrMyog_vs_MB
chr8:94857477-94857563	m54284U.200831.121835.100402395.ccs.67286.35	Polr2c_1	35	-0.23260182	0.003461434	None	72hrMyog_vs_MB
chr7:29083483-29083518	m54284U.200831.121835.100402962.ccs.60758.2	Ryr1_1	2	0	-0.137739496	None	72hrMyog_vs_MB
chr19:6371179-6371326	m54284U.200831.121835.100403410.ccs.34821.10	Sf1_2	10	-0.009867897	0.104312587	None	72hrMyog_vs_MB
chrX:164419817-164419828	m54284U.200831.121835.100598898.ccs.74864.4	Piga_1	4	-0.040423643	-0.069638962	None	72hrMyog_vs_MB
chr10:128559494-128559502	m54284U.200831.121835.100599874.ccs.8930.39	Pa2g4_1	39	-0.027814068	-0.186285072	None	72hrMyog_vs_MB
chr7:84151905-84151931	m54284U.200831.121835.100600034.ccs.62219.2	Abhd17c_4	2	-0.02948611	0.1239509	None	72hrMyog_vs_MB
chr7:127746010-127746012	m54284U.200831.121835.100600167.ccs.63679.2	Fbxl19_2	2	-0.00405856	0.231884731	None	72hrMyog_vs_MB
chr14:56668516-56668522	m54284U.200831.121835.100600317.ccs.21900.10	Mphosph8_3	10	0.004826007	-0.283908377	None	72hrMyog_vs_MB
chr5:97036924-97036925	m54284U.200831.121835.100600450.ccs.53411.5	Bmp2k_3	5	0.043082204	0.055025647	None	72hrMyog_vs_MB
chr8:69793930-69793942	m54284U.200831.121835.100663678.ccs.65808.6	Atp13a1_3	6	-0.03142188	-0.548897896	None	72hrMyog_vs_MB
chr7:30121941-30121963	m54284U.200831.121835.100664155.ccs.60851.6	Zfp382_1	6	-0.025432065	-0.197448402	None	72hrMyog_vs_MB
chr9:67049143-67049379	m54284U.200831.121835.100664188.ccs.70635.305	Tpm1_2	305	-0.54834807	0.16074478	None	72hrMyog_vs_MB
chr11:75486798-75486884	m54284U.200831.121835.100665337.ccs.11807.62	Prpf8_1	62	-0.3917937	-0.152075804	None	72hrMyog_vs_MB
chr11:40733654-40733748	m54284U.200831.121835.100665543.ccs.9959.24	Nudcd2_1	24	-0.16309102	0.369115271	None	72hrMyog_vs_MB
chr7:16357560-16357562	m54284U.200831.121835.100731105.ccs.60091.2	Sae1_3	2	0.03429606	1.353403596	None	72hrMyog_vs_MB
chr10:23349837-23349997	m54284U.200831.121835.100731339.ccs.5909.18	Eya4_5	18	-0.06474932	-0.451323565	None	72hrMyog_vs_MB
chr15:41788908-41789034	m54284U.200831.121835.100794758.ccs.23972.62	Oxr1_2	62	-0.1473983	0.18225292	None	72hrMyog_vs_MB
chr4:117552965-117552975	m54284U.200831.121835.100795503.ccs.48850.2	Eri3_1	2	-0.029713357	-0.793384173	None	72hrMyog_vs_MB
chr12:79237178-79237180	m54284U.200831.121835.100797071.ccs.16199.2	Zfyve26_6	2	-0.014556016	0.004232673	None	72hrMyog_vs_MB
chr19:10203885-10203944	m54284U.200831.121835.100860100.ccs.35119.52	Fen1_1	52	-0.26525864	0.048512163	None	72hrMyog_vs_MB
chr2:125247678-125247727	m54284U.200831.121835.100861615.ccs.40990.13	Dut_2	13	-0.07672393	-1.137373058	None	72hrMyog_vs_MB
chr8:111338134-111338223	m54284U.200831.121835.100861856.ccs.67913.8	Mlkl_3	8	-0.052412286	-1.606510161	None	72hrMyog_vs_MB
chr2:110011462-110011463	m54284U.200831.121835.100862117.ccs.40375.2	Lgr4_3	2	-0.010276273	-0.760799181	None	72hrMyog_vs_MB
chr2:32775814-32775816	m54284U.200831.121835.100926936.ccs.37916.2	Ptrh1_1	2	-0.021224352	-0.128901766	None	72hrMyog_vs_MB
chr15:38030858-38030905	m54284U.200831.121835.100928314.ccs.23900.4	Ubr5_6	4	-0.022869114	-1.001919499	None	72hrMyog_vs_MB
chr7:16401197-16401222	m54284U.200831.121835.10094436.ccs.60097.7	Zc3h4_2	7	0.013118006	-0.82592406	None	72hrMyog_vs_MB
chr10:81268186-81268263	m54284U.200831.121835.10095034.ccs.7486.11	Apba3_1	11	-0.050051406	0.171090889	None	72hrMyog_vs_MB
chr10:61715286-61715333	m54284U.200831.121835.10095375.ccs.6543.4	Aifm2_1	4	0.03838135	-0.442045085	None	72hrMyog_vs_MB
chr7:140955973-140955981	m54284U.200831.121835.100991034.ccs.64090.4	Ifitm2_1	4	-0.057158817	-0.620339566	None	72hrMyog_vs_MB
chr19:5755511-5755548	m54284U.200831.121835.101056663.ccs.34642.2	Ltbp3_2	2	0.050304372	-0.937040996	None	72hrMyog_vs_MB
chr1:62703287-62703536	m54284U.200831.121835.101057412.ccs.1473.63	Nrp2_2	63	-0.29026607	-0.932858077	MB	72hrMyog_vs_MB
chr15:27971782-27971790	m54284U.200831.121835.101188921.ccs.23619.2	Trio_18	2	-0.010606106	-0.72790074	None	72hrMyog_vs_MB
chr6:53068595-53068596	m54284U.200831.121835.101189327.ccs.57356.2	Jazf1_1	2	-0.013270057	-0.748648324	None	72hrMyog_vs_MB
chr19:17394231-17394275	m54284U.200831.121835.101189722.ccs.35353.3	Rfk_1	3	-0.033442974	0.579928536	None	72hrMyog_vs_MB
chr10:99107080-99107184	m54284U.200831.121835.101254556.ccs.8057.15	Poc1b_1	15	-0.085050605	-0.083496996	None	72hrMyog_vs_MB
chr9:35474715-35474729	m54284U.200831.121835.101255275.ccs.69252.6	Gm25630_1	6	-0.039842565	0.148373214	None	72hrMyog_vs_MB
chr11:113684433-113684494	m54284U.200831.121835.101318761.ccs.14155.6	D11Wsu47e_1	6	0.00716743	0.072049259	None	72hrMyog_vs_MB
chr13:30136499-30136591	m54284U.200831.121835.101320637.ccs.18308.12	Mboat1_1	12	-0.123008855	-0.929769173	None	72hrMyog_vs_MB
chr11:76945753-76945782	m54284U.200831.121835.101321493.ccs.11976.16	Blmh_1	16	-0.109000385	-0.441081098	None	72hrMyog_vs_MB
chr3:106726355-106726356	m54284U.200831.121835.101384674.ccs.45541.3	Gm38253_1	3	-0.021154018	-0.556503837	None	72hrMyog_vs_MB
chr5:57719773-57719786	m54284U.200831.121835.101384716.ccs.52567.3	Pcdh7_2	3	-0.016028319	0.289187503	None	72hrMyog_vs_MB
chr3:96727696-96727785	m54284U.200831.121835.101385295.ccs.45014.12	Rnf115_2	12	-0.09120775	0.028278848	None	72hrMyog_vs_MB
chr9:94537643-94537661	m54284U.200831.121835.101385555.ccs.71474.3	1190002N15Rik_2	3	0.040343072	-0.21976217	None	72hrMyog_vs_MB
chr18:32162971-32163126	m54284U.200831.121835.101385828.ccs.32777.37	Map3k2_1	37	-0.1647467	0.491929536	None	72hrMyog_vs_MB
chr5:45725119-45725135	m54284U.200831.121835.101386389.ccs.52438.2	Lcorl_8	2	-0.00405856	0.166264792	None	72hrMyog_vs_MB
chr6:137479027-137479154	m54284U.200831.121835.101450702.ccs.59460.15	Eps8_1	15	-0.119141914	-0.525754798	None	72hrMyog_vs_MB
chr7:75771158-75771262	m54284U.200831.121835.101450760.ccs.61880.11	AU020206_2	11	-0.06289383	-0.142792556	None	72hrMyog_vs_MB
chr2:18308828-18308847	m54284U.200831.121835.101450939.ccs.36971.2	Dnajc1_4	2	-0.019589221	-0.386637581	None	72hrMyog_vs_MB
chr11:69980781-69980821	m54284U.200831.121835.101452138.ccs.11426.13	Gm44349_1	13	-0.048382048	-0.148261497	None	72hrMyog_vs_MB
chr11:69980781-69980821	m54284U.200831.121835.101452138.ccs.11426.13	Ctdnep1_1	13	-0.048382048	-0.148261497	None	72hrMyog_vs_MB
chr8:70131479-70131509	m54284U.200831.121835.101515523.ccs.65863.2	Nr2c2ap_2	2	0.020685827	-0.261332289	None	72hrMyog_vs_MB
chr10:79533750-79533812	m54284U.200831.121835.101516990.ccs.7121.25	Mir6909_1	25	-0.18108505	-0.413660747	None	72hrMyog_vs_MB
chr10:79533750-79533812	m54284U.200831.121835.101516990.ccs.7121.25	Plpp2_1	25	-0.18108505	-0.413660747	None	72hrMyog_vs_MB
chr10:79555095-79555124	m54284U.200831.121835.101517705.ccs.7129.9	Mier2_1	9	-0.05209736	-0.494856643	None	72hrMyog_vs_MB
chr1:34163650-34163721	m54284U.200831.121835.101582529.ccs.395.8	Dst_6	8	0.016033262	-0.541266773	None	72hrMyog_vs_MB
chr4:141517275-141517318	m54284U.200831.121835.101583468.ccs.50472.2	Spen_8	2	-0.014354247	-0.805902256	None	72hrMyog_vs_MB
chr13:66933029-66933089	m54284U.200831.121835.10159376.ccs.19317.9	Mterf3_2	9	-0.06620878	0.068069558	None	72hrMyog_vs_MB
chr3:89520158-89520212	m54284U.200831.121835.10160689.ccs.44557.10	Kcnn3_2	10	0.21832481	0.661533511	None	72hrMyog_vs_MB
chr12:8771555-8771619	m54284U.200831.121835.101647094.ccs.14941.8	Sdc1_2	8	0.001376065	-0.116809008	None	72hrMyog_vs_MB
chr17:46650335-46650336	m54284U.200831.121835.101648974.ccs.31033.3	Cul7_1	3	-0.010249945	-0.314251902	None	72hrMyog_vs_MB
chr1:163994871-163994872	m54284U.200831.121835.101712853.ccs.4460.2	Mettl18_1	2	-0.010723403	-0.078983905	None	72hrMyog_vs_MB
chr14:45318470-45318584	m54284U.200831.121835.101713673.ccs.21345.39	Ero1l_1	39	-0.116621725	-0.047245512	None	72hrMyog_vs_MB
chr4:131873816-131873851	m54284U.200831.121835.101714018.ccs.49657.5	Srsf4_2	5	0.04805061	-0.264895763	None	72hrMyog_vs_MB
chr9:122865919-122865993	m54284U.200831.121835.101777530.ccs.72813.40	Zfp445_1	40	-0.16765483	0.147790329	None	72hrMyog_vs_MB
chr5:52741568-52741648	m54284U.200831.121835.101778412.ccs.52512.51	Pi4k2b_1	51	-0.2822438	-0.076760073	None	72hrMyog_vs_MB
chr7:80100869-80100911	m54284U.200831.121835.101778979.ccs.61970.2	Idh2_3	2	0	-0.211072802	None	72hrMyog_vs_MB
chr5:139235581-139235617	m54284U.200831.121835.101779186.ccs.55715.5	Sun1_1	5	-0.055088077	-0.464016628	None	72hrMyog_vs_MB
chr11:84068333-84068381	m54284U.200831.121835.101845843.ccs.12496.4	Dusp14_1	4	-0.028211772	-0.15934834	None	72hrMyog_vs_MB
chr10:42678900-42678977	m54284U.200831.121835.101908772.ccs.6216.14	Ostm1_1	14	-0.091734014	0.0415091	None	72hrMyog_vs_MB
chr6:86365645-86365794	m54284U.200831.121835.101909357.ccs.57930.20	Fam136a_1	20	-0.08943714	0.16238873	None	72hrMyog_vs_MB
chr3:89436703-89436783	m54284U.200831.121835.101910142.ccs.44552.60	Pbxip1_1	60	0.11708201	0.274711931	None	72hrMyog_vs_MB
chr7:118487830-118487897	m54284U.200831.121835.101910399.ccs.63135.5	Itpripl2_5	5	-0.04778256	-0.498958012	None	72hrMyog_vs_MB
chr7:36710269-36710308	m54284U.200831.121835.101910618.ccs.61030.2	Gm37452_1	2	0	-0.378284535	None	72hrMyog_vs_MB
chr13:17737058-17737060	m54284U.200831.121835.101910731.ccs.18084.2	8430406P12Rik_1	2	-0.014295884	-0.51270658	None	72hrMyog_vs_MB
chr2:91003838-91003850	m54284U.200831.121835.101911019.ccs.39935.2	Celf1_3	2	-0.016630935	-0.691801866	None	72hrMyog_vs_MB
chr9:72106962-72106973	m54284U.200831.121835.101911093.ccs.70860.3	Tcf12_6	3	0.05515995	-0.561730637	None	72hrMyog_vs_MB
chr12:109894921-109894987	m54284U.200831.121835.101974701.ccs.17189.4	Gm3379_1	4	-0.056034658	-0.754307685	None	72hrMyog_vs_MB
chr8:120673264-120673292	m54284U.200831.121835.101974790.ccs.68066.9	Cox4i1_1	9	-0.08073993	-0.63065426	None	72hrMyog_vs_MB
chr5:121747408-121747439	m54284U.200831.121835.101975158.ccs.54525.3	Atxn2_2	3	-0.020275997	-0.243489281	None	72hrMyog_vs_MB
chr14:34502418-34502611	m54284U.200831.121835.101975753.ccs.21287.16	Bmpr1a_3	16	-0.10449526	0.320715274	None	72hrMyog_vs_MB
chr5:34443424-34443432	m54284U.200831.121835.101976682.ccs.52129.13	Fam193a_3	13	-0.0081981	0.025687109	None	72hrMyog_vs_MB
chr3:93555131-93555168	m54284U.200831.121835.102041504.ccs.44739.42	S100a10_1	42	-0.29849026	-0.732343861	None	72hrMyog_vs_MB
chr8:15069697-15069774	m54284U.200831.121835.102041729.ccs.64872.3	Myom2_9	3	0.037744667	0.363006949	None	72hrMyog_vs_MB
chr18:31886655-31886714	m54284U.200831.121835.102106057.ccs.32758.10	Wdr33_2	10	0	-0.676509199	None	72hrMyog_vs_MB
chr9:44327185-44327186	m54284U.200831.121835.102107064.ccs.69485.2	Dpagt1_1	2	-0.010636166	-0.482351397	None	72hrMyog_vs_MB
chr3:19673380-19673416	m54284U.200831.121835.102107862.ccs.43008.2	Trim55_4	2	0.12423177	-0.48987403	None	72hrMyog_vs_MB
chr15:77928949-77929004	m54284U.200831.121835.102170756.ccs.24882.33	Txn2_1	33	-0.14147967	0.1194007	None	72hrMyog_vs_MB
chr8:95488168-95488177	m54284U.200831.121835.102171306.ccs.67352.2	Csnk2a2_3	2	-0.008895654	-0.51082438	None	72hrMyog_vs_MB
chr2:177840346-177840381	m54284U.200831.121835.102172509.ccs.42697.5	Gm14325_1	5	-0.046076402	-0.112218805	None	72hrMyog_vs_MB
chr9:95228837-95228867	m54284U.200831.121835.102236951.ccs.71488.6	Slc9a9_3	6	0.024779523	-0.247013459	None	72hrMyog_vs_MB
chr19:37388342-37388378	m54284U.200831.121835.102236959.ccs.35768.2	AC137605.4_2	2	-0.026963264	-0.347039142	None	72hrMyog_vs_MB
chr17:56584979-56585011	m54284U.200831.121835.102237709.ccs.31375.50	Safb_2	50	-0.15726018	0.088010761	None	72hrMyog_vs_MB
chr1:75142671-75142678	m54284U.200831.121835.10224834.ccs.1877.9	Cnppd1_2	9	-0.059574645	-0.010140043	None	72hrMyog_vs_MB
chr6:86404214-86404350	m54284U.200831.121835.10225410.ccs.57934.40	Tia1_1	40	-0.20179531	0.275502656	None	72hrMyog_vs_MB
chr5:108268904-108268967	m54284U.200831.121835.10226390.ccs.53743.23	Dr1_1	23	-0.16292311	-0.160814965	None	72hrMyog_vs_MB
chr7:128446990-128447037	m54284U.200831.121835.102302145.ccs.63803.2	Tial1_3	2	-0.00864796	-0.397076787	None	72hrMyog_vs_MB
chr15:59648653-59648728	m54284U.200831.121835.102302419.ccs.24285.11	Trib1_1	11	-0.058885213	-0.199622901	None	72hrMyog_vs_MB
chr19:8757076-8757149	m54284U.200831.121835.102302774.ccs.34984.32	Nxf1_1	32	-0.098562144	0.025526511	None	72hrMyog_vs_MB
chr8:124231408-124231521	m54284U.200831.121835.102302837.ccs.68327.21	Galnt2_4	21	-0.14139858	-0.076529038	None	72hrMyog_vs_MB
chr16:94094335-94094367	m54284U.200831.121835.102303353.ccs.28690.4	Sim2_3	4	-0.024275333	-0.571082484	None	72hrMyog_vs_MB
chr5:99963988-99964029	m54284U.200831.121835.102303653.ccs.53452.2	Hnrnpd_2	2	-0.013694068	0.02275707	None	72hrMyog_vs_MB
chr8:8643106-8643108	m54284U.200831.121835.102369495.ccs.64569.2	Gm45073_1	2	-0.016775168	-0.483722162	None	72hrMyog_vs_MB
chr5:57930307-57930308	m54284U.200831.121835.102370040.ccs.52584.2	Gm42478_1	2	0	0.126436069	None	72hrMyog_vs_MB
chr1:34166991-34167026	m54284U.200831.121835.102434057.ccs.401.15	Dst_4	15	0.017924353	-0.190284477	None	72hrMyog_vs_MB
chr6:136822951-136822984	m54284U.200831.121835.102434800.ccs.59448.4	Wbp11_4	4	-0.03303828	-0.313285673	None	72hrMyog_vs_MB
chr2:121867356-121867361	m54284U.200831.121835.102435560.ccs.40923.4	Casc4_3	4	-0.008934677	-0.666914328	None	72hrMyog_vs_MB
chrX:74254798-74254876	m54284U.200831.121835.102498680.ccs.73780.27	Emd_1	27	-0.2090847	-0.724263684	None	72hrMyog_vs_MB
chr1:74749390-74749449	m54284U.200831.121835.102498878.ccs.1868.3	Prkag3_3	3	0.0859695	0.53968047	None	72hrMyog_vs_MB
chr10:7910104-7910126	m54284U.200831.121835.102501121.ccs.5651.2	Tab2_1	2	-0.03011062	-0.220724485	None	72hrMyog_vs_MB
chr3:79181342-79181387	m54284U.200831.121835.102501197.ccs.44010.4	Rapgef2_3	4	0.011748666	-0.03019882	None	72hrMyog_vs_MB
chr8:110957475-110957533	m54284U.200831.121835.102564700.ccs.67851.5	St3gal2_2	5	-0.013402238	-0.480310946	None	72hrMyog_vs_MB
chr8:94098378-94098414	m54284U.200831.121835.102565183.ccs.67202.5	Bbs2_1	5	-0.02370684	-0.043020266	None	72hrMyog_vs_MB
chr13:24761890-24761939	m54284U.200831.121835.102565763.ccs.18244.12	Gmnn_1	12	-0.061224625	-1.000120963	None	72hrMyog_vs_MB
chr9:106368902-106368950	m54284U.200831.121835.102565965.ccs.71898.5	Dusp7_2	5	-0.0304935	-0.019242991	None	72hrMyog_vs_MB
chr1:150100089-150100122	m54284U.200831.121835.102565982.ccs.3755.36	Ptgs2_1	36	-0.1881054	-1.341512745	None	72hrMyog_vs_MB
chr4:57856285-57856400	m54284U.200831.121835.102631259.ccs.47868.8	Pakap_3	8	-0.011213308	-0.146190187	None	72hrMyog_vs_MB
chr4:57856285-57856400	m54284U.200831.121835.102631259.ccs.47868.8	Akap2_4	8	-0.011213308	-0.146190187	None	72hrMyog_vs_MB
chr2:25211325-25211429	m54284U.200831.121835.102696059.ccs.37133.29	Nelfb_1	29	-0.16420709	-0.122456659	None	72hrMyog_vs_MB
chr12:65056417-65056462	m54284U.200831.121835.102697410.ccs.15756.2	Prpf39_2	2	0	-0.360928085	None	72hrMyog_vs_MB
chr17:75178803-75178877	m54284U.200831.121835.102762409.ccs.31889.38	Ltbp1_1	38	-0.2860236	0.170399843	None	72hrMyog_vs_MB
chrX:20670595-20670602	m54284U.200831.121835.102825986.ccs.73232.20	Uba1_2	20	-0.034592994	-0.115873136	None	72hrMyog_vs_MB
chr5:24438820-24438821	m54284U.200831.121835.102826202.ccs.51661.3	Slc4a2_2	3	0.060108613	-0.305144931	None	72hrMyog_vs_MB
chr9:86571801-86571843	m54284U.200831.121835.102827644.ccs.71352.11	Pgm3_1	11	-0.09449474	0.294394554	None	72hrMyog_vs_MB
chr5:81020750-81020819	m54284U.200831.121835.102828171.ccs.53057.15	Adgrl3_3	15	-0.112687334	0.08055127	None	72hrMyog_vs_MB
chr4:119232891-119232939	m54284U.200831.121835.102891608.ccs.48962.10	P3h1_1	10	-0.086774744	0.092024219	None	72hrMyog_vs_MB
chr17:6460694-6460696	m54284U.200831.121835.102893370.ccs.29033.6	Tmem181b-ps_2	6	-0.043713007	-0.368729481	None	72hrMyog_vs_MB
chr11:70030611-70030632	m54284U.200831.121835.102893629.ccs.11455.2	Dlg4_4	2	-0.037519097	-0.379166664	None	72hrMyog_vs_MB
chr8:94601935-94602103	m54284U.200831.121835.102894429.ccs.67249.62	Rspry1_1	62	-0.32688528	0.206733704	None	72hrMyog_vs_MB
chr9:108460536-108460601	m54284U.200831.121835.10290504.ccs.72143.9	Ccdc71_1	9	-0.06268554	-0.140875656	None	72hrMyog_vs_MB
chr1:138971720-138971733	m54284U.200831.121835.102957223.ccs.3651.2	Gm37423_1	2	-0.007919052	-0.882280027	None	72hrMyog_vs_MB
chrX:102505106-102505147	m54284U.200831.121835.102957875.ccs.74134.6	Hdac8_1	6	0.021571372	0.473436757	None	72hrMyog_vs_MB
chr10:95501926-95501938	m54284U.200831.121835.102958417.ccs.7981.5	Mrpl42_1	5	0.041388277	0.147907691	None	72hrMyog_vs_MB
chr2:165828592-165828685	m54284U.200831.121835.102958827.ccs.42443.7	Zmynd8_3	7	-0.03781399	-0.948237104	None	72hrMyog_vs_MB
chr8:86861072-86861075	m54284U.200831.121835.102959522.ccs.66898.2	N4bp1_2	2	-0.009114401	-0.684984591	None	72hrMyog_vs_MB
chr19:9885523-9885531	m54284U.200831.121835.102959631.ccs.35084.2	Incenp_7	2	-0.028798884	-0.933725206	None	72hrMyog_vs_MB
chr7:45718020-45718127	m54284U.200831.121835.103022761.ccs.61310.63	Rpl18_1	63	-0.28941205	0.170865356	None	72hrMyog_vs_MB
chr19:5742009-5742060	m54284U.200831.121835.103025260.ccs.34622.4	Ltbp3_11	4	-0.028447237	0.438208985	None	72hrMyog_vs_MB
chr7:109637431-109637440	m54284U.200831.121835.103089772.ccs.62758.3	St5_8	3	0.001766727	0.430497535	None	72hrMyog_vs_MB
chr9:67043707-67043988	m54284U.200831.121835.103089847.ccs.70632.53	Tpm1_1	53	-0.32232735	-0.324699576	None	72hrMyog_vs_MB
chr3:66981356-66981438	m54284U.200831.121835.103090911.ccs.43867.18	Rsrc1_1	18	0.09448447	-0.24823198	None	72hrMyog_vs_MB
chr4:88956551-88956573	m54284U.200831.121835.103154836.ccs.48313.4	Wincr1_1	4	-0.026375322	-0.225311086	None	72hrMyog_vs_MB
chr9:37348355-37348390	m54284U.200831.121835.103154940.ccs.69284.7	Ccdc15_1	7	-0.028936094	0.157987272	None	72hrMyog_vs_MB
chr2:70509347-70509373	m54284U.200831.121835.103155450.ccs.38875.2	Erich2_1	2	-0.01679805	-0.531905895	None	72hrMyog_vs_MB
chr4:34614950-34614992	m54284U.200831.121835.103219368.ccs.47248.21	Rars2_1	21	-0.006313519	-0.341242876	None	72hrMyog_vs_MB
chr11:77607816-77607903	m54284U.200831.121835.103219970.ccs.12062.21	Taok1_2	21	-0.120278224	0.237292571	None	72hrMyog_vs_MB
chr13:83575539-83575559	m54284U.200831.121835.103221828.ccs.19566.2	Mef2c_1	2	0	-0.368031041	None	72hrMyog_vs_MB
chr17:23193161-23193236	m54284U.200831.121835.103285342.ccs.29439.6	Zfp40_2	6	-0.054790966	0.126801547	None	72hrMyog_vs_MB
chr5:29569454-29569546	m54284U.200831.121835.103285614.ccs.51793.11	Ube3c_1	11	-0.05736559	0.165856185	None	72hrMyog_vs_MB
chr3:95624967-95625015	m54284U.200831.121835.103285779.ccs.44880.26	Ensa_1	26	-0.10059458	0.171898685	None	72hrMyog_vs_MB
chr5:23783533-23783543	m54284U.200831.121835.103286589.ccs.51617.3	Pus7_3	3	-0.016734367	0.268756527	None	72hrMyog_vs_MB
chr4:59003161-59003256	m54284U.200831.121835.103350345.ccs.47939.14	Dnajc25_1	14	-0.0786123	0.26934033	None	72hrMyog_vs_MB
chr3:90265210-90265227	m54284U.200831.121835.103416433.ccs.44673.2	Dennd4b_2	2	0.021350926	-0.385536362	None	72hrMyog_vs_MB
chr3:95357171-95357237	m54284U.200831.121835.103416842.ccs.44863.17	Setdb1_1	17	-0.12364559	-0.09447969	None	72hrMyog_vs_MB
chr1:33907869-33908338	m54284U.200831.121835.103417157.ccs.359.72	Dst_11	72	-0.3843828	-0.432631199	None	72hrMyog_vs_MB
chr3:97658300-97658347	m54284U.200831.121835.103418001.ccs.45043.3	Prkab2_1	3	0.02661884	0.485888637	None	72hrMyog_vs_MB
chr8:105497029-105497098	m54284U.200831.121835.103482398.ccs.67552.12	Zdhhc1_5	12	-0.05362965	-0.546375507	None	72hrMyog_vs_MB
chr1:177784934-177784944	m54284U.200831.121835.103482710.ccs.4838.2	Adss_3	2	-0.006794326	-0.98575709	None	72hrMyog_vs_MB
chr3:148989998-148990029	m54284U.200831.121835.103547310.ccs.46644.6	Adgrl2_5	6	-0.04970371	-0.631884116	None	72hrMyog_vs_MB
chr12:117250883-117250884	m54284U.200831.121835.10354844.ccs.17686.2	Mir153_1	2	-0.028015098	0.03847818	None	72hrMyog_vs_MB
chr11:4803734-4803749	m54284U.200831.121835.103549016.ccs.9193.2	Nf2_1	2	-0.009096488	-0.273673787	None	72hrMyog_vs_MB
chr16:22857840-22857897	m54284U.200831.121835.103549310.ccs.27445.27	Dnajb11_1	27	-0.150515	0.035903619	None	72hrMyog_vs_MB
chr6:28570813-28570856	m54284U.200831.121835.10355386.ccs.56573.2	Gm37978_2	2	-0.01920077	-0.333364999	None	72hrMyog_vs_MB
chr3:138061916-138061933	m54284U.200831.121835.10355817.ccs.46415.3	1110002E22Rik_1	3	0.05873496	0.030103934	None	72hrMyog_vs_MB
chr15:77114921-77114957	m54284U.200831.121835.10357223.ccs.24785.2	4833412C15Rik_2	2	0.06425628	-0.736190865	None	72hrMyog_vs_MB
chr16:36919274-36919275	m54284U.200831.121835.103612623.ccs.27858.2	Golgb1_2	2	-0.008915988	-0.119391164	None	72hrMyog_vs_MB
chr15:79135087-79135088	m54284U.200831.121835.103613010.ccs.24986.5	Micall1_1	5	-0.05988126	-0.781096526	None	72hrMyog_vs_MB
chr4:53826026-53826059	m54284U.200831.121835.103613347.ccs.47759.6	Tmem38b_1	6	-0.051796053	0.163247409	None	72hrMyog_vs_MB
chr17:25016356-25016417	m54284U.200831.121835.103614956.ccs.29678.5	Ift140_2	5	-0.04000523	-0.149304143	None	72hrMyog_vs_MB
chr1:34256229-34256317	m54284U.200831.121835.103678848.ccs.497.9	Dst_36	9	0.04836015	-0.430477195	None	72hrMyog_vs_MB
chr9:62122601-62122679	m54284U.200831.121835.103679033.ccs.70377.18	Mir5133_1	18	-0.0303132	0.234902787	None	72hrMyog_vs_MB
chr9:62122601-62122679	m54284U.200831.121835.103679033.ccs.70377.18	Glce_1	18	-0.0303132	0.234902787	None	72hrMyog_vs_MB
chr19:46079223-46079238	m54284U.200831.121835.103680155.ccs.36184.26	Nolc1_1	26	-0.19185369	-0.526694357	None	72hrMyog_vs_MB
chr2:65238572-65238636	m54284U.200831.121835.103680643.ccs.38769.6	Cobll1_1	6	-0.0462253	-1.001975945	None	72hrMyog_vs_MB
chr11:119491601-119491609	m54284U.200831.121835.103744198.ccs.14528.3	A930037H05Rik_1	3	-0.020871667	0.363558537	None	72hrMyog_vs_MB
chr4:128727702-128727723	m54284U.200831.121835.103744306.ccs.49482.5	Phc2_1	5	-0.031172484	-0.559494642	None	72hrMyog_vs_MB
chr12:113152049-113152118	m54284U.200831.121835.103746030.ccs.17623.28	Crip1_1	28	-0.123203084	-1.819006549	None	72hrMyog_vs_MB
chr13:46727795-46727868	m54284U.200831.121835.103809856.ccs.18609.29	Nup153_3	29	-0.15048428	0.400264975	None	72hrMyog_vs_MB
chr8:84676939-84676961	m54284U.200831.121835.103810325.ccs.66629.3	Nacc1_4	3	-0.012205065	-0.625460402	None	72hrMyog_vs_MB
chr5:120560337-120560435	m54284U.200831.121835.103810625.ccs.54403.22	Tpcn1_3	22	-0.0918844	-0.258616762	None	72hrMyog_vs_MB
chr15:101174105-101174147	m54284U.200831.121835.103811903.ccs.26277.2	Acvr1b_1	2	-0.011440208	-0.033341424	None	72hrMyog_vs_MB
chr8:44950380-44950419	m54284U.200831.121835.103876402.ccs.65427.13	Fat1_4	13	-0.12206634	-0.810559594	None	72hrMyog_vs_MB
chr9:119033585-119033586	m54284U.200831.121835.103876864.ccs.72635.3	Ctdspl_1	3	-0.030418409	-0.442466868	None	72hrMyog_vs_MB
chr7:29983930-29983986	m54284U.200831.121835.103940234.ccs.60830.18	Zfp568_3	18	0.13089855	0.206747896	None	72hrMyog_vs_MB
chrX:36604787-36604827	m54284U.200831.121835.103940369.ccs.73316.8	Pgrmc1_1	8	-0.016184667	-0.29825327	None	72hrMyog_vs_MB
chr11:93955548-93955626	m54284U.200831.121835.104005734.ccs.12826.5	Nme2_2	5	-0.07480081	-0.068013394	None	72hrMyog_vs_MB
chr7:127478789-127478898	m54284U.200831.121835.104006793.ccs.63611.7	Fbrs_2	7	-0.0470791	0.350489547	None	72hrMyog_vs_MB
chr1:131828326-131828327	m54284U.200831.121835.104007434.ccs.3095.2	Slc41a1_2	2	0	-0.190559685	None	72hrMyog_vs_MB
chr7:27166745-27166777	m54284U.200831.121835.104071191.ccs.60525.9	Egln2_1	9	-0.06462009	-0.156680795	None	72hrMyog_vs_MB
chr8:108714935-108715133	m54284U.200831.121835.104071543.ccs.67740.20	Zfhx3_2	20	-0.06776695	-0.273492203	None	72hrMyog_vs_MB
chr2:130970138-130970191	m54284U.200831.121835.104071813.ccs.41380.3	Atrn_3	3	-0.00998011	-0.785960216	None	72hrMyog_vs_MB
chr7:45872809-45872953	m54284U.200831.121835.104137275.ccs.61318.27	Kdelr1_1	27	-0.20868446	-0.130682196	None	72hrMyog_vs_MB
chr2:24986120-24986121	m54284U.200831.121835.104138070.ccs.37120.2	Gm13370_1	2	-0.035552394	-0.464320753	None	72hrMyog_vs_MB
chr5:124116326-124116332	m54284U.200831.121835.104138204.ccs.54847.2	Arl6ip4_1	2	-0.02439051	-0.191324941	None	72hrMyog_vs_MB
chr6:34685970-34686051	m54284U.200831.121835.104138221.ccs.56854.62	Cald1_3	62	-0.1041719	-0.626591004	None	72hrMyog_vs_MB
chr13:23622532-23622561	m54284U.200831.121835.104203800.ccs.18210.100	Hist1h1e_1	100	-0.18836759	-0.11045957	None	72hrMyog_vs_MB
chr1:72212279-72212346	m54284U.200831.121835.104204175.ccs.1714.5	Mreg_1	5	-0.05618816	0.415640879	None	72hrMyog_vs_MB
chr12:84773017-84773057	m54284U.200831.121835.10422016.ccs.16471.3	Npc2_1	3	-0.03612813	0.07623096	None	72hrMyog_vs_MB
chr15:79738956-79739004	m54284U.200831.121835.10422329.ccs.25047.2	Sun2_1	2	-0.02430288	-0.610312088	None	72hrMyog_vs_MB
chr15:102144478-102144509	m54284U.200831.121835.104269042.ccs.26327.14	Soat2_1	14	-0.15032412	-0.978527964	None	72hrMyog_vs_MB
chr15:102144478-102144509	m54284U.200831.121835.104269042.ccs.26327.14	Igfbp6_1	14	-0.15032412	-0.978527964	None	72hrMyog_vs_MB
chrX:80457046-80457060	m54284U.200831.121835.104270189.ccs.73890.2	Gm5940_2	2	-0.017879846	-0.513038079	None	72hrMyog_vs_MB
chr7:89527085-89527232	m54284U.200831.121835.104333697.ccs.62252.21	Prss23_3	21	-0.052229226	0.12916811	None	72hrMyog_vs_MB
chr1:33669750-33669787	m54284U.200831.121835.104398962.ccs.340.28	Prim2_2	28	-0.20672126	-0.789448512	None	72hrMyog_vs_MB
chr7:92739721-92739723	m54284U.200831.121835.104399186.ccs.62350.2	4632427E13Rik_3	2	0.041967895	-0.370681542	None	72hrMyog_vs_MB
chr4:136602666-136602796	m54284U.200831.121835.104399667.ccs.50045.62	Kdm1a_2	62	-0.09194819	0.271135841	None	72hrMyog_vs_MB
chr3:89338014-89338065	m54284U.200831.121835.104399994.ccs.44522.8	Efna4_1	8	-0.05058335	-0.444668027	None	72hrMyog_vs_MB
chr10:86300534-86300578	m54284U.200831.121835.104400743.ccs.7725.105	Timp3_2	105	-0.3827515	-0.838648806	None	72hrMyog_vs_MB
chr9:21237421-21237457	m54284U.200831.121835.104401223.ccs.68798.2	Keap1_3	2	-0.02684797	-0.605353982	None	72hrMyog_vs_MB
chr4:132884409-132884495	m54284U.200831.121835.104401480.ccs.49738.22	Stx12_1	22	-0.120986134	0.185530341	None	72hrMyog_vs_MB
chr7:142498813-142498857	m54284U.200831.121835.104465578.ccs.64196.34	Tnnt3_2	34	0.58094215	2.63738947	72hrMyog	72hrMyog_vs_MB
chr9:108578600-108578718	m54284U.200831.121835.104529969.ccs.72205.12	Wdr6_1	12	-0.088146046	-0.026081139	None	72hrMyog_vs_MB
chr2:156839893-156839918	m54284U.200831.121835.104529996.ccs.42100.4	Gm14230_1	4	-0.022708284	-0.12809736	None	72hrMyog_vs_MB
chr18:52529851-52529934	m54284U.200831.121835.104530363.ccs.33466.17	Lox_3	17	-0.109030806	-1.208671567	None	72hrMyog_vs_MB
chr7:126649310-126649346	m54284U.200831.121835.104530581.ccs.63492.7	Sgf29_1	7	-0.052516174	0.069836479	None	72hrMyog_vs_MB
chr9:49567379-49567481	m54284U.200831.121835.104530868.ccs.69814.10	Ncam1_4	10	0.03218701	-0.482028022	None	72hrMyog_vs_MB
chrX:133898317-133898401	m54284U.200831.121835.104531416.ccs.74365.8	Tspan6_1	8	-0.082594775	-0.236993767	None	72hrMyog_vs_MB
chr17:8311114-8311169	m54284U.200831.121835.104596532.ccs.29093.7	AC164431.1_1	7	-0.03918697	0.189799752	None	72hrMyog_vs_MB
chr17:8311114-8311169	m54284U.200831.121835.104596532.ccs.29093.7	Sft2d1_1	7	-0.03918697	0.189799752	None	72hrMyog_vs_MB
chr2:125412750-125412753	m54284U.200831.121835.104596674.ccs.41013.5	Fbn1_5	5	-0.03352016	-0.620324342	None	72hrMyog_vs_MB
chr19:45783536-45783546	m54284U.200831.121835.104598055.ccs.36141.8	Mgea5_6	8	-0.0529005	0.519585531	None	72hrMyog_vs_MB
chr6:83456797-83456842	m54284U.200831.121835.104598114.ccs.57809.4	Tet3_8	4	-0.028090151	-0.300630722	None	72hrMyog_vs_MB
chr10:62965641-62965688	m54284U.200831.121835.104661906.ccs.6637.2	Dna2_1	2	-0.006718298	-0.249972219	None	72hrMyog_vs_MB
chr11:103101401-103101429	m54284U.200831.121835.104662473.ccs.13703.2	Plcd3_2	2	-0.014990659	-0.448219137	None	72hrMyog_vs_MB
chr15:102671044-102671130	m54284U.200831.121835.104662686.ccs.26435.7	Atp5g2_1	7	-0.057299014	-0.092071021	None	72hrMyog_vs_MB
chr5:131538585-131538733	m54284U.200831.121835.104663731.ccs.55186.28	Auts2_4	28	-0.02578149	-0.174925856	None	72hrMyog_vs_MB
chr2:119919855-119919856	m54284U.200831.121835.104727147.ccs.40750.2	Mga_1	2	-0.008895654	-0.730246322	None	72hrMyog_vs_MB
chr11:99010961-99011066	m54284U.200831.121835.104727487.ccs.13318.14	Top2a_11	14	-0.09508787	-0.303113267	None	72hrMyog_vs_MB
chr5:124002188-124002273	m54284U.200831.121835.104727681.ccs.54840.4	Hip1r_4	4	0.037140887	-0.243071942	None	72hrMyog_vs_MB
chr2:151980080-151980239	m54284U.200831.121835.104792446.ccs.41729.12	Fam110a_1	12	-0.074385166	-0.077371372	None	72hrMyog_vs_MB
chr9:110551390-110551418	m54284U.200831.121835.104792504.ccs.72422.3	Setd2_2	3	0.036342166	-0.388054382	None	72hrMyog_vs_MB
chr1:87921571-87921611	m54284U.200831.121835.104792714.ccs.2326.3	Dgkd_2	3	0.05649318	-0.713844356	None	72hrMyog_vs_MB
chr12:40702899-40702908	m54284U.200831.121835.104793825.ccs.15410.2	Dock4_1	2	-0.010606106	0.019674983	None	72hrMyog_vs_MB
chr3:60603878-60603880	m54284U.200831.121835.104793849.ccs.43790.20	Mbnl1_2	20	-0.0368732	-0.012446102	None	72hrMyog_vs_MB
chrX:106920630-106920657	m54284U.200831.121835.104794809.ccs.74308.10	Lpar4_1	10	-0.06259672	-0.480837495	None	72hrMyog_vs_MB
chr2:158794872-158794882	m54284U.200831.121835.104858210.ccs.42219.8	Dhx35_1	8	0.017514426	-0.203497884	None	72hrMyog_vs_MB
chr8:69625507-69625578	m54284U.200831.121835.10485893.ccs.65800.8	Zfp868_1	8	-0.049978495	0.129186036	None	72hrMyog_vs_MB
chr3:96246842-96246852	m54284U.200831.121835.104859215.ccs.44979.7	Hist2h3c1_1	7	-0.07672674	-0.675200121	None	72hrMyog_vs_MB
chr7:127471364-127471368	m54284U.200831.121835.104859318.ccs.63604.2	Prr14_4	2	-0.038346656	-0.272062896	None	72hrMyog_vs_MB
chr1:135729213-135729256	m54284U.200831.121835.104859364.ccs.3477.53	Csrp1_1	53	-0.28821048	-0.861214765	None	72hrMyog_vs_MB
chr5:129946383-129946427	m54284U.200831.121835.10486758.ccs.55120.2	Gm42986_1	2	-0.011411519	-0.13002528	None	72hrMyog_vs_MB
chr3:75956293-75956508	m54284U.200831.121835.10487010.ccs.43996.15	Golim4_4	15	0.019239144	-0.192106234	None	72hrMyog_vs_MB
chr3:79286737-79286754	m54284U.200831.121835.10487362.ccs.44015.2	Rapgef2_9	2	-0.026926467	0.645649889	None	72hrMyog_vs_MB
chr7:116334133-116334154	m54284U.200831.121835.1049104.ccs.63041.5	Rps13_1	5	-0.054758187	-0.123741458	None	72hrMyog_vs_MB
chr8:22859532-22859563	m54284U.200831.121835.1049117.ccs.64989.52	Kat6a_1	52	-0.19606066	0.464945509	None	72hrMyog_vs_MB
chr15:12117789-12117910	m54284U.200831.121835.104923300.ccs.23313.93	Zfr_2	93	-0.109359704	0.295703741	None	72hrMyog_vs_MB
chr6:114643094-114643127	m54284U.200831.121835.104923378.ccs.58604.5	Atg7_1	5	-0.041454274	0.318773435	None	72hrMyog_vs_MB
chr10:71344772-71344889	m54284U.200831.121835.104925261.ccs.6782.17	Cisd1_1	17	-0.057935327	0.048693483	None	72hrMyog_vs_MB
chr12:28649631-28649666	m54284U.200831.121835.1049620.ccs.15225.3	Rnaseh1_1	3	-0.029716255	-0.319592203	None	72hrMyog_vs_MB
chr7:126792149-126792169	m54284U.200831.121835.1049673.ccs.63502.6	Ppp4c_2	6	-0.042923648	-0.3442202	None	72hrMyog_vs_MB
chr11:78301585-78301684	m54284U.200831.121835.104990359.ccs.12231.35	Spag5_2	35	-0.2064079	-0.249364444	None	72hrMyog_vs_MB
chr17:33523843-33523844	m54284U.200831.121835.104990908.ccs.30325.2	Adamts10_2	2	-0.02441176	-0.226226149	None	72hrMyog_vs_MB
chr5:34761739-34761791	m54284U.200831.121835.1050484.ccs.52190.22	Htt_4	22	-0.10211808	-0.031086184	None	72hrMyog_vs_MB
chr5:25295463-25295495	m54284U.200831.121835.105055306.ccs.51713.2	Kmt2c_5	2	0.055240393	-0.204901312	None	72hrMyog_vs_MB
chr2:75191471-75191660	m54284U.200831.121835.105055651.ccs.39074.32	Rps6-ps4_3	32	-0.08127176	-0.627419037	None	72hrMyog_vs_MB
chr5:57965899-57965901	m54284U.200831.121835.105056454.ccs.52592.2	Gm42484_1	2	-0.019386398	0.129830783	None	72hrMyog_vs_MB
chr11:53300258-53300535	m54284U.200831.121835.1051140.ccs.10294.198	Hspa4_19	198	-0.64397705	0.312593914	None	72hrMyog_vs_MB
chr8:13614567-13614630	m54284U.200831.121835.105120331.ccs.64818.5	Rasa3_9	5	-0.024857081	0.134547219	None	72hrMyog_vs_MB
chr19:28011577-28011656	m54284U.200831.121835.105121143.ccs.35494.7	Rfx3_2	7	0.059622545	0.202391495	None	72hrMyog_vs_MB
chr9:20652100-20652135	m54284U.200831.121835.105121452.ccs.68698.13	Pin1_1	13	-0.13734987	-0.050543833	None	72hrMyog_vs_MB
chr3:103279751-103279791	m54284U.200831.121835.105121732.ccs.45346.2	Trim33_6	2	-0.016669383	0.295013275	None	72hrMyog_vs_MB
chr5:136567235-136567534	m54284U.200831.121835.105121828.ccs.55489.96	Cux1_3	96	-0.39578828	0.088629804	None	72hrMyog_vs_MB
chr12:80643803-80643868	m54284U.200831.121835.105186283.ccs.16262.40	Erh_1	40	-0.2242998	0.202952767	None	72hrMyog_vs_MB
chr11:76623325-76623336	m54284U.200831.121835.105186479.ccs.11952.3	Abr_9	3	-0.03374945	-0.444622517	None	72hrMyog_vs_MB
chr11:107073578-107073579	m54284U.200831.121835.105187304.ccs.14002.2	Bptf_24	2	-0.006509243	-0.361903763	None	72hrMyog_vs_MB
chrX:7605308-7605420	m54284U.200831.121835.105188031.ccs.72977.18	Gm36995_1	18	-0.11733969	-0.073957787	None	72hrMyog_vs_MB
chrX:7605308-7605420	m54284U.200831.121835.105188031.ccs.72977.18	Ccdc22_1	18	-0.11733969	-0.073957787	None	72hrMyog_vs_MB
chr5:139767781-139767794	m54284U.200831.121835.105251327.ccs.55741.2	Ints1_4	2	-0.010480678	-0.182041896	None	72hrMyog_vs_MB
chr13:38037233-38037273	m54284U.200831.121835.105251437.ccs.18448.26	Riok1_1	26	-0.11727263	0.117291975	None	72hrMyog_vs_MB
chr4:116708321-116708326	m54284U.200831.121835.105252152.ccs.48809.4	Mmachc_1	4	-0.03360518	0.044938572	None	72hrMyog_vs_MB
chr1:45332135-45332217	m54284U.200831.121835.105317146.ccs.886.7	Col3a1_6	7	-0.00562455	-0.438863051	None	72hrMyog_vs_MB
chr8:72305269-72305279	m54284U.200831.121835.105317273.ccs.66111.10	Gm10282_1	10	0.04004201	-0.938147507	None	72hrMyog_vs_MB
chr13:100103920-100104097	m54284U.200831.121835.105318476.ccs.19981.66	Bdp1_17	66	-0.28945765	0.084087823	None	72hrMyog_vs_MB
chr18:6516072-6516111	m54284U.200831.121835.105383360.ccs.32409.4	Epc1_4	4	0.006307757	0.134720448	None	72hrMyog_vs_MB
chr7:142577782-142578149	m54284U.200831.121835.105383632.ccs.64221.280	Mir675_1	280	0.57522875	2.058365172	72hrMyog	72hrMyog_vs_MB
chr7:142577782-142578149	m54284U.200831.121835.105383632.ccs.64221.280	H19_2	280	0.57522875	2.058365172	72hrMyog	72hrMyog_vs_MB
chr12:113156409-113156467	m54284U.200831.121835.105384048.ccs.17625.4	Tedc1_1	4	-0.028876435	-0.839372454	None	72hrMyog_vs_MB
chr9:91365456-91365478	m54284U.200831.121835.105384196.ccs.71445.2	Zic1_2	2	-0.018451879	-0.228777187	None	72hrMyog_vs_MB
chr11:58041546-58041623	m54284U.200831.121835.105384331.ccs.10539.7	Larp1_3	7	-0.0399734	-0.202257466	None	72hrMyog_vs_MB
chr13:103759204-103759276	m54284U.200831.121835.105384642.ccs.20077.9	Srek1_1	9	-0.036230944	-0.542129924	None	72hrMyog_vs_MB
chr17:32220211-32220287	m54284U.200831.121835.105448029.ccs.30252.16	Brd4_2	16	-0.004087449	-0.180846924	None	72hrMyog_vs_MB
chr12:16971071-16971120	m54284U.200831.121835.105448345.ccs.15057.7	Rock2_15	7	-0.05035208	-0.02652161	None	72hrMyog_vs_MB
chr6:22356110-22356160	m54284U.200831.121835.105449390.ccs.56516.15	Fam3c_1	15	-0.103259996	0.071355502	None	72hrMyog_vs_MB
chr6:72380433-72380469	m54284U.200831.121835.105449391.ccs.57640.2	Vamp5_1	2	0.056497317	0.176869838	None	72hrMyog_vs_MB
chr17:74339348-74339369	m54284U.200831.121835.105450184.ccs.31798.2	Spast_2	2	-0.009223095	0.157198768	None	72hrMyog_vs_MB
chr19:5663659-5663688	m54284U.200831.121835.105513452.ccs.34579.14	Sipa1_3	14	-0.11546557	-0.304342217	None	72hrMyog_vs_MB
chr14:104522635-104522691	m54284U.200831.121835.105514020.ccs.22802.22	Rnf219_1	22	-0.07265813	-0.707785682	None	72hrMyog_vs_MB
chr8:123859459-123859511	m54284U.200831.121835.105514293.ccs.68309.11	Ccsap_1	11	0.028129997	0.264891773	None	72hrMyog_vs_MB
chr8:83730951-83731000	m54284U.200831.121835.10552082.ccs.66508.2	Adgre5_3	2	0.045872122	-0.521775193	None	72hrMyog_vs_MB
chr1:151428330-151428503	m54284U.200831.121835.10553932.ccs.3866.30	Swt1_2	30	-0.10965713	0.098126133	None	72hrMyog_vs_MB
chr8:91801434-91801500	m54284U.200831.121835.105579627.ccs.67137.6	Irx3_1	6	-0.054737106	0.127576994	None	72hrMyog_vs_MB
chr5:34525807-34525852	m54284U.200831.121835.105645332.ccs.52154.9	Sh3bp2_2	9	-0.077830665	0.101353693	None	72hrMyog_vs_MB
chr15:42427047-42427093	m54284U.200831.121835.105645601.ccs.23993.3	Angpt1_5	3	-0.005166743	-0.842830455	None	72hrMyog_vs_MB
chr5:53590629-53590700	m54284U.200831.121835.105646368.ccs.52534.24	Rbpj_2	24	-0.005752147	0.34345361	None	72hrMyog_vs_MB
chr2:3284174-3284303	m54284U.200831.121835.105710907.ccs.36672.57	Nmt2_1	57	-0.28634426	0.249152941	None	72hrMyog_vs_MB
chr7:99349071-99349116	m54284U.200831.121835.105775380.ccs.62465.2	Serpinh1_4	2	-0.011709102	-0.294249726	None	72hrMyog_vs_MB
chr2:18677223-18677258	m54284U.200831.121835.105841930.ccs.36982.8	Bmi1_1	8	-0.05976429	0.281404277	None	72hrMyog_vs_MB
chr17:28603481-28603545	m54284U.200831.121835.105907199.ccs.30027.6	Srpk1_4	6	0.014773767	-0.197231239	None	72hrMyog_vs_MB
chr10:4387989-4388059	m54284U.200831.121835.105909055.ccs.5553.4	Zbtb2_2	4	0.017743783	0.743034007	None	72hrMyog_vs_MB
chr11:116671668-116671670	m54284U.200831.121835.105971722.ccs.14343.2	1810032O08Rik_1	2	-0.03708176	0.018314579	None	72hrMyog_vs_MB
chr4:147940823-147940935	m54284U.200831.121835.105972575.ccs.50581.23	2510039O18Rik_1	23	-0.0887759	0.198995507	None	72hrMyog_vs_MB
chr5:76951014-76951025	m54284U.200831.121835.105972816.ccs.53013.4	Ppat_1	4	-0.018446742	0.019409191	None	72hrMyog_vs_MB
chr15:34443177-34443260	m54284U.200831.121835.106103185.ccs.23741.19	Gm24523_1	19	-0.10192492	-0.062219184	None	72hrMyog_vs_MB
chr15:34443177-34443260	m54284U.200831.121835.106103185.ccs.23741.19	Rpl30_1	19	-0.10192492	-0.062219184	None	72hrMyog_vs_MB
chr8:95045524-95045525	m54284U.200831.121835.106168533.ccs.67312.2	Gm45757_1	2	-0.023003226	-0.505799554	None	72hrMyog_vs_MB
chr7:105554359-105554488	m54284U.200831.121835.106169231.ccs.62720.13	Smpd1_1	13	-0.07711041	-0.473629378	None	72hrMyog_vs_MB
chr8:105170648-105170742	m54284U.200831.121835.106169626.ccs.67489.13	Cbfb_3	13	-0.013850771	0.117190229	None	72hrMyog_vs_MB
chr4:149426155-149426187	m54284U.200831.121835.106170018.ccs.50737.3	Ube4b_6	3	-0.003580561	-0.451958736	None	72hrMyog_vs_MB
chr6:15721096-15721113	m54284U.200831.121835.106170170.ccs.56439.5	Mdfic_1	5	-0.038160425	-0.475225376	None	72hrMyog_vs_MB
chr6:4532743-4532762	m54284U.200831.121835.106170279.ccs.56328.8	Col1a2_6	8	0.025852785	0.393805623	None	72hrMyog_vs_MB
chr13:70620688-70620733	m54284U.200831.121835.10617064.ccs.19382.3	Ice1_2	3	-0.016294155	-0.339416251	None	72hrMyog_vs_MB
chr17:28336266-28336314	m54284U.200831.121835.10617332.ccs.30002.2	Tead3_2	2	0.07639271	-0.1634645	None	72hrMyog_vs_MB
chr3:152368424-152368427	m54284U.200831.121835.10618174.ccs.46736.4	Usp33_2	4	0.07841096	-0.583359735	None	72hrMyog_vs_MB
chr2:152396957-152396983	m54284U.200831.121835.10619621.ccs.41752.3	Sox12_2	3	0.03562337	-0.90159591	None	72hrMyog_vs_MB
chr11:98203946-98203986	m54284U.200831.121835.106235812.ccs.13197.7	Cdk12_1	7	-0.050834432	0.102047361	None	72hrMyog_vs_MB
chr11:78232733-78232769	m54284U.200831.121835.106300468.ccs.12191.2	Supt6_9	2	-0.022598132	-0.41706067	None	72hrMyog_vs_MB
chr11:101302213-101302287	m54284U.200831.121835.106301494.ccs.13490.32	Becn1_1	32	-0.11900081	0.26263084	None	72hrMyog_vs_MB
chr8:123065609-123065659	m54284U.200831.121835.106301681.ccs.68246.10	Spg7_1	10	-0.061644573	-0.145538824	None	72hrMyog_vs_MB
chr5:136987366-136987454	m54284U.200831.121835.106365177.ccs.55500.8	Plod3_3	8	-0.12421934	-0.092169878	None	72hrMyog_vs_MB
chr5:34854725-34854732	m54284U.200831.121835.106367637.ccs.52203.5	Htt_2	5	-0.02150424	0.054064818	None	72hrMyog_vs_MB
chr1:52500390-52500470	m54284U.200831.121835.106430646.ccs.1072.11	Nab1_1	11	-0.06519225	-0.271024993	None	72hrMyog_vs_MB
chr9:121297510-121297545	m54284U.200831.121835.106431407.ccs.72727.17	Trak1_2	17	-0.07949667	0.104361843	None	72hrMyog_vs_MB
chrX:163958576-163958666	m54284U.200831.121835.106431589.ccs.74859.32	Zrsr2_2	32	-0.06588912	-0.138238373	None	72hrMyog_vs_MB
chr4:43507142-43507147	m54284U.200831.121835.106431883.ccs.47438.2	Car9_2	2	0	0.387209623	None	72hrMyog_vs_MB
chr19:4097350-4097400	m54284U.200831.121835.106433238.ccs.34372.4	Cdk2ap2_1	4	-0.023646088	-0.147213003	None	72hrMyog_vs_MB
chr5:134314458-134314747	m54284U.200831.121835.106433360.ccs.55234.60	Gtf2i_1	60	-0.12062606	-0.178931422	None	72hrMyog_vs_MB
chr6:149309403-149309710	m54284U.200831.121835.106496127.ccs.59762.73	Resf1_1	73	-0.13156344	-0.532967811	None	72hrMyog_vs_MB
chr5:129504868-129504871	m54284U.200831.121835.106496390.ccs.55077.3	Sfswap_3	3	-0.00758819	-0.291960508	None	72hrMyog_vs_MB
chr14:30626182-30626217	m54284U.200831.121835.106497588.ccs.21017.25	Prkcd_1	25	-0.111701645	-0.987936542	None	72hrMyog_vs_MB
chr12:72085856-72085908	m54284U.200831.121835.106498058.ccs.15974.8	Jkamp_1	8	-0.07563228	0.3775832	None	72hrMyog_vs_MB
chr14:26579528-26579696	m54284U.200831.121835.106562568.ccs.20939.28	Dennd6a_1	28	0.04483333	0.36305204	None	72hrMyog_vs_MB
chr13:54611285-54611383	m54284U.200831.121835.106563526.ccs.18851.18	Cltb_1	18	-0.15340422	-0.206485819	None	72hrMyog_vs_MB
chr13:13393391-13393426	m54284U.200831.121835.106564359.ccs.17940.11	Gpr137b_2	11	-0.06349082	-1.085424049	None	72hrMyog_vs_MB
chr3:37431718-37431719	m54284U.200831.121835.106564388.ccs.43291.3	Spata5_1	3	-0.005166743	-0.672939495	None	72hrMyog_vs_MB
chr9:21143197-21143208	m54284U.200831.121835.106564416.ccs.68788.2	Cdc37_2	2	-0.022546772	0.07799786	None	72hrMyog_vs_MB
chr17:35001300-35001420	m54284U.200831.121835.106627274.ccs.30517.21	Vars_2	21	-0.16493207	-0.322935843	None	72hrMyog_vs_MB
chr19:36348456-36348521	m54284U.200831.121835.106627305.ccs.35687.4	Pcgf5_2	4	-0.046630953	-0.144102787	None	72hrMyog_vs_MB
chr9:50597011-50597013	m54284U.200831.121835.106627858.ccs.69831.2	Sdhd_1	2	-0.005262884	-0.537383806	None	72hrMyog_vs_MB
chr4:121215022-121215118	m54284U.200831.121835.106628583.ccs.49040.39	Rlf_4	39	-0.12524298	0.017127403	None	72hrMyog_vs_MB
chr16:14705837-14705892	m54284U.200831.121835.106628949.ccs.26979.35	Snai2_1	35	-0.1489265	0.035422239	None	72hrMyog_vs_MB
chr11:67215857-67215872	m54284U.200831.121835.106629845.ccs.11083.2	Myh1_4	2	0.03925878	-0.394946229	None	72hrMyog_vs_MB
chr4:124936793-124936919	m54284U.200831.121835.106695282.ccs.49299.63	Cdca8_1	63	-0.3781205	-0.292057783	None	72hrMyog_vs_MB
chr14:56571816-56571858	m54284U.200831.121835.106759951.ccs.21890.15	Cenpj_1	15	-0.09101173	0.38167688	None	72hrMyog_vs_MB
chr8:111057078-111057108	m54284U.200831.121835.106760321.ccs.67879.2	Exosc6_1	2	-0.026664795	-0.533692238	None	72hrMyog_vs_MB
chr8:105347892-105347967	m54284U.200831.121835.106824157.ccs.67521.20	Fhod1_2	20	-0.07619142	-0.81803948	None	72hrMyog_vs_MB
chr10:69808413-69808414	m54284U.200831.121835.106824614.ccs.6746.3	Ank3_4	3	-0.017383233	-0.206552748	None	72hrMyog_vs_MB
chr8:83932121-83932162	m54284U.200831.121835.106824958.ccs.66528.2	Adgrl1_3	2	-0.010195472	-0.568935318	None	72hrMyog_vs_MB
chr6:124829373-124829474	m54284U.200831.121835.106825688.ccs.59103.68	Usp5_5	68	-0.2110356	0.104770347	None	72hrMyog_vs_MB
chr2:153015326-153015393	m54284U.200831.121835.10682594.ccs.41793.17	Pdrg1_1	17	0.03768016	-0.012484891	None	72hrMyog_vs_MB
chr11:121354343-121354432	m54284U.200831.121835.106826269.ccs.14792.24	Wdr45b_1	24	-0.17016695	0.001745429	None	72hrMyog_vs_MB
chr14:86984850-86984882	m54284U.200831.121835.106826401.ccs.22649.6	Diaph3_8	6	-0.057532836	-0.46479733	None	72hrMyog_vs_MB
chr13:73763698-73763762	m54284U.200831.121835.10683196.ccs.19409.11	Slc12a7_1	11	-0.08097121	-0.164547586	None	72hrMyog_vs_MB
chr13:58127098-58127113	m54284U.200831.121835.10683854.ccs.19072.3	Hnrnpa0_3	3	-0.024919024	-0.469558087	None	72hrMyog_vs_MB
chr9:31030657-31030699	m54284U.200831.121835.10684350.ccs.69151.5	Zbtb44_2	5	0.084428065	0.141009806	None	72hrMyog_vs_MB
chr12:51798689-51798760	m54284U.200831.121835.106889336.ccs.15488.26	Hectd1_3	26	-0.07562267	-0.175883569	None	72hrMyog_vs_MB
chr15:81585399-81585529	m54284U.200831.121835.106890720.ccs.25202.18	Ep300_8	18	-0.011246934	0.219556611	None	72hrMyog_vs_MB
chr3:9251035-9251073	m54284U.200831.121835.106890899.ccs.42942.3	Zbtb10_1	3	-0.005262884	-0.06228518	None	72hrMyog_vs_MB
chr13:110395047-110395112	m54284U.200831.121835.106891339.ccs.20228.85	Plk2_1	85	-0.03932897	0.243743443	None	72hrMyog_vs_MB
chr8:70523099-70523106	m54284U.200831.121835.106954862.ccs.65928.2	Kxd1_2	2	0.023710199	-0.445380519	None	72hrMyog_vs_MB
chr17:47010300-47010587	m54284U.200831.121835.107020557.ccs.31106.85	Ubr2_5	85	-0.3845355	0.289658691	None	72hrMyog_vs_MB
chr18:53176311-53176374	m54284U.200831.121835.107020806.ccs.33468.34	Snx2_1	34	-0.22733174	0.013318272	None	72hrMyog_vs_MB
chr11:95713104-95713193	m54284U.200831.121835.107021103.ccs.12989.5	Zfp652_3	5	-0.025824737	-0.171945206	None	72hrMyog_vs_MB
chr6:56923890-56923912	m54284U.200831.121835.107021443.ccs.57437.3	Nt5c3_1	3	-0.022753535	-0.105222715	None	72hrMyog_vs_MB
chr7:128523770-128523784	m54284U.200831.121835.107087284.ccs.63810.11	Bag3_2	11	-0.08341553	-0.049914417	None	72hrMyog_vs_MB
chr6:148944760-148944796	m54284U.200831.121835.107152292.ccs.59709.2	Sinhcaf_2	2	-0.00998011	-0.441823522	None	72hrMyog_vs_MB
chr18:40219295-40219403	m54284U.200831.121835.107152680.ccs.33275.20	Yipf5_1	20	-0.12729065	0.312786918	None	72hrMyog_vs_MB
chr3:89393332-89393414	m54284U.200831.121835.107217404.ccs.44531.6	Zbtb7b_1	6	-0.033607207	-0.23421226	None	72hrMyog_vs_MB
chr19:5924806-5924815	m54284U.200831.121835.107219191.ccs.34748.2	Cdc42ep2_1	2	0.035734445	0.257418921	None	72hrMyog_vs_MB
chr6:56714922-56715001	m54284U.200831.121835.107282460.ccs.57410.10	Avl9_1	10	0.06981374	0.117756328	None	72hrMyog_vs_MB
chr14:19751273-19751345	m54284U.200831.121835.107284461.ccs.20626.25	Nid2_1	25	-0.13213696	-0.047814553	None	72hrMyog_vs_MB
chr1:87428629-87428702	m54284U.200831.121835.107348462.ccs.2296.8	Gigyf2_2	8	-0.006509243	-0.610731285	None	72hrMyog_vs_MB
chr7:5029995-5029998	m54284U.200831.121835.107349460.ccs.59923.2	Zfp865_2	2	-0.008682823	-0.320619069	None	72hrMyog_vs_MB
chr15:83588582-83588600	m54284U.200831.121835.107350252.ccs.25393.5	Ttll12_6	5	-0.032203473	-0.935783198	None	72hrMyog_vs_MB
chr11:69758152-69758248	m54284U.200831.121835.107350288.ccs.11367.10	Polr2a_10	10	-0.08139158	0.217520987	None	72hrMyog_vs_MB
chr11:53430622-53430672	m54284U.200831.121835.107414909.ccs.10335.2	Uqcrq_1	2	0.057856247	0.315933611	None	72hrMyog_vs_MB
chr16:32975726-32975743	m54284U.200831.121835.107415105.ccs.27729.5	Lrch3_1	5	-0.028583799	0.159642087	None	72hrMyog_vs_MB
chr2:32381865-32381887	m54284U.200831.121835.107479179.ccs.37874.4	1110008P14Rik_1	4	0.040731683	0.114747609	None	72hrMyog_vs_MB
chr2:154657022-154657221	m54284U.200831.121835.107479275.ccs.41874.32	Chmp4b_1	32	-0.19680588	0.804604084	None	72hrMyog_vs_MB
chr9:44407656-44407726	m54284U.200831.121835.107479681.ccs.69514.33	Rps25_2	33	-0.18912295	0.017409516	None	72hrMyog_vs_MB
chr19:5865132-5865139	m54284U.200831.121835.107479775.ccs.34739.2	Frmd8_1	2	-0.017445289	-0.682208869	None	72hrMyog_vs_MB
chr1:150099675-150099694	m54284U.200831.121835.107480033.ccs.3753.2	Ptgs2os_1	2	-0.019073198	-1.307616829	None	72hrMyog_vs_MB
chr9:57521228-57521308	m54284U.200831.121835.107480914.ccs.70113.19	Cox5a_1	19	-0.15613203	0.307264761	None	72hrMyog_vs_MB
chr12:108894290-108894295	m54284U.200831.121835.107481760.ccs.17181.5	Wdr25_1	5	-0.043076206	-0.379370039	None	72hrMyog_vs_MB
chr7:16738442-16738480	m54284U.200831.121835.107545717.ccs.60122.11	Ap2s1_1	11	-0.06256843	-0.092626347	None	72hrMyog_vs_MB
chr7:137313863-137313936	m54284U.200831.121835.107546151.ccs.64034.7	Ebf3_1	7	0.021208914	-0.13909678	None	72hrMyog_vs_MB
chr1:52154566-52154567	m54284U.200831.121835.107546620.ccs.1056.3	Stat1_2	3	0	-0.500834515	None	72hrMyog_vs_MB
chr15:35709220-35709258	m54284U.200831.121835.107546952.ccs.23780.4	Vps13b_2	4	-0.009051232	-1.069585838	None	72hrMyog_vs_MB
chr9:50753071-50753098	m54284U.200831.121835.107547187.ccs.69856.3	Cryab_1	3	0.044248186	0.37767847	None	72hrMyog_vs_MB
chr4:149647400-149647445	m54284U.200831.121835.107610389.ccs.50764.11	Clstn1_4	11	-0.08238181	-0.614250738	None	72hrMyog_vs_MB
chr13:85189419-85189460	m54284U.200831.121835.107611822.ccs.19574.18	Ccnh_2	18	-0.025827713	-0.330741632	None	72hrMyog_vs_MB
chr4:63544731-63544759	m54284U.200831.121835.107611823.ccs.48031.4	Atp6v1g1_1	4	0.019493679	0.280273586	None	72hrMyog_vs_MB
chr2:175142022-175142069	m54284U.200831.121835.107612793.ccs.42669.3	Gm14399_1	3	-0.019810468	-0.416934162	None	72hrMyog_vs_MB
chr3:144427904-144427965	m54284U.200831.121835.107675838.ccs.46505.3	Gm5857_1	3	0	-0.286405123	None	72hrMyog_vs_MB
chr4:62519894-62519963	m54284U.200831.121835.107676682.ccs.48006.25	Alad_1	25	-0.21978326	-0.225422005	None	72hrMyog_vs_MB
chr4:133693108-133693153	m54284U.200831.121835.107677070.ccs.49804.6	Arid1a_4	6	-0.050446026	-0.911918755	None	72hrMyog_vs_MB
chr7:100929134-100929150	m54284U.200831.121835.107677665.ccs.62545.2	Arhgef17_3	2	-0.019775335	-0.332731259	None	72hrMyog_vs_MB
chr8:83573119-83573128	m54284U.200831.121835.107677844.ccs.66465.4	Tecr_2	4	0.003051355	-0.283632718	None	72hrMyog_vs_MB
chr2:157279004-157279145	m54284U.200831.121835.107677965.ccs.42155.56	Rpn2_1	56	-0.27382603	0.072075977	None	72hrMyog_vs_MB
chr6:71909039-71909118	m54284U.200831.121835.107743180.ccs.57591.34	Polr1a_4	34	-0.21748842	0.481570765	None	72hrMyog_vs_MB
chr14:8170783-8170785	m54284U.200831.121835.107743502.ccs.20495.4	Pdhb_3	4	0.000767183	0.094313271	None	72hrMyog_vs_MB
chr13:77127177-77127182	m54284U.200831.121835.107808256.ccs.19526.2	Slf1_4	2	-0.022873744	-0.594851239	None	72hrMyog_vs_MB
chr2:3512714-3512818	m54284U.200831.121835.107808772.ccs.36684.34	Hspa14_4	34	-0.23994151	-0.082248955	None	72hrMyog_vs_MB
chr2:3512714-3512818	m54284U.200831.121835.107808772.ccs.36684.34	Gm45902_1	34	-0.23994151	-0.082248955	None	72hrMyog_vs_MB
chr4:12233007-12233030	m54284U.200831.121835.107809367.ccs.47033.4	Gm11847_2	4	-0.04133711	0.285189021	None	72hrMyog_vs_MB
chr1:59482733-59482735	m54284U.200831.121835.107872544.ccs.1328.2	Fzd7_3	2	-0.00864796	-0.138396885	None	72hrMyog_vs_MB
chr2:174110345-174110413	m54284U.200831.121835.107872858.ccs.42642.9	Npepl1_1	9	0.023547439	0.081279935	None	72hrMyog_vs_MB
chr3:88643821-88643851	m54284U.200831.121835.107873421.ccs.44358.5	Arhgef2_1	5	0	0.67897708	None	72hrMyog_vs_MB
chr9:106789086-106789221	m54284U.200831.121835.107873917.ccs.71935.19	Rad54l2_1	19	-0.07607983	0.263925724	None	72hrMyog_vs_MB
chr17:65824485-65824507	m54284U.200831.121835.107873966.ccs.31550.2	Ppp4r1_5	2	-0.008682823	-0.347031685	None	72hrMyog_vs_MB
chr8:47828291-47828296	m54284U.200831.121835.107874028.ccs.65555.2	Wwc2_5	2	-0.02396684	-0.843076381	None	72hrMyog_vs_MB
chr14:101884185-101884227	m54284U.200831.121835.107874461.ccs.22730.5	Lmo7_3	5	-0.025955008	-0.599549067	None	72hrMyog_vs_MB
chr19:38054995-38055095	m54284U.200831.121835.107874505.ccs.35842.29	Cep55_3	29	-0.17233796	-0.820042641	None	72hrMyog_vs_MB
chr4:94583494-94583496	m54284U.200831.121835.107938395.ccs.48339.3	Plaa_2	3	-0.025454208	-0.23204948	None	72hrMyog_vs_MB
chr3:104155834-104155835	m54284U.200831.121835.107938782.ccs.45426.2	C030032O16Rik_3	2	0	-0.451286167	None	72hrMyog_vs_MB
chr7:19004052-19004099	m54284U.200831.121835.107939539.ccs.60166.7	Irf2bp1_2	7	-0.06956024	0.277945345	None	72hrMyog_vs_MB
chr2:59160811-59160820	m54284U.200831.121835.107939599.ccs.38636.5	Pkp4_1	5	-0.04603441	-0.126995578	None	72hrMyog_vs_MB
chr11:53694963-53695041	m54284U.200831.121835.107939642.ccs.10371.5	Rad50_8	5	-0.044611886	-0.185960095	None	72hrMyog_vs_MB
chr11:70541148-70541161	m54284U.200831.121835.107940534.ccs.11487.2	Pld2_3	2	-0.014654262	-0.499108181	None	72hrMyog_vs_MB
chr17:31849969-31849971	m54284U.200831.121835.108003396.ccs.30186.3	Sik1_2	3	-0.010400558	-0.062339735	None	72hrMyog_vs_MB
chr4:124802562-124802583	m54284U.200831.121835.108003629.ccs.49292.10	Mtf1_1	10	-0.0723204	-0.365770756	None	72hrMyog_vs_MB
chr6:70792045-70792062	m54284U.200831.121835.108004705.ccs.57509.2	Rpia_1	2	-0.013921184	0.122163567	None	72hrMyog_vs_MB
chr1:58711467-58711495	m54284U.200831.121835.108005187.ccs.1278.3	Cflar_2	3	-0.013587815	-0.304080405	None	72hrMyog_vs_MB
chr13:12340427-12340444	m54284U.200831.121835.108005714.ccs.17888.2	Actn2_2	2	0.024550097	-0.289830844	None	72hrMyog_vs_MB
chr4:84293189-84293192	m54284U.200831.121835.108005808.ccs.48213.2	Bnc2_4	2	-0.01843507	-0.150013746	None	72hrMyog_vs_MB
chr5:8997156-8997181	m54284U.200831.121835.108069632.ccs.51349.2	Crot_1	2	-0.018358253	-0.249273608	None	72hrMyog_vs_MB
chr19:10525113-10525210	m54284U.200831.121835.108136375.ccs.35130.12	Sdhaf2_1	12	-0.08910973	0.260600346	None	72hrMyog_vs_MB
chr3:146499729-146499757	m54284U.200831.121835.108136425.ccs.46599.3	Spata1_1	3	-0.026178285	0.526645638	None	72hrMyog_vs_MB
chr18:7869072-7869073	m54284U.200831.121835.108136700.ccs.32418.3	Wac_4	3	-0.045317605	0.449414321	None	72hrMyog_vs_MB
chr12:103425801-103425879	m54284U.200831.121835.108137120.ccs.17050.54	Ddx24_3	54	-0.27253184	0.114124555	None	72hrMyog_vs_MB
chr9:120492476-120492530	m54284U.200831.121835.10814532.ccs.72701.5	Eif1b_2	5	-0.049305018	0.434174406	None	72hrMyog_vs_MB
chr4:101174161-101174164	m54284U.200831.121835.108200617.ccs.48460.4	Jak1_8	4	-0.03942918	-0.40704719	None	72hrMyog_vs_MB
chr16:62802801-62802838	m54284U.200831.121835.108202832.ccs.28271.2	Arl13b_5	2	-0.015994843	-0.718160605	None	72hrMyog_vs_MB
chr11:4848990-4849016	m54284U.200831.121835.108265531.ccs.9197.2	Nf2_4	2	-0.018096738	-0.205160605	None	72hrMyog_vs_MB
chr1:135472286-135472397	m54284U.200831.121835.108267332.ccs.3439.12	Nav1_3	12	0.08734419	-0.326798716	None	72hrMyog_vs_MB
chr3:116423944-116424043	m54284U.200831.121835.108331653.ccs.45755.11	Cdc14a_3	11	-0.07600604	-0.847605569	None	72hrMyog_vs_MB
chr1:135805532-135805533	m54284U.200831.121835.108332293.ccs.3494.2	Tnni1_2	2	0	-0.144881869	None	72hrMyog_vs_MB
chr3:88502769-88503358	m54284U.200831.121835.108333586.ccs.44307.1478	Lmna_1	1478	-1.2684586	-0.244666931	None	72hrMyog_vs_MB
chr5:123647870-123647890	m54284U.200831.121835.108333855.ccs.54785.2	Clip1_13	2	0.024638355	-0.23974976	None	72hrMyog_vs_MB
chr2:70825581-70825619	m54284U.200831.121835.108397127.ccs.38892.2	Tlk1_3	2	-0.021228105	-0.22505435	None	72hrMyog_vs_MB
chr3:95217885-95217965	m54284U.200831.121835.108397314.ccs.44824.7	Gabpb2_3	7	-0.052651823	-0.506231126	None	72hrMyog_vs_MB
chr19:37207591-37207626	m54284U.200831.121835.108397585.ccs.35739.3	Cpeb3_1	3	0.022726424	-0.319922147	None	72hrMyog_vs_MB
chr17:12683857-12683900	m54284U.200831.121835.108397725.ccs.29134.2	Igf2r_7	2	0	0.00629402	None	72hrMyog_vs_MB
chr9:88522815-88522894	m54284U.200831.121835.108398254.ccs.71409.37	Snord50b_1	37	-0.13813765	0.128660104	None	72hrMyog_vs_MB
chr9:88522815-88522894	m54284U.200831.121835.108398254.ccs.71409.37	Snhg5_1	37	-0.13813765	0.128660104	None	72hrMyog_vs_MB
chr19:29805390-29805400	m54284U.200831.121835.108462420.ccs.35554.4	9930021J03Rik_6	4	0.053083688	-0.944377751	None	72hrMyog_vs_MB
chr15:99991755-99991791	m54284U.200831.121835.108463796.ccs.26213.10	Larp4_1	10	-0.05657194	-0.656543289	None	72hrMyog_vs_MB
chr5:96134044-96134105	m54284U.200831.121835.108464017.ccs.53387.6	Cnot6l_1	6	0.056522455	0.070227725	None	72hrMyog_vs_MB
chrX:12080553-12080555	m54284U.200831.121835.108464186.ccs.73079.7	Bcor_1	7	-0.011419406	0.008771558	None	72hrMyog_vs_MB
chr7:46639800-46639805	m54284U.200831.121835.108464469.ccs.61367.2	Sergef_3	2	-0.02494431	-0.485930799	None	72hrMyog_vs_MB
chr2:59969298-59969339	m54284U.200831.121835.108464470.ccs.38698.6	Baz2b_4	6	0.008418192	-0.524087811	None	72hrMyog_vs_MB
chr2:119047118-119047295	m54284U.200831.121835.108528208.ccs.40622.108	Knl1_1	108	-0.5491276	-0.367115286	None	72hrMyog_vs_MB
chr1:36939616-36939636	m54284U.200831.121835.108528837.ccs.639.15	Tmem131_4	15	-0.026057536	0.35988745	None	72hrMyog_vs_MB
chr15:98934356-98934495	m54284U.200831.121835.108529042.ccs.26077.556	Tuba1b_1	556	-0.979363	0.105396881	None	72hrMyog_vs_MB
chr2:32219674-32219685	m54284U.200831.121835.108529318.ccs.37833.12	Prrc2b_8	12	-0.06667953	-0.45665663	None	72hrMyog_vs_MB
chr4:55013784-55013788	m54284U.200831.121835.108529484.ccs.47778.3	Zfp462_1	3	-0.02309934	-0.202211317	None	72hrMyog_vs_MB
chr4:132422371-132422455	m54284U.200831.121835.108594815.ccs.49711.39	Phactr4_1	39	-0.1692646	-0.08646945	None	72hrMyog_vs_MB
chr16:45808360-45808511	m54284U.200831.121835.108661267.ccs.28037.15	Phldb2_1	15	-0.0413418	-0.346102893	None	72hrMyog_vs_MB
chr7:112840801-112840844	m54284U.200831.121835.108725358.ccs.62960.2	Tead1_6	2	0.044979367	-0.506456212	None	72hrMyog_vs_MB
chr14:31177662-31177682	m54284U.200831.121835.108725920.ccs.21112.3	Nisch_14	3	-0.031429	0.861160428	None	72hrMyog_vs_MB
chr8:11556622-11556718	m54284U.200831.121835.108727092.ccs.64671.6	Ing1_3	6	0.013837195	-0.310239067	None	72hrMyog_vs_MB
chr17:79020788-79020861	m54284U.200831.121835.108790209.ccs.31970.28	Prkd3_1	28	-0.17602184	-0.234300504	None	72hrMyog_vs_MB
chr5:121785231-121785314	m54284U.200831.121835.108790682.ccs.54546.9	Atxn2_1	9	-0.07243984	-0.210668247	None	72hrMyog_vs_MB
chrX:101640061-101640150	m54284U.200831.121835.108791107.ccs.74106.47	Ogt_3	47	-0.23466077	0.118124394	None	72hrMyog_vs_MB
chr5:57984081-57984082	m54284U.200831.121835.10879904.ccs.52595.2	Gm37720_1	2	0	0.129830783	None	72hrMyog_vs_MB
chr1:175880794-175880818	m54284U.200831.121835.10880503.ccs.4752.20	Exo1_1	20	-0.1368743	-1.183994922	None	72hrMyog_vs_MB
chr4:131880158-131880159	m54284U.200831.121835.10880672.ccs.49666.4	A930004J17Rik_3	4	-0.046010707	-0.730370293	None	72hrMyog_vs_MB
chr10:81350191-81350454	m54284U.200831.121835.10881672.ccs.7507.59	Hmg20b_2	59	-0.09611935	-0.148681234	None	72hrMyog_vs_MB
chr14:72602975-72603034	m54284U.200831.121835.108856228.ccs.22441.7	Fndc3a_1	7	-0.059647776	0.124699274	None	72hrMyog_vs_MB
chr7:65343720-65343734	m54284U.200831.121835.108921005.ccs.61624.2	Tjp1_2	2	0.043468576	-0.203795168	None	72hrMyog_vs_MB
chr7:102271488-102271495	m54284U.200831.121835.108921978.ccs.62684.2	Stim1_3	2	-0.018028297	-0.490734961	None	72hrMyog_vs_MB
chr9:119913638-119913682	m54284U.200831.121835.108922351.ccs.72679.2	Wdr48_2	2	-0.011125868	-0.260296402	None	72hrMyog_vs_MB
chr15:102112192-102112246	m54284U.200831.121835.108922357.ccs.26321.22	Tns2_5	22	-0.13775824	-0.376256496	None	72hrMyog_vs_MB
chrX:108834308-108834358	m54284U.200831.121835.108923028.ccs.74322.13	Brwd3_1	13	-0.11010145	-0.136243925	None	72hrMyog_vs_MB
chr11:6473030-6473072	m54284U.200831.121835.108987035.ccs.9371.4	Gm22123_6	4	0.046427127	-0.246435644	None	72hrMyog_vs_MB
chr10:69785616-69785623	m54284U.200831.121835.108987512.ccs.6744.4	Ank3_5	4	-0.019150227	-0.258489581	None	72hrMyog_vs_MB
chr1:89485211-89485236	m54284U.200831.121835.108988354.ccs.2393.2	Gm37297_2	2	0.047517028	-0.576121031	None	72hrMyog_vs_MB
chr16:35981767-35981808	m54284U.200831.121835.109053781.ccs.27822.4	Gm15564_1	4	-0.014618472	0.118723385	None	72hrMyog_vs_MB
chr5:34420787-34420810	m54284U.200831.121835.109054458.ccs.52122.4	Fam193a_5	4	-0.033909403	0.017659785	None	72hrMyog_vs_MB
chr9:48985362-48985456	m54284U.200831.121835.109054550.ccs.69775.14	Usp28_2	14	0.051610902	0.658173335	None	72hrMyog_vs_MB
chr4:32738627-32738717	m54284U.200831.121835.109054653.ccs.47194.5	Mdn1_8	5	0.03739178	0.006119222	None	72hrMyog_vs_MB
chr9:106453830-106453980	m54284U.200831.121835.109054657.ccs.71904.72	Pcbp4_1	72	-0.29672214	-0.116470978	None	72hrMyog_vs_MB
chr8:25240885-25240932	m54284U.200831.121835.109117587.ccs.65079.24	Tacc1_3	24	-0.02172159	-0.086020806	None	72hrMyog_vs_MB
chr5:48213331-48213338	m54284U.200831.121835.109117762.ccs.52462.2	Gm42537_1	2	-0.035766672	0.17283408	None	72hrMyog_vs_MB
chr19:5366956-5367032	m54284U.200831.121835.109119091.ccs.34522.16	Eif1ad_1	16	-0.12996957	0.235118917	None	72hrMyog_vs_MB
chr4:134000786-134000885	m54284U.200831.121835.109119346.ccs.49835.3	Dhdds_1	3	0.035477724	-0.007018817	None	72hrMyog_vs_MB
chr13:94285290-94285435	m54284U.200831.121835.109119785.ccs.19753.15	Scamp1_2	15	-0.08908055	0.510714047	None	72hrMyog_vs_MB
chr5:24577245-24577285	m54284U.200831.121835.109184253.ccs.51680.3	Abcf2_2	3	-0.021538194	-0.208579508	None	72hrMyog_vs_MB
chr7:123369851-123369916	m54284U.200831.121835.109184549.ccs.63337.29	Arhgap17_1	29	-0.17614563	0.078506093	None	72hrMyog_vs_MB
chr10:105841472-105841494	m54284U.200831.121835.109185722.ccs.8107.11	Ccdc59_2	11	-0.011227435	0.079393722	None	72hrMyog_vs_MB
chr14:60634731-60634735	m54284U.200831.121835.109249378.ccs.22004.4	Spata13_1	4	-0.029067084	-0.596167851	None	72hrMyog_vs_MB
chr1:134494638-134494688	m54284U.200831.121835.109250479.ccs.3322.11	Rabif_1	11	-0.09264297	-0.06624658	None	72hrMyog_vs_MB
chr4:148039148-148039171	m54284U.200831.121835.109251037.ccs.50594.5	Mthfr_1	5	-0.027244093	-0.294878647	None	72hrMyog_vs_MB
chr11:98010415-98010452	m54284U.200831.121835.109315258.ccs.13155.2	Cacnb1_1	2	0	-0.290727959	None	72hrMyog_vs_MB
chr6:125153404-125153405	m54284U.200831.121835.109316513.ccs.59210.2	Iffo1_8	2	0.073861584	0.354656785	None	72hrMyog_vs_MB
chr8:40511981-40512101	m54284U.200831.121835.109381791.ccs.65354.18	Vps37a_2	18	0.029367443	0.19205378	None	72hrMyog_vs_MB
chr17:36837120-36837208	m54284U.200831.121835.109382295.ccs.30741.27	Trim26_1	27	-0.15722881	0.093737892	None	72hrMyog_vs_MB
chr4:134767952-134768011	m54284U.200831.121835.109445201.ccs.49875.19	Ldlrap1_1	19	-0.12004289	0.308313184	None	72hrMyog_vs_MB
chr1:71629315-71629477	m54284U.200831.121835.109445348.ccs.1699.45	Fn1_9	45	-0.2826749	-0.497327061	None	72hrMyog_vs_MB
chr7:127195967-127196007	m54284U.200831.121835.109445660.ccs.63568.4	Cd2bp2_1	4	0.003816745	-0.075349077	None	72hrMyog_vs_MB
chr3:152250384-152250413	m54284U.200831.121835.109446603.ccs.46712.2	Gm43185_2	2	-0.027375545	-0.454244015	None	72hrMyog_vs_MB
chr11:77843546-77843557	m54284U.200831.121835.10945932.ccs.12097.5	Myo18a_17	5	0.045622364	-0.384286765	None	72hrMyog_vs_MB
chrX:152341707-152341710	m54284U.200831.121835.10946669.ccs.74731.3	Tspyl2_2	3	0.016323734	-1.480467841	None	72hrMyog_vs_MB
chr13:47043538-47043539	m54284U.200831.121835.109511043.ccs.18629.2	Kdm1b_1	2	-0.011321466	0.315399996	None	72hrMyog_vs_MB
chr5:134688462-134688475	m54284U.200831.121835.109511423.ccs.55276.3	Limk1_2	3	-0.028418208	0.014432053	None	72hrMyog_vs_MB
chr17:47140963-47141017	m54284U.200831.121835.109511927.ccs.31109.4	Trerf1_4	4	-0.07077365	-0.171607563	None	72hrMyog_vs_MB
chr3:127546767-127546818	m54284U.200831.121835.109512251.ccs.46040.8	Larp7_3	8	-0.06365672	-0.317594392	None	72hrMyog_vs_MB
chr2:163068165-163068195	m54284U.200831.121835.109513113.ccs.42310.3	Mybl2_1	3	0.041034777	-0.924567252	None	72hrMyog_vs_MB
chr17:35249833-35249840	m54284U.200831.121835.109578205.ccs.30628.2	Mir8094_1	2	-0.011917351	-0.293815414	None	72hrMyog_vs_MB
chr8:77413558-77413628	m54284U.200831.121835.109578810.ccs.66213.4	Arhgap10_3	4	0.07804214	-0.792081063	None	72hrMyog_vs_MB
chr9:100643506-100643690	m54284U.200831.121835.109642735.ccs.71670.83	Stag1_1	83	-0.397112	0.221349054	None	72hrMyog_vs_MB
chr1:161876846-161876847	m54284U.200831.121835.109642865.ccs.4308.2	Suco_1	2	0	0.115147083	None	72hrMyog_vs_MB
chr1:13374111-13374145	m54284U.200831.121835.109643906.ccs.154.4	Ncoa2_5	4	0.057189588	0.10297809	None	72hrMyog_vs_MB
chr15:31595698-31595753	m54284U.200831.121835.109644286.ccs.23658.3	Cct5_2	3	-0.008013907	-0.304141714	None	72hrMyog_vs_MB
chr3:123365137-123365140	m54284U.200831.121835.109708016.ccs.45946.3	Sec24d_2	3	-0.047326993	-0.479242015	None	72hrMyog_vs_MB
chr16:91646912-91646987	m54284U.200831.121835.109708205.ccs.28555.50	Gart_2	50	-0.3124513	-0.169268478	None	72hrMyog_vs_MB
chr1:66863273-66863356	m54284U.200831.121835.109708357.ccs.1618.69	Acadl_1	69	-0.28640667	-0.553094577	None	72hrMyog_vs_MB
chr2:130629983-130630028	m54284U.200831.121835.109709715.ccs.41351.26	Ubox5_1	26	-0.0738194	-0.486725366	None	72hrMyog_vs_MB
chr2:130629983-130630028	m54284U.200831.121835.109709715.ccs.41351.26	Fastkd5_1	26	-0.0738194	-0.486725366	None	72hrMyog_vs_MB
chr8:107048597-107048603	m54284U.200831.121835.109710055.ccs.67668.4	Pdf_1	4	-0.05016964	0.001436559	None	72hrMyog_vs_MB
chr9:108644309-108644316	m54284U.200831.121835.109710156.ccs.72214.2	Arih2_1	2	0	-0.192674966	None	72hrMyog_vs_MB
chr9:96196292-96196306	m54284U.200831.121835.109772862.ccs.71562.5	Tfdp2_3	5	-0.045396227	0.058519813	None	72hrMyog_vs_MB
chr13:104287870-104287889	m54284U.200831.121835.109773272.ccs.20133.7	Adamts6_3	7	-0.05538489	-0.416674262	None	72hrMyog_vs_MB
chr17:24220728-24220779	m54284U.200831.121835.109773773.ccs.29522.7	Tedc2_1	7	-0.043019947	-0.033689587	None	72hrMyog_vs_MB
chr14:52103935-52104044	m54284U.200831.121835.109838744.ccs.21625.114	Hnrnpc_1	114	-0.4730988	0.117992466	None	72hrMyog_vs_MB
chr15:100761747-100761806	m54284U.200831.121835.109839270.ccs.26270.13	Slc4a8_2	13	-0.08850378	-1.586600713	None	72hrMyog_vs_MB
chr8:4253091-4253109	m54284U.200831.121835.109905038.ccs.64521.10	Snapc2_1	10	-0.07271239	0.204473876	None	72hrMyog_vs_MB
chr16:4077781-4077829	m54284U.200831.121835.109906263.ccs.26605.42	Trap1_1	42	-0.23861454	0.081269506	None	72hrMyog_vs_MB
chr9:59471904-59471928	m54284U.200831.121835.109906354.ccs.70248.2	Rps11-ps1_1	2	-0.029466365	-0.52791997	None	72hrMyog_vs_MB
chr9:70012549-70012582	m54284U.200831.121835.109970816.ccs.70716.6	Gtf2a2_1	6	-0.006247276	-0.016969845	None	72hrMyog_vs_MB
chr6:146643377-146643378	m54284U.200831.121835.109971703.ccs.59631.2	Med21_1	2	0	-0.234562648	None	72hrMyog_vs_MB
chr5:115341134-115341212	m54284U.200831.121835.109971969.ccs.54177.13	Gatc_1	13	-0.061943095	0.375948014	None	72hrMyog_vs_MB
chr10:70002266-70002267	m54284U.200831.121835.109972163.ccs.6758.2	Ank3_6	2	0	-0.173456226	None	72hrMyog_vs_MB
chr3:104183384-104183393	m54284U.200831.121835.109972300.ccs.45440.3	Gm43260_2	3	-0.024252508	-0.515510165	None	72hrMyog_vs_MB
chr18:53245731-53245778	m54284U.200831.121835.110035652.ccs.33472.9	Snx24_1	9	-0.08377956	-0.367049717	None	72hrMyog_vs_MB
chr12:21417044-21417066	m54284U.200831.121835.110035990.ccs.15146.5	Ywhaq_2	5	-0.043795265	0.036172174	None	72hrMyog_vs_MB
chr18:60823405-60823439	m54284U.200831.121835.110102246.ccs.33646.2	Tcof1_14	2	-0.007964187	-0.193855745	None	72hrMyog_vs_MB
chr5:110839984-110840015	m54284U.200831.121835.110103234.ccs.53948.2	Chek2_1	2	-0.0156922	-0.304019251	None	72hrMyog_vs_MB
chr10:127543154-127543266	m54284U.200831.121835.11011699.ccs.8643.27	Lrp1_9	27	-0.18544737	-0.063311653	None	72hrMyog_vs_MB
chr4:153975201-153975282	m54284U.200831.121835.110166696.ccs.50942.10	Cep104_5	10	-0.10031413	0.42356174	None	72hrMyog_vs_MB
chr7:79715725-79715736	m54284U.200831.121835.110167438.ccs.61948.3	Kif7_1	3	-0.029719414	-0.116854374	None	72hrMyog_vs_MB
chr1:179546214-179546311	m54284U.200831.121835.110167625.ccs.4889.18	Tfb2m_1	18	0.005333801	0.064620538	None	72hrMyog_vs_MB
chrX:164269528-164269581	m54284U.200831.121835.110168479.ccs.74862.8	Pir_1	8	-0.07933857	-0.793074043	None	72hrMyog_vs_MB
chr2:104494314-104494349	m54284U.200831.121835.110231705.ccs.40307.2	Hipk3_6	2	-0.011128815	-0.219103367	None	72hrMyog_vs_MB
chr3:86100278-86100281	m54284U.200831.121835.110363317.ccs.44102.2	Gm25188_1	2	0.05052276	-0.265870889	None	72hrMyog_vs_MB
chr11:58955806-58955807	m54284U.200831.121835.110363463.ccs.10601.2	Hist3h2a_1	2	-0.016343988	-0.192004537	None	72hrMyog_vs_MB
chr19:9895344-9895404	m54284U.200831.121835.110363527.ccs.35091.3	Incenp_1	3	-0.015408744	-0.333246661	None	72hrMyog_vs_MB
chr15:99636187-99636204	m54284U.200831.121835.110363956.ccs.26174.2	Racgap1_5	2	-0.009223095	-0.647741948	None	72hrMyog_vs_MB
chr19:36926093-36926241	m54284U.200831.121835.110364175.ccs.35721.49	Btaf1_2	49	-0.23692119	-0.255587217	None	72hrMyog_vs_MB
chr4:11254190-11254261	m54284U.200831.121835.110364617.ccs.46999.18	Ints8_3	18	-0.096269734	0.382159174	None	72hrMyog_vs_MB
chr19:8967149-8967256	m54284U.200831.121835.110365191.ccs.35043.57	Eef1g_1	57	-0.25347593	0.030521915	None	72hrMyog_vs_MB
chr8:105663724-105664096	m54284U.200831.121835.110428484.ccs.67563.42	Ctcf_1	42	-0.12507547	-0.488708049	None	72hrMyog_vs_MB
chr14:50807683-50807771	m54284U.200831.121835.110428753.ccs.21552.64	Rpph1_1	64	0.13698283	0.2830843	None	72hrMyog_vs_MB
chr17:33630035-33630047	m54284U.200831.121835.110493928.ccs.30332.2	Zfp414_1	2	-0.013344173	-0.349274697	None	72hrMyog_vs_MB
chr15:102501250-102501251	m54284U.200831.121835.110496369.ccs.26411.2	Map3k12_5	2	-0.015871987	-0.602170243	None	72hrMyog_vs_MB
chrX:134336086-134336087	m54284U.200831.121835.110496382.ccs.74378.2	Cenpi_2	2	-0.01313164	-0.135213675	None	72hrMyog_vs_MB
chr10:108253324-108253372	m54284U.200831.121835.110559271.ccs.8130.12	Ppp1r12a_2	12	-0.000431311	-0.158792973	None	72hrMyog_vs_MB
chr2:25272491-25272536	m54284U.200831.121835.110559497.ccs.37148.33	Anapc2_1	33	-0.22674526	-0.316256891	None	72hrMyog_vs_MB
chr11:86357535-86357559	m54284U.200831.121835.110627520.ccs.12625.3	Med13_7	3	-0.026547072	-0.63141792	None	72hrMyog_vs_MB
chr10:67912603-67912655	m54284U.200831.121835.110691172.ccs.6723.22	Zfp365_1	22	-0.08072174	-1.375974877	None	72hrMyog_vs_MB
chr15:99986085-99986173	m54284U.200831.121835.110692174.ccs.26211.5	Larp4_2	5	0.030881954	-0.67000562	None	72hrMyog_vs_MB
chr8:111743715-111743882	m54284U.200831.121835.110756855.ccs.67949.28	Bcar1_1	28	-0.15160792	0.271086564	None	72hrMyog_vs_MB
chr2:110018083-110018127	m54284U.200831.121835.110757334.ccs.40378.13	Ccdc34_1	13	-0.10317926	-1.175311696	None	72hrMyog_vs_MB
chr1:175978931-175978934	m54284U.200831.121835.11077214.ccs.4756.2	Rbm8a2_1	2	-0.010564613	-1.283846071	None	72hrMyog_vs_MB
chr16:93870586-93870621	m54284U.200831.121835.11077972.ccs.28683.2	Morc3_3	2	-0.003580561	-0.349845593	None	72hrMyog_vs_MB
chr16:32877629-32877730	m54284U.200831.121835.11078383.ccs.27719.5	Rubcn_1	5	0.043586053	0.285729691	None	72hrMyog_vs_MB
chr4:101265059-101265136	m54284U.200831.121835.110821959.ccs.48468.4	Jak1_2	4	-0.029800965	0.334873746	None	72hrMyog_vs_MB
chr4:152217735-152217738	m54284U.200831.121835.110822028.ccs.50917.3	Acot7_1	3	-0.026347471	-1.142963874	None	72hrMyog_vs_MB
chr7:113242709-113242710	m54284U.200831.121835.110888043.ccs.62973.2	Arntl_1	2	-0.012521548	-0.117387924	None	72hrMyog_vs_MB
chr2:152830617-152830716	m54284U.200831.121835.110888046.ccs.41769.25	Bcl2l1_1	25	-0.13073695	-0.281700134	None	72hrMyog_vs_MB
chr15:88751656-88751780	m54284U.200831.121835.110889642.ccs.25508.9	Zbed4_1	9	0.013189754	-0.188562664	None	72hrMyog_vs_MB
chr11:98412444-98412587	m54284U.200831.121835.110954118.ccs.13214.22	Erbb2_1	22	-0.028379004	-0.575041882	None	72hrMyog_vs_MB
chr10:76468903-76468935	m54284U.200831.121835.110955025.ccs.6946.6	Mcm3ap_1	6	-0.02142176	0.125422342	None	72hrMyog_vs_MB
chr4:141538608-141538618	m54284U.200831.121835.111018161.ccs.50478.2	Spen_1	2	-0.016661206	-0.483425156	None	72hrMyog_vs_MB
chr12:111574934-111574988	m54284U.200831.121835.111019261.ccs.17386.12	Mark3_2	12	0.111479886	-0.279455119	None	72hrMyog_vs_MB
chr2:37443259-37443373	m54284U.200831.121835.111020083.ccs.38190.29	Rabgap1_3	29	-0.13424908	-0.010112323	None	72hrMyog_vs_MB
chr4:86669975-86670046	m54284U.200831.121835.111083844.ccs.48253.70	Plin2_1	70	-0.3308324	-0.194699753	None	72hrMyog_vs_MB
chr13:21362830-21362879	m54284U.200831.121835.111085254.ccs.18136.4	Zscan12_1	4	-0.030557178	-0.208997498	None	72hrMyog_vs_MB
chr16:24393716-24393755	m54284U.200831.121835.111086293.ccs.27490.16	Lpp_5	16	-0.11235916	0.053609564	None	72hrMyog_vs_MB
chr15:103272889-103272911	m54284U.200831.121835.111149837.ccs.26542.20	Copz1_1	20	-0.07570378	-0.212920588	None	72hrMyog_vs_MB
chr15:81960771-81960883	m54284U.200831.121835.111150268.ccs.25290.9	Pmm1_2	9	-0.06479951	-0.301982888	None	72hrMyog_vs_MB
chr4:134930961-134930986	m54284U.200831.121835.111151393.ccs.49885.13	Syf2_1	13	-0.06327311	0.057713567	None	72hrMyog_vs_MB
chr11:83754020-83754072	m54284U.200831.121835.111151728.ccs.12471.4	Heatr6_2	4	-0.021650795	-0.325953869	None	72hrMyog_vs_MB
chr6:119969355-119969575	m54284U.200831.121835.111151820.ccs.58914.20	Wnk1_11	20	-0.037403308	-1.315563102	None	72hrMyog_vs_MB
chr4:143299220-143299223	m54284U.200831.121835.111215215.ccs.50520.2	Pdpn_2	2	-0.019198243	-0.464095844	None	72hrMyog_vs_MB
chr7:34227220-34227240	m54284U.200831.121835.111217287.ccs.60963.14	Gpi1_2	14	-0.07486793	-0.464944026	None	72hrMyog_vs_MB
chr8:84066829-84066934	m54284U.200831.121835.111280216.ccs.66544.28	Rfx1_2	28	-0.09342488	0.111744866	None	72hrMyog_vs_MB
chrX:73716140-73716215	m54284U.200831.121835.111280974.ccs.73635.30	Bcap31_1	30	-0.19045676	-0.107264396	None	72hrMyog_vs_MB
chr4:150909801-150909886	m54284U.200831.121835.111282822.ccs.50853.19	Park7_1	19	-0.11283462	0.148133079	None	72hrMyog_vs_MB
chr19:23687361-23687457	m54284U.200831.121835.111283029.ccs.35422.27	Ptar1_1	27	-0.080022134	0.348806379	None	72hrMyog_vs_MB
chr1:135844785-135844983	m54284U.200831.121835.111347882.ccs.3509.11	Tnnt2_2	11	-0.06712413	-0.977489247	None	72hrMyog_vs_MB
chr1:80758722-80758739	m54284U.200831.121835.111411233.ccs.2080.2	Dock10_1	2	0	-0.666528444	None	72hrMyog_vs_MB
chr1:151344446-151344625	m54284U.200831.121835.11141240.ccs.3839.117	Ivns1abp_5	117	-0.15814258	0.062932245	None	72hrMyog_vs_MB
chr9:78443225-78443226	m54284U.200831.121835.111413414.ccs.71135.2	Cgas_1	2	-0.010866268	-0.712794148	None	72hrMyog_vs_MB
chr7:44849249-44849250	m54284U.200831.121835.111413595.ccs.61137.2	Akt1s1_2	2	-0.003580561	0.198105808	None	72hrMyog_vs_MB
chr3:158024013-158024091	m54284U.200831.121835.111414032.ccs.46838.4	Srsf11_1	4	-0.016104056	-0.032726786	None	72hrMyog_vs_MB
chr14:20695100-20695104	m54284U.200831.121835.111478088.ccs.20695.2	Fut11_2	2	-0.015525128	-0.623310874	None	72hrMyog_vs_MB
chr16:94526402-94526455	m54284U.200831.121835.1115305.ccs.28756.16	Vps26c_1	16	-0.076773904	0.211446868	None	72hrMyog_vs_MB
chr18:12130512-12130547	m54284U.200831.121835.111542329.ccs.32538.3	Riok3_3	3	0.078539796	-0.032017027	None	72hrMyog_vs_MB
chr2:164443181-164443238	m54284U.200831.121835.111544637.ccs.42355.134	Sdc4_2	134	-0.55658114	-0.514972368	None	72hrMyog_vs_MB
chr6:29433255-29433386	m54284U.200831.121835.111608046.ccs.56611.55	Flnc_3	55	0.16614132	1.217861266	None	72hrMyog_vs_MB
chr15:93275081-93275172	m54284U.200831.121835.111608142.ccs.25707.16	Gxylt1_1	16	-0.12114474	-0.190040939	None	72hrMyog_vs_MB
chr10:127165367-127165376	m54284U.200831.121835.111608302.ccs.8546.5	B4galnt1_1	5	-0.020707395	-0.95889726	None	72hrMyog_vs_MB
chr3:53863775-53863824	m54284U.200831.121835.111608664.ccs.43594.7	Ufm1_1	7	-0.050833452	0.305166566	None	72hrMyog_vs_MB
chr6:118419390-118419446	m54284U.200831.121835.111608698.ccs.58808.57	Bms1_2	57	-0.25543076	0.189354265	None	72hrMyog_vs_MB
chr12:84997157-84997319	m54284U.200831.121835.111609071.ccs.16527.8	Ylpm1_3	8	-0.061002586	-0.238774235	None	72hrMyog_vs_MB
chr1:191318096-191318116	m54284U.200831.121835.111609153.ccs.5387.3	Nenf_1	3	0.028137924	-0.570077368	None	72hrMyog_vs_MB
chr4:9639318-9639350	m54284U.200831.121835.111609520.ccs.46974.2	Asph_2	2	-0.024919111	0.44836216	None	72hrMyog_vs_MB
chr18:61400373-61400417	m54284U.200831.121835.111610341.ccs.33713.9	Ppargc1b_2	9	-0.07502598	0.042003902	None	72hrMyog_vs_MB
chr11:76202024-76202031	m54284U.200831.121835.111674954.ccs.11914.4	Fam57a_2	4	-0.027268892	0.020009616	None	72hrMyog_vs_MB
chr4:140611408-140611439	m54284U.200831.121835.111674970.ccs.50387.2	Arhgef10l_6	2	0.0454124	-0.666957516	None	72hrMyog_vs_MB
chr2:150909574-150909599	m54284U.200831.121835.111675295.ccs.41699.4	Gins1_1	4	-0.04220626	-0.114331912	None	72hrMyog_vs_MB
chr8:105348654-105348655	m54284U.200831.121835.111675441.ccs.67523.2	Slc9a5_5	2	-0.007677663	-1.828552267	None	72hrMyog_vs_MB
chr2:119897218-119897287	m54284U.200831.121835.111741129.ccs.40743.17	Mga_3	17	-0.08959314	-0.23162658	None	72hrMyog_vs_MB
chr16:18876604-18876605	m54284U.200831.121835.111741224.ccs.27233.2	Mrpl40_1	2	0	0.302216682	None	72hrMyog_vs_MB
chr6:85003247-85003269	m54284U.200831.121835.111741645.ccs.57875.3	Exoc6b_1	3	-0.033712305	-0.612592684	None	72hrMyog_vs_MB
chr7:142471474-142471534	m54284U.200831.121835.111805863.ccs.64186.5	Lsp1_8	5	0.06562157	-1.141478032	None	72hrMyog_vs_MB
chr10:72654876-72654926	m54284U.200831.121835.111805981.ccs.6791.53	Zwint_1	53	-0.37358576	-0.600300755	None	72hrMyog_vs_MB
chr18:67774896-67775010	m54284U.200831.121835.111806413.ccs.33893.31	Seh1l_1	31	-0.19201478	0.006338099	None	72hrMyog_vs_MB
chr18:67774896-67775010	m54284U.200831.121835.111806413.ccs.33893.31	Cep192_4	31	-0.19201478	0.006338099	None	72hrMyog_vs_MB
chr3:122245786-122245831	m54284U.200831.121835.111806497.ccs.45869.21	Gclm_1	21	-0.13252518	0.261498317	None	72hrMyog_vs_MB
chr12:87147429-87147501	m54284U.200831.121835.111807027.ccs.16684.11	Pomt2_1	11	-0.062506564	0.100156226	None	72hrMyog_vs_MB
chr14:20836661-20836671	m54284U.200831.121835.111807044.ccs.20747.17	Plau_1	17	-0.11722254	-0.507312593	None	72hrMyog_vs_MB
chr1:153487617-153487724	m54284U.200831.121835.111807265.ccs.4005.143	Dhx9_12	143	-0.68498594	-0.162023007	None	72hrMyog_vs_MB
chr9:15307724-15307806	m54284U.200831.121835.111935753.ccs.68614.34	Taf1d_5	34	0.01061125	0.407862857	None	72hrMyog_vs_MB
chr13:48625514-48625613	m54284U.200831.121835.111936223.ccs.18659.9	Ptpdc1_1	9	-0.07206899	0.360921565	None	72hrMyog_vs_MB
chr2:167631965-167632009	m54284U.200831.121835.111936385.ccs.42558.56	Ube2v1_1	56	-0.28743082	0.032315573	None	72hrMyog_vs_MB
chr19:59345764-59345860	m54284U.200831.121835.111936432.ccs.36600.47	Pdzd8_1	47	-0.19841725	0.232556421	None	72hrMyog_vs_MB
chr18:42261984-42262135	m54284U.200831.121835.111937163.ccs.33294.81	Lars_1	81	-0.23590472	0.440056214	None	72hrMyog_vs_MB
chr4:48540078-48540124	m54284U.200831.121835.111938249.ccs.47684.4	Msantd3_1	4	-0.020056074	-0.75635899	None	72hrMyog_vs_MB
chrX:103469659-103469794	m54284U.200831.121835.112002850.ccs.74170.66	Xist_5	66	-0.3701128	-0.254986276	None	72hrMyog_vs_MB
chrX:103469659-103469794	m54284U.200831.121835.112002850.ccs.74170.66	Gm27927_1	66	-0.3701128	-0.254986276	None	72hrMyog_vs_MB
chr3:144720028-144720206	m54284U.200831.121835.112003356.ccs.46545.108	Sh3glb1_2	108	-0.072585426	0.476079138	None	72hrMyog_vs_MB
chr4:118369198-118369202	m54284U.200831.121835.112003604.ccs.48917.2	Szt2_1	2	-0.026435314	-0.91664594	None	72hrMyog_vs_MB
chr9:107791898-107791908	m54284U.200831.121835.112003653.ccs.72064.3	Rbm6_10	3	-0.030398386	-0.232405677	None	72hrMyog_vs_MB
chr7:15967451-15967502	m54284U.200831.121835.112066820.ccs.60055.73	Ehd2_1	73	-0.39241222	-0.526531859	None	72hrMyog_vs_MB
chr16:36886143-36886202	m54284U.200831.121835.112067270.ccs.27840.4	Golgb1_5	4	-0.024345819	-0.090408336	None	72hrMyog_vs_MB
chr6:17697056-17697057	m54284U.200831.121835.11207580.ccs.56496.2	Gm27542_1	2	0.017474327	-0.443884311	None	72hrMyog_vs_MB
chr7:45333768-45333795	m54284U.200831.121835.11207627.ccs.61236.7	Trpm4_1	7	-0.019580068	0.194987809	None	72hrMyog_vs_MB
chr19:4231936-4231991	m54284U.200831.121835.11209501.ccs.34406.4	Pold4_1	4	-0.01634277	-0.055700818	None	72hrMyog_vs_MB
chr15:89140520-89140533	m54284U.200831.121835.112132859.ccs.25549.2	Mapk12_2	2	-0.008111621	-0.492386057	None	72hrMyog_vs_MB
chr14:55591749-55591780	m54284U.200831.121835.112133171.ccs.21829.9	Rnf31_1	9	-0.043299224	-0.298558968	None	72hrMyog_vs_MB
chr9:102875796-102875798	m54284U.200831.121835.112197881.ccs.71771.4	Ryk_4	4	-0.01650411	-0.303148461	None	72hrMyog_vs_MB
chr10:42502202-42502334	m54284U.200831.121835.112197970.ccs.6213.28	Snx3_2	28	-0.10295474	0.487064681	None	72hrMyog_vs_MB
chrX:95956783-95956824	m54284U.200831.121835.112198778.ccs.73984.3	Las1l_5	3	-0.016529161	-0.069244558	None	72hrMyog_vs_MB
chr17:44735894-44735931	m54284U.200831.121835.112200011.ccs.30848.8	Runx2_8	8	-0.06493461	-0.028255843	None	72hrMyog_vs_MB
chr2:29802803-29802812	m54284U.200831.121835.112200288.ccs.37509.3	Slc27a4_2	3	-0.011379102	0.153436299	None	72hrMyog_vs_MB
chr8:83698998-83699202	m54284U.200831.121835.112263644.ccs.66490.29	Pkn1_1	29	-0.09859244	0.212591892	None	72hrMyog_vs_MB
chr5:5739117-5739120	m54284U.200831.121835.112263873.ccs.51318.2	Steap1_2	2	-0.013262853	-0.204321422	None	72hrMyog_vs_MB
chr9:14500633-14500732	m54284U.200831.121835.112264453.ccs.68570.11	Cwc15_1	11	-0.07838784	-0.129734255	None	72hrMyog_vs_MB
chr1:57970111-57970150	m54284U.200831.121835.112264617.ccs.1219.2	Kctd18_1	2	-0.028760461	-0.207841762	None	72hrMyog_vs_MB
chr11:116843178-116843348	m54284U.200831.121835.112329136.ccs.14351.25	Jmjd6_2	25	-0.19277363	0.15766333	None	72hrMyog_vs_MB
chr11:75631001-75631071	m54284U.200831.121835.112394754.ccs.11873.4	Inpp5k_1	4	-0.020243993	-0.049035497	None	72hrMyog_vs_MB
chr7:142471871-142471881	m54284U.200831.121835.112396164.ccs.64187.2	Lsp1_7	2	-0.027751125	-0.69447335	None	72hrMyog_vs_MB
chr8:123982819-123982908	m54284U.200831.121835.112396319.ccs.68321.5	Abcb10_1	5	-0.026672855	-0.047742831	None	72hrMyog_vs_MB
chr10:77081186-77081190	m54284U.200831.121835.112460211.ccs.7013.5	Col18a1_7	5	-0.04542959	-0.237113343	None	72hrMyog_vs_MB
chr1:192137894-192138048	m54284U.200831.121835.112460347.ccs.5456.31	Rcor3_1	31	-0.11490245	-0.090256917	None	72hrMyog_vs_MB
chr19:6336720-6336770	m54284U.200831.121835.112461875.ccs.34809.2	Men1_3	2	0.04221177	0.058146344	None	72hrMyog_vs_MB
chr18:4375589-4375665	m54284U.200831.121835.112525682.ccs.32275.18	Mtpap_3	18	-0.074067764	0.164091206	None	72hrMyog_vs_MB
chr1:106712456-106712458	m54284U.200831.121835.112526689.ccs.2787.3	Bcl2_1	3	-0.021494988	-0.792386686	None	72hrMyog_vs_MB
chr15:89295224-89295232	m54284U.200831.121835.112592014.ccs.25606.2	Sbf1_5	2	-0.035329513	-1.065850501	None	72hrMyog_vs_MB
chr8:122899632-122899638	m54284U.200831.121835.112656536.ccs.68235.2	Ankrd11_6	2	-0.006345044	-0.389738538	None	72hrMyog_vs_MB
chr6:86963252-86963253	m54284U.200831.121835.112657109.ccs.57998.3	Gm44093_1	3	-0.013459522	-0.604937628	None	72hrMyog_vs_MB
chr7:81057597-81057602	m54284U.200831.121835.112722452.ccs.62136.2	Alpk3_1	2	0.037744667	0.496503446	None	72hrMyog_vs_MB
chr7:116093312-116093380	m54284U.200831.121835.112722890.ccs.63033.29	1110004F10Rik_1	29	-0.02445103	0.096943599	None	72hrMyog_vs_MB
chr11:69846932-69846992	m54284U.200831.121835.112722957.ccs.11392.4	Plscr3_4	4	-0.031143663	-0.448684715	None	72hrMyog_vs_MB
chr17:34850169-34850228	m54284U.200831.121835.112723988.ccs.30473.18	Skiv2l_1	18	-0.09752147	0.095987162	None	72hrMyog_vs_MB
chr13:100051086-100051124	m54284U.200831.121835.11274766.ccs.19959.3	Bdp1_16	3	-0.014882572	-0.814663245	None	72hrMyog_vs_MB
chr10:127211452-127211461	m54284U.200831.121835.112789053.ccs.8565.2	Pip4k2c_2	2	-0.015284201	-0.711141155	None	72hrMyog_vs_MB
chr5:124579035-124579069	m54284U.200831.121835.112790010.ccs.54934.11	Eif2b1_1	11	-0.052550063	0.122279629	None	72hrMyog_vs_MB
chr6:71440449-71440559	m54284U.200831.121835.112790315.ccs.57528.4	Rmnd5a_1	4	0.023396844	0.241629696	None	72hrMyog_vs_MB
chr7:75612049-75612073	m54284U.200831.121835.112853069.ccs.61850.4	Akap13_1	4	-0.0173566	0.443333708	None	72hrMyog_vs_MB
chr11:76461310-76461373	m54284U.200831.121835.112853968.ccs.11931.3	Abr_1	3	-0.016355904	-0.248795438	None	72hrMyog_vs_MB
chr9:121777694-121777695	m54284U.200831.121835.112854685.ccs.72788.2	Klhl40_1	2	-0.014568438	1.455004669	None	72hrMyog_vs_MB
chr11:68901549-68901627	m54284U.200831.121835.112919984.ccs.11171.4	Rpl26_1	4	-0.050991304	0.117000534	None	72hrMyog_vs_MB
chr2:32206456-32206504	m54284U.200831.121835.112920753.ccs.37818.17	Prrc2b_6	17	-0.02201179	-0.420777625	None	72hrMyog_vs_MB
chr5:31193892-31193896	m54284U.200831.121835.112984394.ccs.51921.2	Snx17_2	2	-0.013198634	-0.321805105	None	72hrMyog_vs_MB
chr2:155382221-155382264	m54284U.200831.121835.112986264.ccs.41920.2	Trp53inp2_1	2	-0.005792121	0.540925475	None	72hrMyog_vs_MB
chr11:77845605-77845674	m54284U.200831.121835.112986577.ccs.12099.5	Myo18a_5	5	0.084219776	-0.412787105	None	72hrMyog_vs_MB
chr5:136083949-136084066	m54284U.200831.121835.112986921.ccs.55414.34	Rasa4_1	34	-0.015674205	-0.158565681	None	72hrMyog_vs_MB
chr9:66126804-66126853	m54284U.200831.121835.113049658.ccs.70560.5	Ciao2a_1	5	-0.016984586	-0.256436381	None	72hrMyog_vs_MB
chr17:64710701-64710702	m54284U.200831.121835.113050486.ccs.31520.5	Man2a1_1	5	0	-0.394405792	None	72hrMyog_vs_MB
chr4:12233138-12233139	m54284U.200831.121835.113115365.ccs.47034.2	Gm11847_3	2	-0.007964187	0.341504696	None	72hrMyog_vs_MB
chr16:27388982-27389092	m54284U.200831.121835.113115660.ccs.27524.31	Ccdc50_1	31	-0.17711063	0.566572523	None	72hrMyog_vs_MB
chr4:115000122-115000235	m54284U.200831.121835.113116064.ccs.48725.19	Stil_1	19	-0.12224351	-0.9391348	None	72hrMyog_vs_MB
chr18:36454493-36454529	m54284U.200831.121835.113117241.ccs.33082.19	Pfdn1_1	19	-0.19096898	0.405693655	None	72hrMyog_vs_MB
chr17:94816163-94816181	m54284U.200831.121835.113181171.ccs.32259.3	AC144860.1_1	3	-0.008396848	-0.079454748	None	72hrMyog_vs_MB
chr8:105966032-105966110	m54284U.200831.121835.113183479.ccs.67601.20	Slc12a4_2	20	-0.14495333	-0.039173882	None	72hrMyog_vs_MB
chr12:27342056-27342110	m54284U.200831.121835.113246551.ccs.15219.6	Sox11_17	6	-0.030135645	-0.174255805	None	72hrMyog_vs_MB
chr9:107853093-107853132	m54284U.200831.121835.113247833.ccs.72075.2	Rbm6_3	2	0.074537575	-0.224800504	None	72hrMyog_vs_MB
chr6:140633686-140633714	m54284U.200831.121835.113248507.ccs.59520.6	Aebp2_6	6	-0.03703747	-0.172794321	None	72hrMyog_vs_MB
chr10:128083285-128083436	m54284U.200831.121835.113311747.ccs.8777.425	Snord59a_1	425	-0.92945987	-0.181379299	None	72hrMyog_vs_MB
chr10:128083285-128083436	m54284U.200831.121835.113311747.ccs.8777.425	Mir677_1	425	-0.92945987	-0.181379299	None	72hrMyog_vs_MB
chr10:128083285-128083436	m54284U.200831.121835.113311747.ccs.8777.425	Atp5b_1	425	-0.92945987	-0.181379299	None	72hrMyog_vs_MB
chr4:126468451-126468525	m54284U.200831.121835.113311982.ccs.49398.5	Ago1_1	5	-0.035796553	0.240197745	None	72hrMyog_vs_MB
chr9:72693871-72693872	m54284U.200831.121835.113312911.ccs.70936.5	Gm7265_4	5	0.091507055	0.041253415	None	72hrMyog_vs_MB
chr4:155962331-155962381	m54284U.200831.121835.113313016.ccs.51082.3	C1qtnf12_1	3	0.090523876	-0.510302369	None	72hrMyog_vs_MB
chr4:43562155-43562516	m54284U.200831.121835.11337838.ccs.47518.228	Tln1_13	228	-0.69042665	0.040439015	None	72hrMyog_vs_MB
chr8:11516171-11516214	m54284U.200831.121835.11338196.ccs.64664.2	Cars2_1	2	-0.018699346	-0.305980003	None	72hrMyog_vs_MB
chr4:126202591-126202694	m54284U.200831.121835.11338883.ccs.49361.172	Gm25323_1	172	-0.5239044	0.085446025	None	72hrMyog_vs_MB
chr4:126202591-126202694	m54284U.200831.121835.11338883.ccs.49361.172	Thrap3_5	172	-0.5239044	0.085446025	None	72hrMyog_vs_MB
chr12:88360540-88360641	m54284U.200831.121835.113443956.ccs.16737.17	Adck1_2	17	-0.11133218	-0.300608098	None	72hrMyog_vs_MB
chr9:78175521-78175634	m54284U.200831.121835.113444505.ccs.71125.401	Rn7sk_1	401	0.6210399	0.019663762	None	72hrMyog_vs_MB
chr3:135608203-135608220	m54284U.200831.121835.113445082.ccs.46354.3	Nfkb1_5	3	-0.029006984	-0.448497386	None	72hrMyog_vs_MB
chr17:71448748-71448839	m54284U.200831.121835.113445094.ccs.31743.8	Smchd1_2	8	-0.06036627	-0.044674947	None	72hrMyog_vs_MB
chr16:33116800-33116802	m54284U.200831.121835.113508389.ccs.27743.2	Lmln_1	2	-0.010642663	0.221396461	None	72hrMyog_vs_MB
chr11:75190473-75190477	m54284U.200831.121835.113508400.ccs.11780.11	Dph1_1	11	-0.06068605	0.025659281	None	72hrMyog_vs_MB
chr16:32868115-32868136	m54284U.200831.121835.113508902.ccs.27717.4	Rubcn_4	4	-0.013009115	0.324346995	None	72hrMyog_vs_MB
chr16:13702328-13702329	m54284U.200831.121835.113508950.ccs.26910.2	Bfar_1	2	0	0.335081049	None	72hrMyog_vs_MB
chr11:67921970-67921971	m54284U.200831.121835.113509453.ccs.11116.2	Usp43_1	2	-0.008776171	-0.373329839	None	72hrMyog_vs_MB
chr12:110635897-110636032	m54284U.200831.121835.113509821.ccs.17230.11	Dync1h1_4	11	-0.04080175	-0.895574141	None	72hrMyog_vs_MB
chr13:94788919-94788943	m54284U.200831.121835.113510210.ccs.19770.11	Tbca_1	11	-0.07864045	0.13639077	None	72hrMyog_vs_MB
chr9:59750624-59750639	m54284U.200831.121835.113575035.ccs.70300.3	Senp8_1	3	-0.040160395	0.248455812	None	72hrMyog_vs_MB
chr19:28963919-28963947	m54284U.200831.121835.113575184.ccs.35502.4	Plpp6_1	4	-0.03189267	-0.861083336	None	72hrMyog_vs_MB
chr8:66486501-66486527	m54284U.200831.121835.113575413.ccs.65769.14	Tma16_1	14	-0.106150426	0.205916024	None	72hrMyog_vs_MB
chr19:56397108-56397166	m54284U.200831.121835.113705943.ccs.36507.6	Casp7_1	6	-0.0409647	-0.420733287	None	72hrMyog_vs_MB
chrX:106219638-106219645	m54284U.200831.121835.113706454.ccs.74307.4	Taf9b_1	4	-0.03188159	-0.56461463	None	72hrMyog_vs_MB
chr4:123456262-123456374	m54284U.200831.121835.113707150.ccs.49189.6	Macf1_17	6	0.21887995	-0.478518033	None	72hrMyog_vs_MB
chr7:73447313-73447317	m54284U.200831.121835.113770921.ccs.61783.2	Chd2_14	2	-0.022258734	0.06675046	None	72hrMyog_vs_MB
chr15:99251894-99251964	m54284U.200831.121835.113772576.ccs.26101.21	Mcrs1_1	21	-0.13876624	0.063417568	None	72hrMyog_vs_MB
chr3:75556790-75556839	m54284U.200831.121835.113772914.ccs.43982.20	Pdcd10_1	20	-0.16284168	0.357588915	None	72hrMyog_vs_MB
chr7:30193945-30193950	m54284U.200831.121835.113772935.ccs.60869.3	Gm26810_1	3	-0.030258492	-0.450148309	None	72hrMyog_vs_MB
chr7:49304674-49304691	m54284U.200831.121835.113836743.ccs.61427.4	Nav2_3	4	-0.019874023	-0.236642719	None	72hrMyog_vs_MB
chr11:54068933-54069022	m54284U.200831.121835.113838447.ccs.10399.25	Pdlim4_1	25	0.06631112	0.072897377	None	72hrMyog_vs_MB
chr19:32466465-32466578	m54284U.200831.121835.113903582.ccs.35592.58	Rpl9-ps6_1	58	-0.36386928	-0.285981911	None	72hrMyog_vs_MB
chr19:47919192-47919326	m54284U.200831.121835.113968106.ccs.36370.54	Itprip_1	54	-0.29631087	-0.845090169	None	72hrMyog_vs_MB
chr19:47919192-47919326	m54284U.200831.121835.113968106.ccs.36370.54	Gm22240_1	54	-0.29631087	-0.845090169	None	72hrMyog_vs_MB
chr18:53862089-53862138	m54284U.200831.121835.113968468.ccs.33483.25	Csnk1g3_1	25	-0.14098217	-0.014790987	None	72hrMyog_vs_MB
chr4:132732499-132732531	m54284U.200831.121835.114033346.ccs.49728.4	Xkr8_1	4	-0.02562655	0.137880262	None	72hrMyog_vs_MB
chr11:120991019-120991086	m54284U.200831.121835.114033619.ccs.14771.15	Csnk1d_1	15	-0.058282506	0.312693262	None	72hrMyog_vs_MB
chr9:70421402-70421590	m54284U.200831.121835.114034543.ccs.70737.37	Ccnb2_1	37	-0.2166588	-0.844960127	None	72hrMyog_vs_MB
chr16:77071699-77071746	m54284U.200831.121835.11404855.ccs.28321.3	Usp25_2	3	-0.003580561	-0.621079576	None	72hrMyog_vs_MB
chr4:32501759-32501761	m54284U.200831.121835.11405979.ccs.47161.2	Bach2_1	2	0	0.166504533	None	72hrMyog_vs_MB
chr7:89965368-89965391	m54284U.200831.121835.114098396.ccs.62258.2	Gm45120_1	2	0.025864948	-0.274395552	None	72hrMyog_vs_MB
chr4:116807743-116807751	m54284U.200831.121835.114098565.ccs.48817.2	Mutyh_1	2	-0.02523962	0.02989136	None	72hrMyog_vs_MB
chr7:5062188-5062264	m54284U.200831.121835.114099387.ccs.59929.82	U2af2_1	82	-0.4470493	0.376986469	None	72hrMyog_vs_MB
chr11:19924292-19924361	m54284U.200831.121835.114163743.ccs.9475.3	Spred2_4	3	-0.033449575	0.080944185	None	72hrMyog_vs_MB
chr9:55175049-55175058	m54284U.200831.121835.114163750.ccs.69995.2	Ube2q2_2	2	-0.009489672	-0.549782268	None	72hrMyog_vs_MB
chr18:52529419-52529498	m54284U.200831.121835.114166011.ccs.33464.12	Lox_2	12	-0.09370417	-0.92050063	None	72hrMyog_vs_MB
chr7:127877254-127877307	m54284U.200831.121835.114229424.ccs.63724.4	Zfp646_8	4	-0.031698216	-0.204674694	None	72hrMyog_vs_MB
chr19:6061355-6061392	m54284U.200831.121835.114230505.ccs.34772.2	Znhit2_2	2	-0.010800421	0.797738961	None	72hrMyog_vs_MB
chr5:9150465-9150479	m54284U.200831.121835.114231425.ccs.51354.2	Dmtf1_1	2	-0.021543954	-0.02091456	None	72hrMyog_vs_MB
chr3:41563608-41563667	m54284U.200831.121835.114296616.ccs.43375.5	Jade1_3	5	-0.06315362	-0.497765435	None	72hrMyog_vs_MB
chr8:105887503-105887524	m54284U.200831.121835.114296766.ccs.67588.4	Edc4_1	4	0.024460144	-0.502081385	None	72hrMyog_vs_MB
chr5:90366181-90366227	m54284U.200831.121835.114360788.ccs.53226.27	Ankrd17_1	27	-0.11784787	0.2158446	None	72hrMyog_vs_MB
chr7:80405426-80405432	m54284U.200831.121835.114428640.ccs.62039.10	Furin_5	10	-0.06722593	-0.286064618	None	72hrMyog_vs_MB
chr11:82783745-82783795	m54284U.200831.121835.114491895.ccs.12426.3	Lig3_1	3	-0.013578266	-0.477229328	None	72hrMyog_vs_MB
chr18:23310065-23310149	m54284U.200831.121835.114492667.ccs.32640.7	Dtna_5	7	-0.034905706	-0.390616992	None	72hrMyog_vs_MB
chr7:16222035-16222064	m54284U.200831.121835.114493458.ccs.60080.4	Dhx34_2	4	-0.0417714	-0.387006996	None	72hrMyog_vs_MB
chr17:75359330-75359339	m54284U.200831.121835.114557615.ccs.31909.4	Ltbp1_7	4	-0.028139956	-0.259599703	None	72hrMyog_vs_MB
chr1:75385047-75385080	m54284U.200831.121835.114557715.ccs.1932.2	Speg_2	2	0.03474574	-0.795566398	None	72hrMyog_vs_MB
chr10:18431240-18431297	m54284U.200831.121835.114624245.ccs.5824.11	Nhsl1_2	11	-0.06906834	-0.436212016	None	72hrMyog_vs_MB
chr14:66297021-66297184	m54284U.200831.121835.114624680.ccs.22175.110	Trim35_1	110	-0.35018665	-0.590664734	None	72hrMyog_vs_MB
chr16:17276303-17276346	m54284U.200831.121835.114624848.ccs.27083.2	Tmem191c_1	2	0.026859753	0.177041918	None	72hrMyog_vs_MB
chr3:89091584-89091599	m54284U.200831.121835.114625221.ccs.44482.2	Rusc1_3	2	-0.027010137	-0.559015348	None	72hrMyog_vs_MB
chr4:41135832-41136061	m54284U.200831.121835.11468857.ccs.47326.25	Ube2r2_3	25	-0.10285731	0.246966609	None	72hrMyog_vs_MB
chr19:7341812-7341842	m54284U.200831.121835.114689483.ccs.34929.4	Mark2_2	4	-0.037446726	0.107374227	None	72hrMyog_vs_MB
chr1:84839276-84839587	m54284U.200831.121835.11469992.ccs.2150.79	Trip12_1	79	-0.21368939	0.099201763	None	72hrMyog_vs_MB
chr9:96631502-96631603	m54284U.200831.121835.114754960.ccs.71589.29	Rasa2_1	29	-0.072577015	-0.078885091	None	72hrMyog_vs_MB
chr12:27336563-27336628	m54284U.200831.121835.114755083.ccs.15198.3	Sox11_5	3	-0.03857044	-0.031467681	None	72hrMyog_vs_MB
chr16:45394749-45394772	m54284U.200831.121835.114755732.ccs.28009.2	Cd200_1	2	0.053421818	-0.118597387	None	72hrMyog_vs_MB
chr13:28757862-28757864	m54284U.200831.121835.114755794.ccs.18275.2	2610307P16Rik_7	2	-0.008192479	-0.272331992	None	72hrMyog_vs_MB
chr11:69834238-69834252	m54284U.200831.121835.114756408.ccs.11383.5	Nlgn2_1	5	-0.035657458	-0.389952329	None	72hrMyog_vs_MB
chr1:34227814-34228180	m54284U.200831.121835.114819450.ccs.470.17	Dst_34	17	0.11196089	-0.246672254	None	72hrMyog_vs_MB
chr2:32847162-32847268	m54284U.200831.121835.114820021.ccs.37921.16	Stxbp1_2	16	-0.16948798	0.033161261	None	72hrMyog_vs_MB
chr7:80232892-80232908	m54284U.200831.121835.114821824.ccs.61987.2	Gdpgp1_1	2	-0.021654025	0.039417612	None	72hrMyog_vs_MB
chr6:81923655-81923693	m54284U.200831.121835.114885478.ccs.57700.10	Gcfc2_2	10	0.008420757	-0.482487058	None	72hrMyog_vs_MB
chr6:113740675-113740737	m54284U.200831.121835.114886153.ccs.58602.43	Sec13_1	43	-0.1902773	-0.129352695	None	72hrMyog_vs_MB
chr4:133753313-133753532	m54284U.200831.121835.114886332.ccs.49824.14	Arid1a_5	14	-0.035874836	0.041612476	None	72hrMyog_vs_MB
chr4:152009133-152009145	m54284U.200831.121835.114886356.ccs.50878.3	Klhl21_2	3	0	0.807672516	None	72hrMyog_vs_MB
chr5:123653987-123654022	m54284U.200831.121835.114950225.ccs.54787.2	Clip1_16	2	-0.012424229	-0.199145336	None	72hrMyog_vs_MB
chr19:5828015-5828479	m54284U.200831.121835.114951611.ccs.34668.41	Neat1_9	41	0.04149523	0.787649361	None	72hrMyog_vs_MB
chr4:43499611-43499669	m54284U.200831.121835.114951940.ccs.47436.4	Arhgef39_1	4	-0.03284297	-0.350538248	None	72hrMyog_vs_MB
chr19:32811697-32811721	m54284U.200831.121835.114952853.ccs.35611.3	Pten_2	3	0.02159882	-0.195641048	None	72hrMyog_vs_MB
chr9:69989468-69989569	m54284U.200831.121835.115081890.ccs.70708.85	Bnip2_1	85	-0.37711468	0.284883133	None	72hrMyog_vs_MB
chr9:105495063-105495115	m54284U.200831.121835.115083430.ccs.71871.22	Atp2c1_1	22	-0.117326915	0.469019495	None	72hrMyog_vs_MB
chr10:128312937-128312938	m54284U.200831.121835.115083954.ccs.8836.2	Pan2_2	2	-0.006119203	-0.411674304	None	72hrMyog_vs_MB
chr9:20521366-20521419	m54284U.200831.121835.115146865.ccs.68680.20	Zfp266_2	20	-0.13144973	-0.379226388	None	72hrMyog_vs_MB
chr4:150069746-150069747	m54284U.200831.121835.115148187.ccs.50793.3	Gm37795_2	3	-0.02820686	-0.578615528	None	72hrMyog_vs_MB
chr2:121270638-121270677	m54284U.200831.121835.115148285.ccs.40883.5	Trp53bp1_2	5	-0.048668146	-0.611381323	None	72hrMyog_vs_MB
chr11:43681979-43682113	m54284U.200831.121835.115148896.ccs.9978.19	Pwwp2a_1	19	-0.08383105	0.275988426	None	72hrMyog_vs_MB
chr1:170255726-170255757	m54284U.200831.121835.115212863.ccs.4584.4	Gm6345_1	4	-0.03697192	0.035499754	None	72hrMyog_vs_MB
chr14:30815416-30815462	m54284U.200831.121835.115214843.ccs.21028.4	Sfmbt1_2	4	-0.04329603	-0.227576138	None	72hrMyog_vs_MB
chr6:41605483-41605561	m54284U.200831.121835.115278093.ccs.57075.10	Ephb6_1	10	-0.063502595	-0.564360794	None	72hrMyog_vs_MB
chr8:70659735-70659736	m54284U.200831.121835.115279815.ccs.65955.3	Pgpep1_2	3	-0.024409575	-0.27363923	None	72hrMyog_vs_MB
chr18:7901494-7901513	m54284U.200831.121835.115343871.ccs.32424.15	Wac_2	15	-0.07072218	0.022407719	None	72hrMyog_vs_MB
chr15:86125182-86125196	m54284U.200831.121835.115344780.ccs.25468.6	Gramd4_4	6	-0.025387343	-0.900731362	None	72hrMyog_vs_MB
chr2:26469661-26469662	m54284U.200831.121835.11536014.ccs.37285.2	Notch1_2	2	0	-0.551654839	None	72hrMyog_vs_MB
chr17:3414349-3414420	m54284U.200831.121835.115409891.ccs.28874.10	Tiam2_2	10	-0.11682918	-0.299128025	None	72hrMyog_vs_MB
chr11:97766540-97766587	m54284U.200831.121835.115410571.ccs.13145.6	Cwc25_1	6	0.008082686	0.198583454	None	72hrMyog_vs_MB
chr2:155357389-155357430	m54284U.200831.121835.115410629.ccs.41918.14	Pigu_2	14	-0.12070366	-0.003819972	None	72hrMyog_vs_MB
chr17:35868438-35868460	m54284U.200831.121835.115474979.ccs.30693.2	Ppp1r18_4	2	-0.01881739	-0.252981519	None	72hrMyog_vs_MB
chr9:44319940-44319957	m54284U.200831.121835.115475574.ccs.69482.4	C2cd2l_2	4	-0.038019776	0.079556216	None	72hrMyog_vs_MB
chr8:122443391-122443411	m54284U.200831.121835.115476115.ccs.68157.3	Mvd_1	3	-0.025577094	-0.152841219	None	72hrMyog_vs_MB
chr17:35866613-35866663	m54284U.200831.121835.115540192.ccs.30687.9	Ppp1r18_2	9	-0.060036067	-0.663556509	None	72hrMyog_vs_MB
chr11:60727202-60727294	m54284U.200831.121835.115540766.ccs.10789.39	Flii_2	39	-0.15349528	0.15587143	None	72hrMyog_vs_MB
chr18:32067737-32067799	m54284U.200831.121835.115541129.ccs.32765.76	Iws1_1	76	-0.17780983	0.28444811	None	72hrMyog_vs_MB
chr1:93235836-93235842	m54284U.200831.121835.115541451.ccs.2583.13	Sned1_3	13	-0.083353855	0.025957626	None	72hrMyog_vs_MB
chr14:70081744-70081785	m54284U.200831.121835.115606351.ccs.22329.4	Egr3_1	4	-0.044930328	-0.448960002	None	72hrMyog_vs_MB
chr13:34344341-34344343	m54284U.200831.121835.115671222.ccs.18386.2	Slc22a23_2	2	-0.008192479	-0.694583307	None	72hrMyog_vs_MB
chr8:124862978-124863022	m54284U.200831.121835.115672584.ccs.68363.41	2810004N23Rik_1	41	-0.34915903	0.052888521	None	72hrMyog_vs_MB
chr15:89123132-89123203	m54284U.200831.121835.115737421.ccs.25547.19	Tubgcp6_1	19	-0.024276994	-0.24145335	None	72hrMyog_vs_MB
chr3:87617890-87617939	m54284U.200831.121835.115738352.ccs.44159.2	Arhgef11_4	2	-0.013741468	-0.065059869	None	72hrMyog_vs_MB
chr10:128092675-128092676	m54284U.200831.121835.115739352.ccs.8788.2	Baz2a_4	2	-0.017913017	0.087909111	None	72hrMyog_vs_MB
chr1:34439850-34439905	m54284U.200831.121835.115868196.ccs.541.9	Imp4_1	9	-0.07351089	0.187504451	None	72hrMyog_vs_MB
chr15:76062836-76062869	m54284U.200831.121835.115868266.ccs.24563.3	Scrib_15	3	-0.029696504	-1.21346108	None	72hrMyog_vs_MB
chr8:83733501-83733544	m54284U.200831.121835.115934575.ccs.66510.2	Adgre5_8	2	-0.008640087	-0.482669665	None	72hrMyog_vs_MB
chr10:96031551-96031652	m54284U.200831.121835.115935034.ccs.8011.18	Eea1_2	18	-0.022325717	-0.122331329	None	72hrMyog_vs_MB
chr16:13256498-13256539	m54284U.200831.121835.115935898.ccs.26890.36	Mrtfb_1	36	-0.24749787	-0.097991705	None	72hrMyog_vs_MB
chr10:13008481-13008482	m54284U.200831.121835.116000126.ccs.5762.2	Sf3b5_1	2	0	-0.106884604	None	72hrMyog_vs_MB
chr11:106193523-106193602	m54284U.200831.121835.116001349.ccs.13873.6	Strada_1	6	-0.03871344	0.097723583	None	72hrMyog_vs_MB
chr13:67553135-67553139	m54284U.200831.121835.11600429.ccs.19332.2	Zfp748_1	2	-0.016010668	-0.828077585	None	72hrMyog_vs_MB
chr18:64516435-64516558	m54284U.200831.121835.11600706.ccs.33818.206	Nars_7	206	-0.649193	0.088880927	None	72hrMyog_vs_MB
chr8:85492570-85492637	m54284U.200831.121835.11601621.ccs.66813.56	Gpt2_1	56	0.18381375	-0.072313307	None	72hrMyog_vs_MB
chr8:69395508-69395571	m54284U.200831.121835.11601710.ccs.65798.8	Gm10033_1	8	0.005533065	-0.154395869	None	72hrMyog_vs_MB
chr6:97252727-97252758	m54284U.200831.121835.11601845.ccs.58333.11	Lmod3_1	11	0.0834691	-0.144515768	None	72hrMyog_vs_MB
chr1:58726069-58726142	m54284U.200831.121835.116064567.ccs.1284.5	Cflar_1	5	-0.0394298	-0.441834621	None	72hrMyog_vs_MB
chr2:90940473-90940531	m54284U.200831.121835.116064988.ccs.39933.64	Celf1_1	64	-0.2843951	-0.068411555	None	72hrMyog_vs_MB
chr2:38104815-38104848	m54284U.200831.121835.116065093.ccs.38219.2	Gm44291_2	2	-0.010437976	-0.346283805	None	72hrMyog_vs_MB
chr2:113441094-113441130	m54284U.200831.121835.116067100.ccs.40432.3	Fmn1_3	3	-0.048314113	-0.50187542	None	72hrMyog_vs_MB
chr5:143112962-143113015	m54284U.200831.121835.116067108.ccs.55883.38	Rnf216_1	38	-0.089057505	-0.101154181	None	72hrMyog_vs_MB
chr3:129901445-129901476	m54284U.200831.121835.116130058.ccs.46111.3	Casp6_1	3	-0.022997284	-0.298849287	None	72hrMyog_vs_MB
chr1:74748879-74748882	m54284U.200831.121835.116130887.ccs.1867.3	Prkag3_4	3	0.06929127	0.239465007	None	72hrMyog_vs_MB
chr9:119340015-119340020	m54284U.200831.121835.116131063.ccs.72646.4	Myd88_1	4	-0.03019105	-0.328563063	None	72hrMyog_vs_MB
chr2:35707741-35707742	m54284U.200831.121835.116131876.ccs.38109.2	Dab2ip_2	2	-0.014337397	-0.503813933	None	72hrMyog_vs_MB
chr6:85451978-85452104	m54284U.200831.121835.116131877.ccs.57891.163	Cct7_1	163	-0.5844917	0.122807115	None	72hrMyog_vs_MB
chr8:111841870-111841909	m54284U.200831.121835.116195534.ccs.67950.5	Cfdp1_1	5	-0.04006243	-0.602367081	None	72hrMyog_vs_MB
chr8:22060721-22060724	m54284U.200831.121835.116263579.ccs.64938.3	Alg11_1	3	-0.025817296	0.039494478	None	72hrMyog_vs_MB
chr7:48871196-48871219	m54284U.200831.121835.116326767.ccs.61405.6	E2f8_2	6	-0.05964679	-0.300527527	None	72hrMyog_vs_MB
chr7:102000117-102000155	m54284U.200831.121835.116327423.ccs.62638.8	Numa1_7	8	0	0.163787277	None	72hrMyog_vs_MB
chr12:51348250-51348402	m54284U.200831.121835.116327450.ccs.15420.48	G2e3_1	48	-0.19814514	-0.283672312	None	72hrMyog_vs_MB
chr13:112927361-112927393	m54284U.200831.121835.116327462.ccs.20312.32	Mtrex_2	32	-0.10532043	0.049920604	None	72hrMyog_vs_MB
chr2:118606586-118606653	m54284U.200831.121835.116328236.ccs.40582.5	Bub1b_1	5	-0.012207147	-0.769473764	None	72hrMyog_vs_MB
chr4:44981414-44981437	m54284U.200831.121835.116328487.ccs.47568.4	Grhpr_1	4	-0.021529552	0.167773789	None	72hrMyog_vs_MB
chr2:10080365-10080505	m54284U.200831.121835.116392876.ccs.36832.63	Atp5c1_2	63	-0.32605833	0.346927176	None	72hrMyog_vs_MB
chr9:59353445-59353464	m54284U.200831.121835.116393764.ccs.70238.8	Bbs4_1	8	0.014949944	-0.103530908	None	72hrMyog_vs_MB
chr13:104178168-104178176	m54284U.200831.121835.116393886.ccs.20123.2	Trappc13_2	2	-0.01244652	0.005815466	None	72hrMyog_vs_MB
chr19:6335024-6335077	m54284U.200831.121835.116459635.ccs.34806.11	Men1_1	11	-0.08906198	0.051080241	None	72hrMyog_vs_MB
chr16:4594699-4594752	m54284U.200831.121835.116524047.ccs.26670.15	Glis2_2	15	-0.07859405	-0.440193962	None	72hrMyog_vs_MB
chr3:152250681-152250725	m54284U.200831.121835.116524392.ccs.46713.2	Gm43185_3	2	0.045415897	-0.454244015	None	72hrMyog_vs_MB
chr2:49451505-49451690	m54284U.200831.121835.116588702.ccs.38320.32	Epc2_2	32	-0.116451964	0.059733896	None	72hrMyog_vs_MB
chr2:156086748-156086758	m54284U.200831.121835.116589479.ccs.41997.2	Gm37274_1	2	-0.013633822	-0.710344962	None	72hrMyog_vs_MB
chr6:140624216-140624285	m54284U.200831.121835.116590365.ccs.59519.14	Aebp2_2	14	-0.066653594	-0.226306194	None	72hrMyog_vs_MB
chr11:105181990-105182025	m54284U.200831.121835.116655467.ccs.13794.2	Tlk2_1	2	-0.010276273	-0.280672459	None	72hrMyog_vs_MB
chr5:30960207-30960318	m54284U.200831.121835.11665981.ccs.51865.38	Preb_1	38	-0.24173144	0.083286137	None	72hrMyog_vs_MB
chr8:118851798-118851833	m54284U.200831.121835.116719996.ccs.67999.8	Cdh13_4	8	-0.02437914	-0.97133154	None	72hrMyog_vs_MB
chr8:13338738-13338853	m54284U.200831.121835.116720659.ccs.64775.69	Tfdp1_1	69	-0.41333827	-0.392123446	None	72hrMyog_vs_MB
chr7:19087584-19087645	m54284U.200831.121835.116720704.ccs.60203.9	Dmpk_3	9	-0.00361013	-0.045427804	None	72hrMyog_vs_MB
chr8:85025260-85025290	m54284U.200831.121835.116721449.ccs.66737.67	Asna1_1	67	-0.37099043	0.089212642	None	72hrMyog_vs_MB
chr13:97137869-97137937	m54284U.200831.121835.116785501.ccs.19854.21	Nsa2_3	21	-0.12054192	0.110133977	None	72hrMyog_vs_MB
chr11:97663555-97663589	m54284U.200831.121835.116785690.ccs.13116.2	Mllt6_3	2	0.04826784	-0.207027439	None	72hrMyog_vs_MB
chr5:125032087-125032272	m54284U.200831.121835.116785772.ccs.54973.41	Ncor2_7	41	0.02359972	-0.187649815	None	72hrMyog_vs_MB
chr11:85235066-85235140	m54284U.200831.121835.116850986.ccs.12577.43	Appbp2_2	43	-0.26265043	-0.015873049	None	72hrMyog_vs_MB
chr12:40037326-40037365	m54284U.200831.121835.116851880.ccs.15391.2	Arl4a_1	2	0.055918213	0.198613113	None	72hrMyog_vs_MB
chr2:38643905-38643928	m54284U.200831.121835.116852315.ccs.38237.25	Psmb7_1	25	-0.20606296	-0.090396652	None	72hrMyog_vs_MB
chr8:48228593-48228643	m54284U.200831.121835.116917236.ccs.65588.3	Tenm3_2	3	-0.011137654	-0.856502577	None	72hrMyog_vs_MB
chr2:181355256-181355261	m54284U.200831.121835.116917874.ccs.42845.2	Rtel1_4	2	-0.027153924	-0.561068602	None	72hrMyog_vs_MB
chr17:24632566-24632621	m54284U.200831.121835.116983236.ccs.29611.19	Tsc2_3	19	-0.054898154	-0.140869291	None	72hrMyog_vs_MB
chr19:47620732-47620765	m54284U.200831.121835.116984503.ccs.36348.4	Slk_10	4	-0.021879692	-1.069680307	None	72hrMyog_vs_MB
chrX:51205859-51205887	m54284U.200831.121835.116984593.ccs.73501.6	Mbnl3_3	6	-0.048179492	-0.789254216	None	72hrMyog_vs_MB
chr7:126472119-126472123	m54284U.200831.121835.117048424.ccs.63441.3	Sh2b1_1	3	-0.01821447	-0.262434633	None	72hrMyog_vs_MB
chr10:26078833-26078860	m54284U.200831.121835.117049874.ccs.5963.2	Tmem200a_1	2	-0.024316259	-0.413357983	None	72hrMyog_vs_MB
chr7:122969893-122969961	m54284U.200831.121835.117050014.ccs.63279.11	Rbbp6_2	11	-0.031787176	0.051099552	None	72hrMyog_vs_MB
chr1:165236873-165236959	m54284U.200831.121835.117113207.ccs.4488.17	Tiprl_1	17	-0.044005804	0.069160303	None	72hrMyog_vs_MB
chr1:165236873-165236959	m54284U.200831.121835.117113207.ccs.4488.17	Gm38190_1	17	-0.044005804	0.069160303	None	72hrMyog_vs_MB
chr19:6980427-6980465	m54284U.200831.121835.117113741.ccs.34881.11	Fkbp2_1	11	-0.077684276	0.494004688	None	72hrMyog_vs_MB
chr5:124531358-124531426	m54284U.200831.121835.117114710.ccs.54927.19	Rilpl1_2	19	-0.09938135	-0.442725126	None	72hrMyog_vs_MB
chr1:156366039-156366157	m54284U.200831.121835.117115035.ccs.4124.39	Gm2000_1	39	-0.24541186	-0.855632677	None	72hrMyog_vs_MB
chr5:118708944-118708945	m54284U.200831.121835.117115466.ccs.54336.2	Gm43051_2	2	-0.014227884	-0.277801954	None	72hrMyog_vs_MB
chr3:84876791-84876801	m54284U.200831.121835.117181021.ccs.44079.2	Gm37726_1	2	-0.00928809	-0.288465329	None	72hrMyog_vs_MB
chr12:75735670-75735719	m54284U.200831.121835.117246085.ccs.16057.4	Sgpp1_3	4	-0.026365688	-0.046436459	None	72hrMyog_vs_MB
chr4:135987161-135987256	m54284U.200831.121835.117246803.ccs.49956.15	Pithd1_1	15	-0.108685754	0.314645419	None	72hrMyog_vs_MB
chr17:86167630-86167636	m54284U.200831.121835.117311711.ccs.32151.2	Prkce_2	2	-0.013126694	-0.270746065	None	72hrMyog_vs_MB
chr12:111377445-111377659	m54284U.200831.121835.117376629.ccs.17350.41	Cdc42bpb_10	41	-0.02477721	0.099527811	None	72hrMyog_vs_MB
chr1:135152790-135152810	m54284U.200831.121835.117377195.ccs.3374.2	Arl8a_2	2	-0.014658171	-0.79078067	None	72hrMyog_vs_MB
chr9:40456316-40456382	m54284U.200831.121835.117441066.ccs.69311.5	Gramd1b_1	5	0	0.565874991	None	72hrMyog_vs_MB
chr6:91516043-91516053	m54284U.200831.121835.117442876.ccs.58226.6	Lsm3_2	6	0.020240901	-0.148124064	None	72hrMyog_vs_MB
chr1:93256264-93256307	m54284U.200831.121835.117507401.ccs.2585.3	Sned1_5	3	-0.017008688	-0.697847777	None	72hrMyog_vs_MB
chr5:123138358-123138359	m54284U.200831.121835.117507766.ccs.54704.2	4932422M17Rik_1	2	-0.008192479	0.163785479	None	72hrMyog_vs_MB
chr17:25844424-25844579	m54284U.200831.121835.117507905.ccs.29769.18	Rhot2_2	18	-0.13545422	-0.261322588	None	72hrMyog_vs_MB
chr11:6626004-6626071	m54284U.200831.121835.117508249.ccs.9398.30	Tbrg4_1	30	-0.14337766	0.218546514	None	72hrMyog_vs_MB
chr2:161052793-161052805	m54284U.200831.121835.117573270.ccs.42288.2	Chd6_8	2	0	-0.80058411	None	72hrMyog_vs_MB
chr1:36816249-36816251	m54284U.200831.121835.117573278.ccs.626.2	Tmem131_12	2	-0.026754234	-0.542039326	None	72hrMyog_vs_MB
chr6:88084472-88084557	m54284U.200831.121835.117573801.ccs.58072.104	Rpn1_1	104	-0.45253175	0.020718621	None	72hrMyog_vs_MB
chr6:52225608-52225610	m54284U.200831.121835.117638264.ccs.57314.4	Hoxa9_1	4	-0.030081907	-0.717057416	None	72hrMyog_vs_MB
chr7:45436586-45436611	m54284U.200831.121835.117638503.ccs.61280.4	Gys1_2	4	-0.013456224	-0.219265618	None	72hrMyog_vs_MB
chr16:20681735-20681904	m54284U.200831.121835.117638586.ccs.27363.55	Eif4g1_3	55	-0.25034085	0.406413275	None	72hrMyog_vs_MB
chr5:122158266-122158399	m54284U.200831.121835.117639664.ccs.54567.27	Ppp1cc_1	27	-0.10302576	0.452158533	None	72hrMyog_vs_MB
chr9:78175441-78175470	m54284U.200831.121835.117639707.ccs.71124.2	Rn7sk_2	2	-0.019665232	-0.187663731	None	72hrMyog_vs_MB
chr2:79635563-79635648	m54284U.200831.121835.117705562.ccs.39724.8	Itprid2_4	8	-0.02602085	0.123759125	None	72hrMyog_vs_MB
chr5:33018801-33019073	m54284U.200831.121835.117769282.ccs.52034.72	Ywhah_1	72	-0.40817603	0.786159475	None	72hrMyog_vs_MB
chr10:7956114-7956168	m54284U.200831.121835.117769384.ccs.5657.10	Tab2_3	10	-0.045665044	-0.420821877	None	72hrMyog_vs_MB
chr5:122391913-122391923	m54284U.200831.121835.117770134.ccs.54596.5	Arpc3_1	5	-0.040925596	0.023571787	None	72hrMyog_vs_MB
chr12:31266687-31266825	m54284U.200831.121835.117835023.ccs.15267.7	Lamb1_10	7	-0.029041026	-0.497769945	None	72hrMyog_vs_MB
chr17:88635866-88635873	m54284U.200831.121835.117835819.ccs.32238.2	Ston1_4	2	-0.007512207	0.047207771	None	72hrMyog_vs_MB
chr12:101912851-101912956	m54284U.200831.121835.117835840.ccs.16980.11	Trip11_3	11	-0.062469658	-0.127282902	None	72hrMyog_vs_MB
chr11:116544526-116544576	m54284U.200831.121835.117836186.ccs.14333.2	Ube2o_3	2	-0.007517825	-0.365570622	None	72hrMyog_vs_MB
chr3:88817329-88817410	m54284U.200831.121835.117899891.ccs.44386.16	5830417I10Rik_5	16	-0.012205065	-0.280458072	None	72hrMyog_vs_MB
chr13:119690343-119690473	m54284U.200831.121835.117900944.ccs.20402.47	Hmgcs1_1	47	-0.08125421	0.08712646	None	72hrMyog_vs_MB
chr19:60777262-60777286	m54284U.200831.121835.117901074.ccs.36637.2	Gm26158_1	2	-0.009710587	0.04363474	None	72hrMyog_vs_MB
chr1:59237179-59237234	m54284U.200831.121835.117901455.ccs.1324.18	Als2_2	18	-0.072418414	0.24154315	None	72hrMyog_vs_MB
chr7:79277222-79277225	m54284U.200831.121835.117901788.ccs.61912.2	Gm44639_1	2	-0.01957109	-0.201286316	None	72hrMyog_vs_MB
chr3:87930437-87930470	m54284U.200831.121835.11797156.ccs.44196.4	Isg20l2_2	4	-0.07086515	0.059135803	None	72hrMyog_vs_MB
chr8:124722163-124722175	m54284U.200831.121835.11797825.ccs.68360.5	Arv1_1	5	-0.039769813	-0.192494114	None	72hrMyog_vs_MB
chr2:32288283-32288347	m54284U.200831.121835.1179836.ccs.37845.19	Golga2_2	19	-0.09156303	0.044895048	None	72hrMyog_vs_MB
chr5:57946669-57946704	m54284U.200831.121835.1180262.ccs.52587.3	Gm42639_1	3	0.057412393	0.129830783	None	72hrMyog_vs_MB
chr6:38462358-38462359	m54284U.200831.121835.118030872.ccs.56985.2	Ubn2_7	2	0	-0.70517622	None	72hrMyog_vs_MB
chr3:37714709-37714731	m54284U.200831.121835.118032013.ccs.43304.30	Rps23-ps1_2	30	-0.11029051	-0.647834853	None	72hrMyog_vs_MB
chr9:56120065-56120066	m54284U.200831.121835.118096236.ccs.70025.2	Pstpip1_1	2	0.05723174	-0.295874498	None	72hrMyog_vs_MB
chr2:127216378-127216381	m54284U.200831.121835.1181304.ccs.41135.4	Snrnp200_1	4	-0.009530182	-0.642204473	None	72hrMyog_vs_MB
chrX:134601210-134601286	m54284U.200831.121835.118161907.ccs.74407.55	Hnrnph2_1	55	-0.33461106	0.145944073	None	72hrMyog_vs_MB
chr15:98604432-98604436	m54284U.200831.121835.1181748.ccs.25931.4	Adcy6_7	4	-0.010508482	-0.856037793	None	72hrMyog_vs_MB
chr15:59346239-59346281	m54284U.200831.121835.118228124.ccs.24265.2	Washc5_8	2	0	-1.004390362	None	72hrMyog_vs_MB
chr4:128743369-128743428	m54284U.200831.121835.118228774.ccs.49484.6	Phc2_3	6	-0.035296116	-0.854986958	None	72hrMyog_vs_MB
chr5:38220419-38220448	m54284U.200831.121835.118228786.ccs.52322.3	Zbtb49_1	3	-0.03479409	0.223220188	None	72hrMyog_vs_MB
chrX:166854187-166854207	m54284U.200831.121835.1182355.ccs.74879.16	Rpl7a-ps11_1	16	-0.121770464	-0.421648037	None	72hrMyog_vs_MB
chr7:16946131-16946158	m54284U.200831.121835.118292744.ccs.60148.2	Pnmal2_4	2	-0.012304018	-0.280389971	None	72hrMyog_vs_MB
chr3:95434370-95434418	m54284U.200831.121835.118358190.ccs.44864.22	Arnt_1	22	-0.14647542	0.142558395	None	72hrMyog_vs_MB
chr9:20582140-20582141	m54284U.200831.121835.118360050.ccs.68685.2	Zfp846_3	2	-0.011667317	-0.076406318	None	72hrMyog_vs_MB
chr11:77463911-77464060	m54284U.200831.121835.118360493.ccs.12002.17	Coro6_4	17	0.15228036	-0.219978195	None	72hrMyog_vs_MB
chr15:102204922-102204923	m54284U.200831.121835.118423998.ccs.26338.2	Zfp740_2	2	-0.006794326	-0.46132944	None	72hrMyog_vs_MB
chr1:185221883-185221887	m54284U.200831.121835.118425101.ccs.5207.4	Rab3gap2_1	4	-0.023471098	-0.871556927	None	72hrMyog_vs_MB
chr1:93478989-93479099	m54284U.200831.121835.118489420.ccs.2640.74	Sept2_2	74	-0.4270158	0.12198778	None	72hrMyog_vs_MB
chr1:74037132-74037202	m54284U.200831.121835.118491839.ccs.1789.16	Tns1_3	16	-0.12132123	-1.147460507	None	72hrMyog_vs_MB
chr19:29569380-29569381	m54284U.200831.121835.118555094.ccs.35537.2	Ric1_3	2	0	-0.349100434	None	72hrMyog_vs_MB
chr9:43239746-43239909	m54284U.200831.121835.118556433.ccs.69424.76	Oaf_2	76	-0.46154794	-1.483250597	MB	72hrMyog_vs_MB
chr7:123001424-123001509	m54284U.200831.121835.118556911.ccs.63307.7	Rbbp6_3	7	-0.034780346	-0.595324351	None	72hrMyog_vs_MB
chr9:75184356-75184394	m54284U.200831.121835.118557494.ccs.71046.9	Myo5a_5	9	-0.012783269	-0.631596373	None	72hrMyog_vs_MB
chr4:47353223-47353307	m54284U.200831.121835.118622322.ccs.47657.12	Tgfbr1_2	12	-0.096060246	0.227974416	None	72hrMyog_vs_MB
chr4:150616092-150616149	m54284U.200831.121835.118623040.ccs.50830.18	Rere_8	18	-0.013823597	-0.603930172	None	72hrMyog_vs_MB
chr2:49309173-49309175	m54284U.200831.121835.11863351.ccs.38318.7	Gm13509_1	7	-0.082011305	-0.49292408	None	72hrMyog_vs_MB
chrX:152909727-152909944	m54284U.200831.121835.11864386.ccs.74735.25	Gm6472_2	25	-0.16463555	0.026336319	None	72hrMyog_vs_MB
chr15:32245004-32245016	m54284U.200831.121835.118686876.ccs.23669.3	Sema5a_2	3	-0.025536306	-0.131187273	None	72hrMyog_vs_MB
chr11:6658524-6658565	m54284U.200831.121835.118688146.ccs.9399.2	Ramp3_1	2	-0.02705386	-1.105994387	None	72hrMyog_vs_MB
chr5:149678229-149678312	m54284U.200831.121835.118688267.ccs.56213.11	B3glct_1	11	-0.06601415	0.274211989	None	72hrMyog_vs_MB
chr7:46376444-46376502	m54284U.200831.121835.118751717.ccs.61358.42	Myod1_3	42	-0.11372357	0.861877316	None	72hrMyog_vs_MB
chr16:50223293-50223342	m54284U.200831.121835.118751882.ccs.28099.4	Bbx_3	4	-0.023975145	-0.477922071	None	72hrMyog_vs_MB
chr2:130667803-130667847	m54284U.200831.121835.118752351.ccs.41357.11	Itpa_1	11	-0.094280645	-0.102243996	None	72hrMyog_vs_MB
chrX:74313039-74313101	m54284U.200831.121835.118753750.ccs.73806.13	Fam50a_1	13	-0.058524184	-0.206089643	None	72hrMyog_vs_MB
chr14:59440956-59440992	m54284U.200831.121835.118816993.ccs.21987.18	Cab39l_1	18	-0.16176957	0.120934913	None	72hrMyog_vs_MB
chr8:47533634-47533727	m54284U.200831.121835.118818716.ccs.65543.15	Rwdd4a_2	15	-0.082162224	0.218448158	None	72hrMyog_vs_MB
chr9:120952905-120952957	m54284U.200831.121835.118819287.ccs.72713.8	Ctnnb1_2	8	0.001601473	-0.02677696	None	72hrMyog_vs_MB
chr1:51301260-51301365	m54284U.200831.121835.118883143.ccs.1035.6	Cavin2_3	6	0.026412841	-0.201809422	None	72hrMyog_vs_MB
chr6:122874542-122874566	m54284U.200831.121835.118883288.ccs.59038.4	Necap1_1	4	0.02583437	-0.156540515	None	72hrMyog_vs_MB
chr16:23977680-23977706	m54284U.200831.121835.118884771.ccs.27481.3	Bcl6_3	3	0.043858685	0.432120978	None	72hrMyog_vs_MB
chr18:5767596-5767706	m54284U.200831.121835.118948854.ccs.32343.5	Zeb1_6	5	-0.032271624	1.476866242	None	72hrMyog_vs_MB
chr1:34197225-34197324	m54284U.200831.121835.118949106.ccs.446.13	Dst_33	13	-0.026880559	-0.533588543	None	72hrMyog_vs_MB
chr19:29945756-29945824	m54284U.200831.121835.118949656.ccs.35562.11	Il33_1	11	-0.04842171	-0.356939754	None	72hrMyog_vs_MB
chr15:81936838-81936844	m54284U.200831.121835.119014029.ccs.25288.3	Csdc2_1	3	0.05871647	-0.260945702	None	72hrMyog_vs_MB
chr11:67299777-67299799	m54284U.200831.121835.119014287.ccs.11108.5	Myh8_6	5	0.037744667	-0.37960408	None	72hrMyog_vs_MB
chr1:135963811-135963846	m54284U.200831.121835.119014450.ccs.3532.2	Igfn1_6	2	0	-0.497581759	None	72hrMyog_vs_MB
chr3:130060799-130060858	m54284U.200831.121835.119014627.ccs.46140.10	Sec24b_3	10	-0.031851787	-0.457261026	None	72hrMyog_vs_MB
chr1:161251120-161251212	m54284U.200831.121835.119145196.ccs.4293.91	Prdx6_1	91	-0.5041769	-0.15910955	None	72hrMyog_vs_MB
chr8:107031297-107031357	m54284U.200831.121835.119146682.ccs.67666.12	Vps4a_1	12	-0.09460207	0.132922536	None	72hrMyog_vs_MB
chr13:118387240-118387253	m54284U.200831.121835.119146785.ccs.20380.13	Mrps30_1	13	-0.103552476	-0.064014079	None	72hrMyog_vs_MB
chr10:34207173-34207253	m54284U.200831.121835.119210707.ccs.6085.18	Dse_3	18	-0.10070098	-0.259562622	None	72hrMyog_vs_MB
chr16:85887898-85887928	m54284U.200831.121835.119211211.ccs.28412.3	Adamts5_1	3	0.052735362	1.435560168	None	72hrMyog_vs_MB
chr3:145118910-145118946	m54284U.200831.121835.119212674.ccs.46552.3	Odf2l_4	3	-0.020370971	-0.388176008	None	72hrMyog_vs_MB
chr12:28751807-28751863	m54284U.200831.121835.119212713.ccs.15231.9	Eipr1_1	9	-0.0602333	-0.028173752	None	72hrMyog_vs_MB
chr6:143036873-143036875	m54284U.200831.121835.119276997.ccs.59548.2	C2cd5_4	2	-0.006718298	-0.25025041	None	72hrMyog_vs_MB
chr8:88697025-88697131	m54284U.200831.121835.119277071.ccs.67007.71	Cyld_3	71	-0.2616905	-0.142889676	None	72hrMyog_vs_MB
chr9:57587077-57587162	m54284U.200831.121835.119277342.ccs.70118.5	Scamp2_2	5	-0.010588869	-0.408432685	None	72hrMyog_vs_MB
chr2:113920359-113920410	m54284U.200831.121835.119278215.ccs.40460.8	Gm21596_1	8	-0.09646573	-0.750354023	None	72hrMyog_vs_MB
chr4:135759678-135759732	m54284U.200831.121835.11929222.ccs.49925.12	Myom3_3	12	0.063155256	0.910291638	None	72hrMyog_vs_MB
chr8:84146788-84146795	m54284U.200831.121835.11929326.ccs.66574.2	Cc2d1a_6	2	-0.016146665	-0.555955269	None	72hrMyog_vs_MB
chr13:112800766-112800902	m54284U.200831.121835.119407906.ccs.20295.12	Plpp1_1	12	0.03979208	-0.076434463	None	72hrMyog_vs_MB
chr19:46573361-46573432	m54284U.200831.121835.119408090.ccs.36254.10	Sfxn2_1	10	-0.070150435	-0.094877359	None	72hrMyog_vs_MB
chr7:25754469-25754506	m54284U.200831.121835.119408160.ccs.60498.9	Hnrnpul1_3	9	-0.08627329	-0.094831642	None	72hrMyog_vs_MB
chr4:56802577-56802610	m54284U.200831.121835.119409444.ccs.47809.5	Fam206a_1	5	0.013105566	0.014593816	None	72hrMyog_vs_MB
chr17:32321109-32321202	m54284U.200831.121835.119472504.ccs.30281.40	Akap8_1	40	-0.25230986	0.073356933	None	72hrMyog_vs_MB
chr12:23800731-23800777	m54284U.200831.121835.119474300.ccs.15153.2	Gm47437_2	2	-0.02393755	-0.30411029	None	72hrMyog_vs_MB
chr7:30231688-30231784	m54284U.200831.121835.119537841.ccs.60871.11	Tbcb_1	11	-0.07635815	-0.131864385	None	72hrMyog_vs_MB
chr16:20392502-20392511	m54284U.200831.121835.119538173.ccs.27276.2	Abcc5_9	2	-0.01175843	0.151678949	None	72hrMyog_vs_MB
chr3:84814591-84814644	m54284U.200831.121835.119539253.ccs.44074.8	Fbxw7_2	8	-0.055802245	0.379138113	None	72hrMyog_vs_MB
chr8:41417077-41417126	m54284U.200831.121835.119603211.ccs.65422.11	Frg1_3	11	0.02211294	0.105296349	None	72hrMyog_vs_MB
chr3:89077191-89077254	m54284U.200831.121835.119603857.ccs.44474.4	Ash1l_14	4	-0.016897317	-0.339036362	None	72hrMyog_vs_MB
chr5:150643198-150643217	m54284U.200831.121835.119604252.ccs.56237.2	N4bp2l2_6	2	-0.017990246	-0.02621662	None	72hrMyog_vs_MB
chr1:152090247-152090294	m54284U.200831.121835.119604543.ccs.3903.6	1700025G04Rik_1	6	-0.01676934	-1.050327476	None	72hrMyog_vs_MB
chr2:30002302-30002394	m54284U.200831.121835.119605376.ccs.37564.16	Sptan1_3	16	0.036704026	-0.270239318	None	72hrMyog_vs_MB
chr1:153483817-153483856	m54284U.200831.121835.119605500.ccs.4004.4	Dhx9_11	4	-0.03835504	-1.108176092	None	72hrMyog_vs_MB
chr2:130179316-130179387	m54284U.200831.121835.119605725.ccs.41282.69	Snrpb_1	69	-0.3939882	0.310727491	None	72hrMyog_vs_MB
chr4:155563806-155563897	m54284U.200831.121835.119669503.ccs.50993.81	Nadk_1	81	-0.41126546	0.235191211	None	72hrMyog_vs_MB
chr3:81036661-81036735	m54284U.200831.121835.119670778.ccs.44031.10	Pdgfc_1	10	-0.05495166	-0.212462528	None	72hrMyog_vs_MB
chr8:47674826-47674896	m54284U.200831.121835.119801651.ccs.65548.5	Ing2_2	5	-0.024773799	-0.038549865	None	72hrMyog_vs_MB
chr10:76709705-76709754	m54284U.200831.121835.119865787.ccs.6971.3	Col6a1_3	3	0	-0.292372124	None	72hrMyog_vs_MB
chr4:148151862-148151899	m54284U.200831.121835.119867846.ccs.50604.2	Fbxo6_1	2	-0.02251227	0.298666481	None	72hrMyog_vs_MB
chr15:103356330-103356365	m54284U.200831.121835.119868223.ccs.26572.2	Itga5_2	2	-0.026726551	1.922892249	None	72hrMyog_vs_MB
chr6:124822626-124822662	m54284U.200831.121835.119932804.ccs.59099.2	Usp5_3	2	-0.032043006	-0.973574051	None	72hrMyog_vs_MB
chr3:90260282-90260292	m54284U.200831.121835.11993835.ccs.44671.7	Crtc2_1	7	-0.011917351	-0.273602886	None	72hrMyog_vs_MB
chr3:19163012-19163080	m54284U.200831.121835.11994282.ccs.42991.41	Armc1_1	41	-0.24204484	0.240399288	None	72hrMyog_vs_MB
chr7:123124147-123124229	m54284U.200831.121835.11994341.ccs.63310.63	Tnrc6a_2	63	-0.20617427	0.051548878	None	72hrMyog_vs_MB
chr6:66875356-66875385	m54284U.200831.121835.11995079.ccs.57485.5	Gm9794_4	5	-0.039527014	-0.873186955	None	72hrMyog_vs_MB
chr1:90810642-90810721	m54284U.200831.121835.119998914.ccs.2449.3	Col6a3_28	3	-0.027930755	-0.755717684	None	72hrMyog_vs_MB
chr2:119167796-119167829	m54284U.200831.121835.119998999.ccs.40651.7	Gchfr_1	7	-0.073417425	-0.655852037	None	72hrMyog_vs_MB
chr5:121452234-121452406	m54284U.200831.121835.119999010.ccs.54487.25	Erp29_2	25	-0.11923457	0.029104281	None	72hrMyog_vs_MB
chr7:128003946-128003993	m54284U.200831.121835.120062506.ccs.63777.6	Trim72_1	6	0.17820011	2.721828449	None	72hrMyog_vs_MB
chr11:74925794-74925938	m54284U.200831.121835.120062983.ccs.11770.35	Smg6_1	35	-0.040743724	0.192247435	None	72hrMyog_vs_MB
chr6:97205552-97205654	m54284U.200831.121835.120063272.ccs.58326.55	Uba3_2	55	-0.3067262	0.145961946	None	72hrMyog_vs_MB
chr5:96997691-96997762	m54284U.200831.121835.120063892.ccs.53408.15	Bmp2k_1	15	-0.11987581	0.73285287	None	72hrMyog_vs_MB
chr5:104480172-104480220	m54284U.200831.121835.120128390.ccs.53633.7	Pkd2_3	7	-0.07170438	-0.373831875	None	72hrMyog_vs_MB
chr1:52232741-52232864	m54284U.200831.121835.120129312.ccs.1067.9	Gls_1	9	-0.063705966	-0.671322525	None	72hrMyog_vs_MB
chr15:59374236-59374298	m54284U.200831.121835.120129878.ccs.24277.35	Nsmce2_1	35	-0.17704569	-0.418690989	None	72hrMyog_vs_MB
chr13:23544464-23544466	m54284U.200831.121835.120193998.ccs.18189.4	Hist1h3f_1	4	-0.032008365	0.086429542	None	72hrMyog_vs_MB
chr11:67185250-67185258	m54284U.200831.121835.120195092.ccs.11065.2	Myh1_8	2	0.054485414	-0.347812412	None	72hrMyog_vs_MB
chr3:88155813-88155843	m54284U.200831.121835.120258953.ccs.44247.10	Mef2d_5	10	0.14832063	-0.187869266	None	72hrMyog_vs_MB
chr9:46208718-46208763	m54284U.200831.121835.120259053.ccs.69742.6	Sik3_1	6	0.014510566	-0.419356938	None	72hrMyog_vs_MB
chr2:75659236-75659324	m54284U.200831.121835.120259237.ccs.39076.162	Hnrnpa3_1	162	-0.40609738	0.056316173	None	72hrMyog_vs_MB
chr2:75659236-75659324	m54284U.200831.121835.120259237.ccs.39076.162	Gm24574_1	162	-0.40609738	0.056316173	None	72hrMyog_vs_MB
chr2:59160871-59160875	m54284U.200831.121835.120259267.ccs.38637.4	Pkp4_3	4	-0.0209679	-0.243776758	None	72hrMyog_vs_MB
chr14:78618611-78618612	m54284U.200831.121835.120261262.ccs.22591.2	Dgkh_1	2	0	-0.293876142	None	72hrMyog_vs_MB
chr16:45158900-45158912	m54284U.200831.121835.120390174.ccs.28003.3	Atg3_1	3	-0.034647163	-0.057091108	None	72hrMyog_vs_MB
chr15:101266860-101266878	m54284U.200831.121835.120390181.ccs.26284.2	Nr4a1_2	2	-0.010380897	-0.346963578	None	72hrMyog_vs_MB
chr6:85587613-85587693	m54284U.200831.121835.120457184.ccs.57901.12	Alms1_1	12	-0.06717043	-0.471402148	None	72hrMyog_vs_MB
chr19:29522506-29522527	m54284U.200831.121835.120457353.ccs.35535.2	Ric1_2	2	-0.012199256	0.398089391	None	72hrMyog_vs_MB
chr2:35197370-35197413	m54284U.200831.121835.120521637.ccs.38081.3	Rab14_5	3	-0.015688289	-0.445865341	None	72hrMyog_vs_MB
chr4:133753909-133754008	m54284U.200831.121835.120523355.ccs.49826.20	Arid1a_15	20	-0.09223627	-0.412534323	None	72hrMyog_vs_MB
chr11:107052917-107052929	m54284U.200831.121835.120586614.ccs.13982.4	Bptf_7	4	-0.03351743	-0.439932227	None	72hrMyog_vs_MB
chr10:40349326-40349412	m54284U.200831.121835.120587183.ccs.6156.12	Cdk19_1	12	-0.0807985	0.324027469	None	72hrMyog_vs_MB
chr16:4785632-4785675	m54284U.200831.121835.120587864.ccs.26695.3	Cdip1_3	3	0.024914082	0.528514859	None	72hrMyog_vs_MB
chr9:121749210-121749427	m54284U.200831.121835.12059041.ccs.72775.15	Nktr_8	15	-0.021366864	0.400765648	None	72hrMyog_vs_MB
chr7:28277727-28277757	m54284U.200831.121835.12059431.ccs.60607.6	Eid2b_1	6	-0.041863814	-0.115581864	None	72hrMyog_vs_MB
chr9:102720147-102720156	m54284U.200831.121835.12059700.ccs.71757.14	Amotl2_2	14	0	-0.308907438	None	72hrMyog_vs_MB
chr13:13590331-13590440	m54284U.200831.121835.12060549.ccs.17987.17	Lyst_1	17	-0.12805952	0.143556085	None	72hrMyog_vs_MB
chr3:14863508-14863513	m54284U.200831.121835.120652102.ccs.42979.8	Car3_1	8	-0.05487109	-0.424696636	None	72hrMyog_vs_MB
chr17:56290480-56290524	m54284U.200831.121835.120652571.ccs.31291.15	Plin3_1	15	-0.090446636	-0.317513665	None	72hrMyog_vs_MB
chr11:115583363-115583370	m54284U.200831.121835.120654099.ccs.14210.2	Nup85_2	2	-0.022412878	-0.278237208	None	72hrMyog_vs_MB
chr16:62846868-62846880	m54284U.200831.121835.120718087.ccs.28277.2	Arl13b_3	2	-0.020600712	-0.398566076	None	72hrMyog_vs_MB
chr16:14361553-14361613	m54284U.200831.121835.120718525.ccs.26950.36	Abcc1_1	36	-0.2453988	0.281616866	None	72hrMyog_vs_MB
chr8:79639849-79640049	m54284U.200831.121835.120784420.ccs.66287.14	Otud4_7	14	-0.100878954	0.227444028	None	72hrMyog_vs_MB
chr5:90285110-90285145	m54284U.200831.121835.120784709.ccs.53200.4	Ankrd17_8	4	-0.010480678	0.039053115	None	72hrMyog_vs_MB
chr3:89393227-89393234	m54284U.200831.121835.120784787.ccs.44530.2	Zbtb7b_2	2	-0.011607589	-0.277951291	None	72hrMyog_vs_MB
chr18:10812099-10812100	m54284U.200831.121835.120848938.ccs.32510.2	Mib1_10	2	-0.01022864	-0.113815608	None	72hrMyog_vs_MB
chr5:115272870-115272899	m54284U.200831.121835.120849457.ccs.54168.73	Rnf10_3	73	-0.25747675	0.223308302	None	72hrMyog_vs_MB
chr14:20793986-20794094	m54284U.200831.121835.120850031.ccs.20744.69	Camk2g_5	69	-0.43966356	0.0965124	None	72hrMyog_vs_MB
chr9:44821029-44821073	m54284U.200831.121835.120850264.ccs.69608.7	Kmt2a_9	7	-0.025432415	-0.40481516	None	72hrMyog_vs_MB
chr4:118359987-118360009	m54284U.200831.121835.120850689.ccs.48913.5	Hyi_1	5	0.012430515	-0.456260201	None	72hrMyog_vs_MB
chr10:82866757-82866758	m54284U.200831.121835.120850960.ccs.7596.2	Eid3_1	2	0	-0.163582426	None	72hrMyog_vs_MB
chr1:43092449-43092483	m54284U.200831.121835.120851274.ccs.799.4	Tgfbrap1_1	4	0.0273963	-0.004302926	None	72hrMyog_vs_MB
chr8:92827615-92827647	m54284U.200831.121835.120915416.ccs.67150.3	Mmp2_2	3	-0.014436149	-0.613885478	None	72hrMyog_vs_MB
chr2:91596041-91596085	m54284U.200831.121835.120916800.ccs.40026.3	Snord67_1	3	-0.06569093	-0.729018573	None	72hrMyog_vs_MB
chr2:91596041-91596085	m54284U.200831.121835.120916800.ccs.40026.3	Ckap5_5	3	-0.06569093	-0.729018573	None	72hrMyog_vs_MB
chr7:126812656-126812681	m54284U.200831.121835.120980062.ccs.63511.2	Fam57b_1	2	0.052804172	-0.400384728	None	72hrMyog_vs_MB
chr3:113629998-113630013	m54284U.200831.121835.121045535.ccs.45728.2	Rnpc3_1	2	-0.011917351	-0.026206424	None	72hrMyog_vs_MB
chr2:154504626-154504627	m54284U.200831.121835.121047369.ccs.41860.3	Cbfa2t2_2	3	-0.020535816	-0.798275084	None	72hrMyog_vs_MB
chr16:44139276-44139279	m54284U.200831.121835.121047879.ccs.27973.2	Atp6v1a_1	2	-0.018178068	0.221893928	None	72hrMyog_vs_MB
chr17:23740340-23740403	m54284U.200831.121835.121111084.ccs.29454.6	Paqr4_1	6	-0.034457624	-0.219777998	None	72hrMyog_vs_MB
chrX:101532730-101532942	m54284U.200831.121835.121112570.ccs.74086.27	Taf1_1	27	-0.10328974	-0.25850681	None	72hrMyog_vs_MB
chr6:113237858-113237942	m54284U.200831.121835.121112957.ccs.58525.9	Mtmr14_1	9	-0.010863495	-0.077861276	None	72hrMyog_vs_MB
chr14:18270957-18271023	m54284U.200831.121835.121112978.ccs.20616.40	Rpl15_1	40	-0.27623522	0.143054764	None	72hrMyog_vs_MB
chr2:119034815-119034883	m54284U.200831.121835.121177054.ccs.40621.3	Rpusd2_1	3	-0.02937114	0.107451218	None	72hrMyog_vs_MB
chr13:23575762-23575769	m54284U.200831.121835.121177235.ccs.18199.7	Hist1h3d_2	7	-0.06342604	0.115582589	None	72hrMyog_vs_MB
chr3:96104758-96104794	m54284U.200831.121835.121177400.ccs.44961.3	Otud7b_2	3	-0.00562455	-0.31693505	None	72hrMyog_vs_MB
chr7:28598152-28598176	m54284U.200831.121835.121177510.ccs.60662.20	Pak4_2	20	-0.14393823	0.066837817	None	72hrMyog_vs_MB
chr3:122563879-122563914	m54284U.200831.121835.121241975.ccs.45907.5	Fnbp1l_5	5	-0.04077194	-0.531537035	None	72hrMyog_vs_MB
chr15:88712773-88712793	m54284U.200831.121835.121242601.ccs.25498.2	Brd1_1	2	-0.005625758	-0.899279312	None	72hrMyog_vs_MB
chr15:100227779-100227967	m54284U.200831.121835.121242758.ccs.26229.36	Atf1_1	36	-0.22621225	0.325340643	None	72hrMyog_vs_MB
chr3:119743210-119743212	m54284U.200831.121835.121243792.ccs.45828.2	Gm42664_1	2	-0.026694842	-0.525929074	None	72hrMyog_vs_MB
chr18:67724518-67724609	m54284U.200831.121835.12124934.ccs.33892.18	Ptpn2_2	18	-0.094405495	0.219929132	None	72hrMyog_vs_MB
chr10:105841105-105841107	m54284U.200831.121835.12125209.ccs.8105.2	Ccdc59_3	2	0.010550813	0.146622177	None	72hrMyog_vs_MB
chr1:74588111-74588150	m54284U.200831.121835.12125649.ccs.1853.3	Zfp142_1	3	-0.031746652	-0.016191446	None	72hrMyog_vs_MB
chr15:85859993-85860074	m54284U.200831.121835.121307339.ccs.25454.7	Gtse1_2	7	-0.046713375	-1.294673625	None	72hrMyog_vs_MB
chr4:75278287-75278306	m54284U.200831.121835.121307550.ccs.48123.2	Dmac1_1	2	-0.019097073	0.197789229	None	72hrMyog_vs_MB
chr11:69095244-69095281	m54284U.200831.121835.121372916.ccs.11207.4	Per1_1	4	-0.011455723	-0.341435041	None	72hrMyog_vs_MB
chr3:53103021-53103025	m54284U.200831.121835.121438525.ccs.43567.2	C130075A20Rik_3	2	-0.033910286	-0.419590114	None	72hrMyog_vs_MB
chr13:100060751-100060754	m54284U.200831.121835.121440288.ccs.19965.4	Bdp1_2	4	-0.02301572	-0.969646335	None	72hrMyog_vs_MB
chrX:163958367-163958440	m54284U.200831.121835.121504141.ccs.74858.9	Zrsr2_1	9	-0.012111843	-0.079800648	None	72hrMyog_vs_MB
chr7:127026253-127026305	m54284U.200831.121835.121504500.ccs.63553.6	Maz_1	6	-0.02740543	-0.895098334	None	72hrMyog_vs_MB
chr17:39847066-39848100	m54284U.200831.121835.121504950.ccs.30780.21785	CT010467.1_1	21785	-0.009831619	1.171924608	None	72hrMyog_vs_MB
chr17:39847066-39848100	m54284U.200831.121835.121504950.ccs.30780.21785	AY036118_1	21785	-0.009831619	1.171924608	None	72hrMyog_vs_MB
chr5:133475079-133475110	m54284U.200831.121835.121505365.ccs.55187.10	Gm10051_2	10	-0.060144093	-0.181207615	None	72hrMyog_vs_MB
chr4:153981590-153981592	m54284U.200831.121835.121570201.ccs.50944.2	Cep104_2	2	-0.011125868	-0.511605844	None	72hrMyog_vs_MB
chr19:53600386-53600464	m54284U.200831.121835.121570979.ccs.36408.104	Smc3_1	104	-0.4036536	-0.155597028	None	72hrMyog_vs_MB
chr9:25151671-25151836	m54284U.200831.121835.121571829.ccs.69096.35	Herpud2_1	35	0.16644983	0.419704234	None	72hrMyog_vs_MB
chrX:7697181-7697218	m54284U.200831.121835.121635814.ccs.72983.9	Gpkow_1	9	-0.09979385	-0.192044605	None	72hrMyog_vs_MB
chr18:10106346-10106451	m54284U.200831.121835.121700697.ccs.32474.6	Rock1_1	6	-0.04995419	0.385277617	None	72hrMyog_vs_MB
chr12:56345835-56345881	m54284U.200831.121835.121701248.ccs.15677.5	Mbip_1	5	-0.035575397	0.324622809	None	72hrMyog_vs_MB
chr17:6079834-6079869	m54284U.200831.121835.121703045.ccs.28979.13	Gtf2h5_1	13	-0.10886341	0.009718447	None	72hrMyog_vs_MB
chr16:87432483-87432564	m54284U.200831.121835.121766326.ccs.28429.37	Ltn1_3	37	-0.20189519	-0.017202516	None	72hrMyog_vs_MB
chr1:34225831-34225987	m54284U.200831.121835.121767476.ccs.469.21	Dst_3	21	-0.045887575	0.000315439	None	72hrMyog_vs_MB
chr5:65644131-65644137	m54284U.200831.121835.121832081.ccs.52738.3	Pds5a_5	3	-0.026040288	0.094944908	None	72hrMyog_vs_MB
chr1:90998713-90998869	m54284U.200831.121835.121833338.ccs.2463.52	Lrrfip1_3	52	-0.20193535	0.643812616	None	72hrMyog_vs_MB
chr13:63245829-63245956	m54284U.200831.121835.121833991.ccs.19217.15	Gm47586_7	15	0.004570929	-0.174998517	None	72hrMyog_vs_MB
chr7:90442783-90442933	m54284U.200831.121835.121834263.ccs.62314.21	Crebzf_4	21	-0.12913771	-0.162174784	None	72hrMyog_vs_MB
chr2:114050352-114050401	m54284U.200831.121835.121897267.ccs.40464.2	Actc1_4	2	0.06230509	-0.24755145	None	72hrMyog_vs_MB
chr18:36299937-36299969	m54284U.200831.121835.12191331.ccs.33079.3	Igip_1	3	-0.044521336	-0.728041246	None	72hrMyog_vs_MB
chr4:147868478-147868547	m54284U.200831.121835.12191361.ccs.50566.14	Miip_1	14	-0.07427181	-0.32389194	None	72hrMyog_vs_MB
chr2:91649757-91649804	m54284U.200831.121835.121962885.ccs.40036.8	Zfp408_1	8	0.07295198	0.542524956	None	72hrMyog_vs_MB
chr8:13494510-13494554	m54284U.200831.121835.121963927.ccs.64789.4	Gas6_1	4	-0.012993757	0.222827019	None	72hrMyog_vs_MB
chr5:91963121-91963131	m54284U.200831.121835.122029200.ccs.53261.6	Rchy1_2	6	-0.0265377	0.098468032	None	72hrMyog_vs_MB
chr12:24651342-24651403	m54284U.200831.121835.122030107.ccs.15158.11	Klf11_1	11	-0.062473428	0.371190597	None	72hrMyog_vs_MB
chr13:12733850-12733935	m54284U.200831.121835.122030667.ccs.17919.3	Gm7042_1	3	-0.048374135	-0.101868708	None	72hrMyog_vs_MB
chr7:27333621-27333655	m54284U.200831.121835.122159302.ccs.60556.7	Ltbp4_2	7	-0.04632519	-0.36319301	None	72hrMyog_vs_MB
chr19:4877846-4877895	m54284U.200831.121835.122159590.ccs.34460.17	Actn3_2	17	0.33694723	-0.03590233	None	72hrMyog_vs_MB
chr7:45034174-45034195	m54284U.200831.121835.122225633.ccs.61199.2	Prr12_4	2	-0.016642157	-0.297842526	None	72hrMyog_vs_MB
chr15:59362012-59362013	m54284U.200831.121835.122227387.ccs.24272.2	Washc5_1	2	-0.014568438	-0.910123537	None	72hrMyog_vs_MB
chr10:128821611-128821616	m54284U.200831.121835.122290247.ccs.8976.5	Ormdl2_1	5	-0.057080444	-0.180890216	None	72hrMyog_vs_MB
chr2:118111887-118111970	m54284U.200831.121835.122290967.ccs.40522.426	Thbs1_1	426	-0.8342631	-0.041951117	None	72hrMyog_vs_MB
chr14:61599529-61599590	m54284U.200831.121835.122355754.ccs.22031.4	Trim13_1	4	-0.043964937	0.002522168	None	72hrMyog_vs_MB
chr10:120112740-120112768	m54284U.200831.121835.122356355.ccs.8400.3	Helb_2	3	-0.017057676	-0.3617501	None	72hrMyog_vs_MB
chr9:55208941-55209019	m54284U.200831.121835.122356460.ccs.69999.26	Fbxo22_2	26	-0.1557966	-0.160765199	None	72hrMyog_vs_MB
chr9:20976677-20976793	m54284U.200831.121835.122356785.ccs.68764.23	S1pr2_1	23	-0.08358692	-1.498351175	None	72hrMyog_vs_MB
chr1:134800208-134800241	m54284U.200831.121835.122357569.ccs.3332.2	Gm37949_1	2	-0.011455723	-0.723333548	None	72hrMyog_vs_MB
chr1:177446899-177446967	m54284U.200831.121835.122358372.ccs.4815.3	Zbtb18_5	3	0.119413264	-0.800694827	None	72hrMyog_vs_MB
chr14:27038988-27039043	m54284U.200831.121835.122422710.ccs.20971.5	Il17rd_1	5	-0.032449353	-0.315372741	None	72hrMyog_vs_MB
chr11:119297821-119297823	m54284U.200831.121835.122487221.ccs.14489.2	Eif4a3_2	2	-0.03015821	-0.046742633	None	72hrMyog_vs_MB
chr8:26015592-26015622	m54284U.200831.121835.122488019.ccs.65178.16	Fnta_1	16	-0.09933446	-0.269297005	None	72hrMyog_vs_MB
chr16:93683194-93683216	m54284U.200831.121835.122488692.ccs.28660.4	Cbr3_1	4	-0.037681323	-0.692619748	None	72hrMyog_vs_MB
chr5:23773667-23773669	m54284U.200831.121835.122489231.ccs.51614.2	Pus7_5	2	0.047414515	0.028123184	None	72hrMyog_vs_MB
chr6:83150456-83150457	m54284U.200831.121835.122553056.ccs.57756.2	Rtkn_3	2	0	-0.502970334	None	72hrMyog_vs_MB
chr12:112610694-112610776	m54284U.200831.121835.122554157.ccs.17457.19	Inf2_3	19	-0.010662501	-1.150808914	None	72hrMyog_vs_MB
chr3:108562358-108562435	m54284U.200831.121835.12257695.ccs.45657.8	Tmem167b_1	8	-0.04193729	0.155824917	None	72hrMyog_vs_MB
chr14:101840500-101840593	m54284U.200831.121835.12257698.ccs.22728.5	Lmo7_1	5	0.12897542	0.911201452	None	72hrMyog_vs_MB
chr10:59221881-59221952	m54284U.200831.121835.122618035.ccs.6417.4	Sowahc_2	4	-0.024523187	0.104310016	None	72hrMyog_vs_MB
chr12:16965449-16965634	m54284U.200831.121835.122618737.ccs.15051.16	Rock2_13	16	0.0468802	-0.02652161	None	72hrMyog_vs_MB
chr7:66689510-66689576	m54284U.200831.121835.122619926.ccs.61693.10	Asb7_1	10	-0.039160375	0.115770637	None	72hrMyog_vs_MB
chr10:115229241-115229256	m54284U.200831.121835.122683921.ccs.8251.6	Tbc1d15_1	6	-0.016104056	-0.180428485	None	72hrMyog_vs_MB
chr11:78176626-78176689	m54284U.200831.121835.122684832.ccs.12157.8	Nek8_1	8	-0.050916743	-0.086426978	None	72hrMyog_vs_MB
chr4:46601900-46601906	m54284U.200831.121835.122685570.ccs.47647.2	Coro2a_1	2	-0.022687668	-0.043087938	None	72hrMyog_vs_MB
chr1:137967172-137967173	m54284U.200831.121835.122685880.ccs.3634.2	A430106G13Rik_1	2	-0.011419406	-0.772315611	None	72hrMyog_vs_MB
chr2:103485048-103485146	m54284U.200831.121835.122686133.ccs.40240.20	Cat_1	20	-0.15495804	-0.214974009	None	72hrMyog_vs_MB
chr5:33335545-33335618	m54284U.200831.121835.122749891.ccs.52042.43	Maea_1	43	-0.2595219	0.006181546	None	72hrMyog_vs_MB
chr17:26244124-26244213	m54284U.200831.121835.122750002.ccs.29826.15	Fam234a_1	15	-0.008923342	0.258958613	None	72hrMyog_vs_MB
chr11:6397120-6397124	m54284U.200831.121835.122751397.ccs.9334.2	Zmiz2_3	2	-0.012109761	0.282604241	None	72hrMyog_vs_MB
chr15:27831412-27831464	m54284U.200831.121835.122814522.ccs.23579.4	Trio_22	4	0.047883417	-0.451180714	None	72hrMyog_vs_MB
chr5:113191638-113191646	m54284U.200831.121835.122815396.ccs.54008.2	2900026A02Rik_3	2	0	-0.299577216	None	72hrMyog_vs_MB
chr14:47472565-47472645	m54284U.200831.121835.122880134.ccs.21470.14	Fbxo34_1	14	-0.08507222	0.060291007	None	72hrMyog_vs_MB
chr1:63113713-63113727	m54284U.200831.121835.122881938.ccs.1508.4	Ino80d_3	4	-0.020050406	-0.395329814	None	72hrMyog_vs_MB
chr4:45012318-45012374	m54284U.200831.121835.122882369.ccs.47573.3	Zbtb5_1	3	-0.034710493	-0.16052417	None	72hrMyog_vs_MB
chr4:123407674-123407750	m54284U.200831.121835.122946024.ccs.49148.5	Macf1_27	5	-0.035027813	-0.335290218	None	72hrMyog_vs_MB
chr13:8991819-8991853	m54284U.200831.121835.122947460.ccs.17792.3	Gtpbp4_5	3	-0.025694476	-0.596778817	None	72hrMyog_vs_MB
chr9:31177113-31177140	m54284U.200831.121835.122947652.ccs.69163.3	Aplp2_4	3	0	-0.080583565	None	72hrMyog_vs_MB
chr7:24547148-24547258	m54284U.200831.121835.123011642.ccs.60359.18	Xrcc1_1	18	-0.11892526	-0.312684863	None	72hrMyog_vs_MB
chr9:44112886-44112920	m54284U.200831.121835.123012130.ccs.69442.2	Rnf26_3	2	-0.018811727	-0.423305148	None	72hrMyog_vs_MB
chr16:20302321-20302376	m54284U.200831.121835.123012281.ccs.27269.25	Parl_1	25	-0.16414532	0.079550188	None	72hrMyog_vs_MB
chr8:111521951-111522017	m54284U.200831.121835.123013095.ccs.67918.6	Wdr59_1	6	-0.039193332	-0.307042124	None	72hrMyog_vs_MB
chr5:135372030-135372035	m54284U.200831.121835.123013293.ccs.55337.3	Nsun5_2	3	-0.018647429	-0.086322733	None	72hrMyog_vs_MB
chr4:55013413-55013504	m54284U.200831.121835.123013459.ccs.47777.4	Zfp462_5	4	-0.02531908	-0.212522348	None	72hrMyog_vs_MB
chr10:128085135-128085206	m54284U.200831.121835.123013881.ccs.8780.6	Mir677_2	6	-0.052610796	-0.515443917	None	72hrMyog_vs_MB
chr10:128085135-128085206	m54284U.200831.121835.123013881.ccs.8780.6	Atp5b_2	6	-0.052610796	-0.515443917	None	72hrMyog_vs_MB
chr2:174415832-174415935	m54284U.200831.121835.123076871.ccs.42662.21	Nelfcd_1	21	-0.079322405	-0.214767705	None	72hrMyog_vs_MB
chr1:93280491-93280492	m54284U.200831.121835.123076995.ccs.2592.2	Sned1_1	2	-0.013535993	-0.687173984	None	72hrMyog_vs_MB
chr5:104503488-104503537	m54284U.200831.121835.123077170.ccs.53643.4	Pkd2_2	4	-0.01665938	-0.525618151	None	72hrMyog_vs_MB
chr12:85030592-85030698	m54284U.200831.121835.123077664.ccs.16546.15	Ylpm1_7	15	-0.062823854	-0.136783815	None	72hrMyog_vs_MB
chr3:133480316-133480319	m54284U.200831.121835.123077982.ccs.46234.6	Tet2_2	6	0.035644513	-0.310381475	None	72hrMyog_vs_MB
chr18:34221081-34221083	m54284U.200831.121835.123079101.ccs.32831.2	Apc_3	2	-0.025621649	0.110630027	None	72hrMyog_vs_MB
chr7:75717230-75717272	m54284U.200831.121835.123144555.ccs.61869.4	Akap13_2	4	-0.012304018	-0.166690591	None	72hrMyog_vs_MB
chr14:75761970-75762051	m54284U.200831.121835.123144724.ccs.22523.5	Slc25a30_1	5	-0.00562455	-0.472743095	None	72hrMyog_vs_MB
chr14:46895082-46895162	m54284U.200831.121835.123208944.ccs.21421.5	Gm48958_2	5	-0.016163884	-0.11968898	None	72hrMyog_vs_MB
chr4:119195375-119195466	m54284U.200831.121835.12321399.ccs.48959.10	Svbp_1	10	0.0868711	0.136655831	None	72hrMyog_vs_MB
chr15:89591850-89591896	m54284U.200831.121835.12321562.ccs.25663.6	Rabl2_1	6	-0.05849768	-0.479916407	None	72hrMyog_vs_MB
chr2:71883444-71883460	m54284U.200831.121835.12321693.ccs.38947.2	Pdk1_1	2	0.03474574	-0.461213013	None	72hrMyog_vs_MB
chr1:54417849-54417863	m54284U.200831.121835.12321919.ccs.1102.2	Gtf3c3_3	2	-0.012747787	-0.547034849	None	72hrMyog_vs_MB
chr11:72215022-72215063	m54284U.200831.121835.123274629.ccs.11608.4	Med31_1	4	-0.036503173	0.004635876	None	72hrMyog_vs_MB
chr2:65238463-65238492	m54284U.200831.121835.123275227.ccs.38768.19	Cobll1_4	19	-0.109308966	-1.068280774	None	72hrMyog_vs_MB
chr5:34459126-34459147	m54284U.200831.121835.123275926.ccs.52132.3	Fam193a_2	3	0	0.032318053	None	72hrMyog_vs_MB
chrX:162566938-162566939	m54284U.200831.121835.123339196.ccs.74839.2	Gm7331_1	2	-0.011137654	-0.059978241	None	72hrMyog_vs_MB
chr3:19188219-19188268	m54284U.200831.121835.123340546.ccs.42992.16	Mtfr1_1	16	-0.094962135	0.086856668	None	72hrMyog_vs_MB
chr11:83977155-83977156	m54284U.200831.121835.123340743.ccs.12488.2	Synrg_1	2	0.03441446	-0.520627985	None	72hrMyog_vs_MB
chr7:4925821-4925822	m54284U.200831.121835.123404680.ccs.59907.2	Ssc5d_1	2	-0.006756485	0.600059809	None	72hrMyog_vs_MB
chr4:43536066-43536138	m54284U.200831.121835.123405580.ccs.47456.7	Tln1_12	7	-0.052570842	-0.215126923	None	72hrMyog_vs_MB
chr5:105732101-105732102	m54284U.200831.121835.123405651.ccs.53663.2	Lrrc8d_3	2	-0.008682823	-0.827412308	None	72hrMyog_vs_MB
chr14:54253850-54253927	m54284U.200831.121835.123406761.ccs.21687.18	Dad1_1	18	-0.16145207	0.005689997	None	72hrMyog_vs_MB
chr9:44319756-44319806	m54284U.200831.121835.123407130.ccs.69481.3	C2cd2l_1	3	0.0453749	-0.198855316	None	72hrMyog_vs_MB
chr1:93803950-93803981	m54284U.200831.121835.123470138.ccs.2678.4	Ing5_1	4	-0.039451364	-0.002154281	None	72hrMyog_vs_MB
chr1:189922379-189922412	m54284U.200831.121835.123535664.ccs.5352.5	Smyd2_1	5	-0.038329434	-0.261441322	None	72hrMyog_vs_MB
chr8:70302766-70302844	m54284U.200831.121835.123536075.ccs.65893.21	Cope_1	21	0.00133603	-0.328376334	None	72hrMyog_vs_MB
chr9:20815023-20815056	m54284U.200831.121835.123536297.ccs.68712.8	Col5a3_3	8	-0.039081737	-0.894026816	None	72hrMyog_vs_MB
chr7:16824154-16824186	m54284U.200831.121835.123536841.ccs.60128.4	Strn4_3	4	-0.008934677	-0.28776135	None	72hrMyog_vs_MB
chr11:101071148-101071188	m54284U.200831.121835.123536975.ccs.13460.2	Naglu_2	2	0	-0.756640548	None	72hrMyog_vs_MB
chr16:33726752-33726756	m54284U.200831.121835.123537606.ccs.27767.6	Heg1_2	6	0.112811565	0.248049418	None	72hrMyog_vs_MB
chr19:55315988-55316035	m54284U.200831.121835.123538248.ccs.36473.35	Zdhhc6_1	35	-0.2126736	0.326616821	None	72hrMyog_vs_MB
chr7:121127711-121127712	m54284U.200831.121835.123601569.ccs.63248.2	Otoa_1	2	0	-0.452561575	None	72hrMyog_vs_MB
chr16:17377179-17377180	m54284U.200831.121835.123602500.ccs.27098.2	Pi4ka_2	2	-0.01969984	0.346999583	None	72hrMyog_vs_MB
chr13:106947125-106947178	m54284U.200831.121835.123602916.ccs.20169.15	Dimt1_1	15	-0.11003546	0.029938158	None	72hrMyog_vs_MB
chr7:5031170-5031171	m54284U.200831.121835.123666632.ccs.59924.2	Zfp865_3	2	-0.015916763	-0.591617406	None	72hrMyog_vs_MB
chr1:90778882-90779006	m54284U.200831.121835.123668440.ccs.2417.5	Col6a3_5	5	-0.034691203	-0.610254747	None	72hrMyog_vs_MB
chr6:11907413-11907469	m54284U.200831.121835.123799817.ccs.56398.10	Ndufa4_1	10	0.08256342	0.136181632	None	72hrMyog_vs_MB
chr9:53536608-53536741	m54284U.200831.121835.123799889.ccs.69934.20	Atm_4	20	-0.11248168	0.039572773	None	72hrMyog_vs_MB
chr8:128363313-128363314	m54284U.200831.121835.123863745.ccs.68415.4	Nrp1_3	4	-0.02723901	-0.834404291	None	72hrMyog_vs_MB
chr14:118968013-118968024	m54284U.200831.121835.123864397.ccs.22880.12	Dnajc3_2	12	-0.008934677	-0.247628017	None	72hrMyog_vs_MB
chr19:41911957-41912041	m54284U.200831.121835.123864524.ccs.35966.99	Pgam1_1	99	-0.52939564	-0.075128429	None	72hrMyog_vs_MB
chr4:43540550-43540556	m54284U.200831.121835.123865846.ccs.47467.30	Tln1_7	30	-0.019130098	0.108814645	None	72hrMyog_vs_MB
chr13:46771859-46771860	m54284U.200831.121835.12387537.ccs.18613.2	Kif13a_1	2	-0.013141358	-0.907503356	None	72hrMyog_vs_MB
chr9:70678948-70679117	m54284U.200831.121835.12387671.ccs.70780.58	Adam10_1	58	-0.28108612	0.288887581	None	72hrMyog_vs_MB
chr6:71905119-71905142	m54284U.200831.121835.12388096.ccs.57587.2	Ptcd3_3	2	-0.005459933	-0.800950744	None	72hrMyog_vs_MB
chr11:105126428-105126494	m54284U.200831.121835.12388419.ccs.13789.19	Mettl2_1	19	-0.13388756	-0.041208188	None	72hrMyog_vs_MB
chr9:99629827-99629887	m54284U.200831.121835.123929998.ccs.71653.15	Dzip1l_2	15	-0.10948225	-1.042669059	None	72hrMyog_vs_MB
chr5:64320621-64320657	m54284U.200831.121835.123930142.ccs.52631.2	Gm6044_2	2	0.049907364	0.138390101	None	72hrMyog_vs_MB
chr10:41481366-41481367	m54284U.200831.121835.123994189.ccs.6182.2	Mical1_4	2	-0.021011963	-0.459386488	None	72hrMyog_vs_MB
chr7:92874192-92874232	m54284U.200831.121835.123994918.ccs.62357.15	Ddias_1	15	-0.11744874	-0.278632834	None	72hrMyog_vs_MB
chr9:108494395-108494492	m54284U.200831.121835.123995123.ccs.72164.5	Usp19_8	5	0.019374052	-0.446153941	None	72hrMyog_vs_MB
chr4:141874889-141874942	m54284U.200831.121835.123996446.ccs.50508.14	Efhd2_2	14	-0.046574112	-0.514310999	None	72hrMyog_vs_MB
chr12:116256056-116256059	m54284U.200831.121835.123996538.ccs.17643.2	Wdr60_2	2	-0.01597267	-0.296328515	None	72hrMyog_vs_MB
chrX:19167133-19167273	m54284U.200831.121835.124062362.ccs.73198.31	Gm14636_2	31	-0.18876252	-0.201289456	None	72hrMyog_vs_MB
chr12:70111572-70111609	m54284U.200831.121835.124126043.ccs.15891.2	Nin_9	2	-0.020415537	-0.310267999	None	72hrMyog_vs_MB
chr13:58127413-58127446	m54284U.200831.121835.124127400.ccs.19073.2	Hnrnpa0_2	2	-0.013521497	0.31446518	None	72hrMyog_vs_MB
chr14:116925865-116925906	m54284U.200831.121835.124191294.ccs.22852.3	Gpc6_1	3	-0.01217506	-1.365692339	None	72hrMyog_vs_MB
chr1:88277455-88277622	m54284U.200831.121835.124191547.ccs.2356.83	Hjurp_1	83	-0.39944333	-0.107846787	None	72hrMyog_vs_MB
chr8:56551133-56551154	m54284U.200831.121835.124192277.ccs.65650.2	Fbxo8_1	2	-0.028702477	0.040604429	None	72hrMyog_vs_MB
chr6:140623858-140623890	m54284U.200831.121835.124192550.ccs.59516.5	Aebp2_4	5	0.004464119	-0.157433381	None	72hrMyog_vs_MB
chr10:45335693-45335845	m54284U.200831.121835.124192769.ccs.6287.35	Bves_1	35	-0.22392567	0.111209332	None	72hrMyog_vs_MB
chr7:102267790-102267834	m54284U.200831.121835.124192914.ccs.62680.16	Stim1_4	16	0.016961781	-0.307841942	None	72hrMyog_vs_MB
chr7:16098579-16098688	m54284U.200831.121835.124193147.ccs.60065.28	Napa_1	28	-0.1771541	0.085197949	None	72hrMyog_vs_MB
chr11:50145050-50145113	m54284U.200831.121835.124256946.ccs.10107.5	Tbc1d9b_1	5	0.03887697	-0.064734571	None	72hrMyog_vs_MB
chr1:135430430-135430508	m54284U.200831.121835.124257201.ccs.3403.77	Ipo9_1	77	-0.2911024	0.074796557	None	72hrMyog_vs_MB
chr14:75786973-75787006	m54284U.200831.121835.124258296.ccs.22528.11	Slc25a30_2	11	-0.08931894	0.082115325	None	72hrMyog_vs_MB
chr13:45389741-45389784	m54284U.200831.121835.124258567.ccs.18553.18	Mylip_1	18	-0.09872162	0.344014521	None	72hrMyog_vs_MB
chr8:111854201-111854351	m54284U.200831.121835.124322555.ccs.67951.36	Cfdp1_2	36	-0.17826076	-0.062346232	None	72hrMyog_vs_MB
chr2:52110585-52110649	m54284U.200831.121835.124322771.ccs.38359.11	Rif1_8	11	-0.034230772	-0.503227622	None	72hrMyog_vs_MB
chr11:69980045-69980047	m54284U.200831.121835.124323094.ccs.11423.2	Elp5_2	2	-0.005761039	-0.19173391	None	72hrMyog_vs_MB
chr2:165310203-165310205	m54284U.200831.121835.124324006.ccs.42416.2	Elmo2_1	2	-0.017979015	-0.846644014	None	72hrMyog_vs_MB
chr19:17122435-17122543	m54284U.200831.121835.124324062.ccs.35302.12	Prune2_3	12	-0.02576836	0.142334024	None	72hrMyog_vs_MB
chrX:134059329-134059394	m54284U.200831.121835.124387727.ccs.74372.16	Cstf2_1	16	-0.112601146	-0.39534659	None	72hrMyog_vs_MB
chr7:127877972-127878013	m54284U.200831.121835.124453398.ccs.63726.2	Zfp646_6	2	-0.018292412	-0.387428633	None	72hrMyog_vs_MB
chr13:22042959-22042966	m54284U.200831.121835.124453784.ccs.18179.6	Hist1h2ag_1	6	-0.04695126	-0.372947707	None	72hrMyog_vs_MB
chr11:101009478-101009534	m54284U.200831.121835.124454432.ccs.13445.19	Atp6v0a1_1	19	-0.11912399	-0.128249241	None	72hrMyog_vs_MB
chr6:17339110-17339149	m54284U.200831.121835.124454606.ccs.56457.4	Cav1_1	4	-0.037576463	-0.425025747	None	72hrMyog_vs_MB
chr5:149052918-149053067	m54284U.200831.121835.124455438.ccs.56176.263	Hmgb1_3	263	-0.8692659	0.171993404	None	72hrMyog_vs_MB
chr13:63244190-63244193	m54284U.200831.121835.124519561.ccs.19208.2	Gm47586_5	2	-0.01022864	-0.327992281	None	72hrMyog_vs_MB
chr2:160872586-160872605	m54284U.200831.121835.124520310.ccs.42252.3	Zhx3_1	3	-0.014556016	-0.54007632	None	72hrMyog_vs_MB
chr14:31001344-31001374	m54284U.200831.121835.124520775.ccs.21039.6	Spcs1_1	6	0.08136397	-0.127982717	None	72hrMyog_vs_MB
chr11:9011125-9011162	m54284U.200831.121835.124521028.ccs.9426.11	Hus1_1	11	-0.05985652	-0.625549368	None	72hrMyog_vs_MB
chrX:8145689-8145752	m54284U.200831.121835.124521077.ccs.73037.79	Rbm3_1	79	-0.34837475	-0.114433293	None	72hrMyog_vs_MB
chr1:60343308-60343372	m54284U.200831.121835.124521210.ccs.1430.12	Cyp20a1_2	12	-0.055893507	-0.245636928	None	72hrMyog_vs_MB
chr11:3189052-3189059	m54284U.200831.121835.12452790.ccs.9051.2	Sfi1_4	2	-0.008776171	-0.182292433	None	72hrMyog_vs_MB
chr12:78445043-78445093	m54284U.200831.121835.12453328.ccs.16168.2	Gm48230_1	2	-0.018077057	-0.185871896	None	72hrMyog_vs_MB
chr3:121426497-121426749	m54284U.200831.121835.12454440.ccs.45845.197	Gm42929_1	197	-0.6896786	0.071833562	None	72hrMyog_vs_MB
chr3:121426497-121426749	m54284U.200831.121835.12454440.ccs.45845.197	Cnn3_1	197	-0.6896786	0.071833562	None	72hrMyog_vs_MB
chr5:129789522-129789536	m54284U.200831.121835.124585215.ccs.55102.2	Gm23245_1	2	-0.007160438	-0.197559511	None	72hrMyog_vs_MB
chr11:32642725-32642809	m54284U.200831.121835.124586263.ccs.9904.27	Fbxw11_1	27	-0.14677992	0.329552643	None	72hrMyog_vs_MB
chr7:100121150-100121161	m54284U.200831.121835.124650442.ccs.62491.2	Pold3_1	2	-0.010221452	-1.089988432	None	72hrMyog_vs_MB
chr4:11485952-11486039	m54284U.200831.121835.124651866.ccs.47003.25	Virma_1	25	-0.15469047	0.306008335	None	72hrMyog_vs_MB
chrX:164980694-164980721	m54284U.200831.121835.124652258.ccs.74869.6	Fancb_1	6	-0.046511766	-0.302322787	None	72hrMyog_vs_MB
chr9:71870118-71870152	m54284U.200831.121835.124716282.ccs.70825.2	Tcf12_3	2	-0.024846671	-0.597329216	None	72hrMyog_vs_MB
chr2:181187325-181187343	m54284U.200831.121835.124716561.ccs.42826.3	Ppdpf_1	3	-0.018130697	-0.140213489	None	72hrMyog_vs_MB
chr10:78409167-78409196	m54284U.200831.121835.124716565.ccs.7097.2	Rrp1_1	2	-0.024002338	-0.39078409	None	72hrMyog_vs_MB
chr2:30286323-30286353	m54284U.200831.121835.124717899.ccs.37638.11	Dolk_4	11	-0.07129938	0.181020701	None	72hrMyog_vs_MB
chr18:34331146-34331188	m54284U.200831.121835.1247236.ccs.32836.14	Srp19_1	14	-0.11737374	0.520487828	None	72hrMyog_vs_MB
chr7:5029447-5029574	m54284U.200831.121835.124780795.ccs.59922.4	Zfp865_1	4	-0.058284476	-0.598184117	None	72hrMyog_vs_MB
chr4:132757116-132757209	m54284U.200831.121835.124781280.ccs.49730.7	Smpdl3b_1	7	-0.051340204	-0.990504872	None	72hrMyog_vs_MB
chr4:109666298-109666307	m54284U.200831.121835.124783421.ccs.48704.2	Cdkn2c_2	2	-0.016027622	-0.341240226	None	72hrMyog_vs_MB
chr11:78220575-78220584	m54284U.200831.121835.124783432.ccs.12181.2	Supt6_11	2	-0.0129338	-0.476766315	None	72hrMyog_vs_MB
chr12:101989797-101989801	m54284U.200831.121835.124847801.ccs.16990.7	Cpsf2_5	7	-0.046682555	-0.29048473	None	72hrMyog_vs_MB
chr15:79420942-79420981	m54284U.200831.121835.124914218.ccs.25008.24	Csnk1e_2	24	-0.054018646	-0.560579307	None	72hrMyog_vs_MB
chr8:84147832-84147962	m54284U.200831.121835.124914294.ccs.66576.37	Cc2d1a_1	37	-0.09515364	-0.292737526	None	72hrMyog_vs_MB
chr6:29736240-29736271	m54284U.200831.121835.124977672.ccs.56686.3	Smo_4	3	-0.03213471	-0.006180208	None	72hrMyog_vs_MB
chr15:85671214-85671301	m54284U.200831.121835.124977813.ccs.25439.34	Lncppara_2	34	-0.06034107	-0.659908412	None	72hrMyog_vs_MB
chr7:128461238-128461248	m54284U.200831.121835.124978676.ccs.63806.2	Tial1_7	2	-0.022642769	-0.438430618	None	72hrMyog_vs_MB
chr13:46727605-46727621	m54284U.200831.121835.124978714.ccs.18607.4	Nup153_2	4	-0.004841688	-0.118416303	None	72hrMyog_vs_MB
chr6:34910752-34910847	m54284U.200831.121835.124979889.ccs.56906.11	Wdr91_1	11	-0.06959895	0.014726979	None	72hrMyog_vs_MB
chr15:96699485-96699754	m54284U.200831.121835.125108674.ccs.25837.241	Slc38a2_1	241	-0.6991501	-0.263828881	None	72hrMyog_vs_MB
chr6:147028377-147028378	m54284U.200831.121835.125110160.ccs.59658.2	Gm35876_1	2	-0.014139653	-0.459445052	None	72hrMyog_vs_MB
chr4:128727573-128727639	m54284U.200831.121835.125111056.ccs.49481.34	Phc2_2	34	-0.22197984	-0.136326987	None	72hrMyog_vs_MB
chr3:127547438-127547453	m54284U.200831.121835.125174174.ccs.46041.2	Larp7_1	2	-0.014032759	-0.322098557	None	72hrMyog_vs_MB
chr6:28480334-28480503	m54284U.200831.121835.125176108.ccs.56554.117	Snd1_1	117	-0.42703465	0.038297699	None	72hrMyog_vs_MB
chr4:123394222-123394257	m54284U.200831.121835.125240742.ccs.49126.25	Macf1_37	25	-0.009833179	-0.667153632	None	72hrMyog_vs_MB
chr4:109202226-109202240	m54284U.200831.121835.125240865.ccs.48686.19	Osbpl9_3	19	-0.10186715	0.167665089	None	72hrMyog_vs_MB
chr2:25054384-25054474	m54284U.200831.121835.125305120.ccs.37124.31	Nsmf_1	31	-0.13313209	-0.295548516	None	72hrMyog_vs_MB
chr11:58904207-58904219	m54284U.200831.121835.125306339.ccs.10595.2	Zfp39_1	2	-0.02126109	0.219135116	None	72hrMyog_vs_MB
chr12:84878682-84878683	m54284U.200831.121835.125306963.ccs.16517.2	D030025P21Rik_1	2	-0.011050132	-0.327754429	None	72hrMyog_vs_MB
chr15:59053225-59053234	m54284U.200831.121835.125307260.ccs.24240.2	Mtss1_4	2	-0.016104056	-0.788654328	None	72hrMyog_vs_MB
chr15:6386867-6386894	m54284U.200831.121835.125307544.ccs.23082.31	Dab2_3	31	-0.13585202	-0.333989429	None	72hrMyog_vs_MB
chr13:103752625-103752670	m54284U.200831.121835.125307587.ccs.20074.6	Srek1_3	6	-0.07721428	-0.45901745	None	72hrMyog_vs_MB
chr19:5425137-5425156	m54284U.200831.121835.125370471.ccs.34534.2	AI837181_1	2	0.03824804	-0.676964664	None	72hrMyog_vs_MB
chr18:49979482-49979529	m54284U.200831.121835.125370707.ccs.33449.5	Tnfaip8_1	5	-0.030392502	0.083861809	None	72hrMyog_vs_MB
chr1:160212740-160212872	m54284U.200831.121835.125371479.ccs.4223.65	Cacybp_2	65	-0.35398203	-0.018164133	None	72hrMyog_vs_MB
chr19:53944169-53944262	m54284U.200831.121835.125435907.ccs.36443.11	Bbip1_1	11	0.001454755	0.159105601	None	72hrMyog_vs_MB
chr17:56040326-56040527	m54284U.200831.121835.125437169.ccs.31239.62	Chaf1a_1	62	-0.3192046	-1.065263116	MB	72hrMyog_vs_MB
chr11:104442273-104442321	m54284U.200831.121835.125504224.ccs.13762.8	Kansl1_4	8	-0.020823857	0.189269998	None	72hrMyog_vs_MB
chr9:119322103-119322144	m54284U.200831.121835.125633477.ccs.72643.3	Oxsr1_2	3	0.001635316	-0.901801479	None	72hrMyog_vs_MB
chr14:103099502-103099533	m54284U.200831.121835.125633596.ccs.22760.4	Fbxl3_2	4	-0.017702855	0.74365588	None	72hrMyog_vs_MB
chr16:62846953-62847000	m54284U.200831.121835.125634222.ccs.28278.8	Arl13b_1	8	-0.062741674	-0.008634999	None	72hrMyog_vs_MB
chr7:128004802-128004830	m54284U.200831.121835.125634618.ccs.63779.2	Trim72_2	2	0	1.040470925	None	72hrMyog_vs_MB
chr16:85025481-85025493	m54284U.200831.121835.125634885.ccs.28393.9	App_3	9	-0.067777045	-0.6696089	None	72hrMyog_vs_MB
chr7:144517627-144517648	m54284U.200831.121835.125635398.ccs.64434.2	Ppfia1_12	2	-0.02173774	-0.59332028	None	72hrMyog_vs_MB
chr12:113059751-113059772	m54284U.200831.121835.125700224.ccs.17597.3	Pacs2_3	3	0.038427237	1.162828423	None	72hrMyog_vs_MB
chr7:49815455-49815469	m54284U.200831.121835.125700420.ccs.61477.2	Gm44822_1	2	0.049363665	-0.222688439	None	72hrMyog_vs_MB
chr11:101784516-101784631	m54284U.200831.121835.125700597.ccs.13558.12	Etv4_2	12	-0.064588524	-1.6426383	None	72hrMyog_vs_MB
chr16:45158726-45158834	m54284U.200831.121835.125700895.ccs.28002.23	Atg3_2	23	-0.1353117	-0.0295392	None	72hrMyog_vs_MB
chr9:107569122-107569178	m54284U.200831.121835.125764892.ccs.71985.17	Hyal2_1	17	-0.13274002	-0.301786707	None	72hrMyog_vs_MB
chr8:71592156-71592208	m54284U.200831.121835.125765789.ccs.66066.14	Pgls_2	14	-0.002034441	0.020393461	None	72hrMyog_vs_MB
chr4:3938913-3938916	m54284U.200831.121835.125831324.ccs.46902.4	Chchd7_1	4	-0.044011302	0.030756765	None	72hrMyog_vs_MB
chr9:110564584-110564635	m54284U.200831.121835.12583648.ccs.72424.3	Setd2_13	3	-0.0319601	-0.364363565	None	72hrMyog_vs_MB
chr1:135105339-135105345	m54284U.200831.121835.125895814.ccs.3370.3	Lgr6_3	3	-0.017307254	-1.07350959	None	72hrMyog_vs_MB
chr5:114789337-114789339	m54284U.200831.121835.125896203.ccs.54123.2	Ankrd13a_1	2	-0.012689315	-0.277851853	None	72hrMyog_vs_MB
chr7:19411092-19411095	m54284U.200831.121835.125961325.ccs.60261.7	Ckm_1	7	0.0725713	1.952415179	None	72hrMyog_vs_MB
chr4:118436964-118437028	m54284U.200831.121835.125961989.ccs.48946.4	Cdc20_2	4	-0.041375604	-0.911337519	None	72hrMyog_vs_MB
chr8:70302536-70302610	m54284U.200831.121835.126026358.ccs.65892.9	Cope_3	9	-0.004747818	0.236685629	None	72hrMyog_vs_MB
chr19:41933475-41933545	m54284U.200831.121835.126027716.ccs.35973.27	Zdhhc16_1	27	-0.15584987	-0.190506508	None	72hrMyog_vs_MB
chr18:5591877-5591897	m54284U.200831.121835.126028236.ccs.32335.18	Zeb1_2	18	-0.1300583	0.216375837	None	72hrMyog_vs_MB
chr4:12087923-12087956	m54284U.200831.121835.126091270.ccs.47025.5	Tmem67_1	5	0.019341812	-0.223578684	None	72hrMyog_vs_MB
chr5:20882039-20882046	m54284U.200831.121835.126091651.ccs.51458.4	Phtf2_1	4	-0.050748743	0.811710678	None	72hrMyog_vs_MB
chr11:75732850-75733071	m54284U.200831.121835.126092662.ccs.11904.174	Ywhae_1	174	-0.72555417	0.172195314	None	72hrMyog_vs_MB
chr11:55005175-55005200	m54284U.200831.121835.126093157.ccs.10484.12	Anxa6_9	12	-0.077493444	0.196084237	None	72hrMyog_vs_MB
chr11:107619043-107619045	m54284U.200831.121835.126159371.ccs.14051.7	Helz_2	7	-0.029148687	-0.34793878	None	72hrMyog_vs_MB
chr5:129502597-129502706	m54284U.200831.121835.126159377.ccs.55066.5	Sfswap_12	5	-0.036405016	-0.326303164	None	72hrMyog_vs_MB
chr9:21399793-21399795	m54284U.200831.121835.126222966.ccs.68850.7	Ilf3_6	7	-0.04298522	-0.203209109	None	72hrMyog_vs_MB
chr7:127573596-127573606	m54284U.200831.121835.126223581.ccs.63662.2	Phkg2_1	2	-0.02297116	-0.40494239	None	72hrMyog_vs_MB
chr4:64008646-64008654	m54284U.200831.121835.126224635.ccs.48058.10	Tnc_11	10	-0.068438284	-0.168835297	None	72hrMyog_vs_MB
chr15:99875753-99875755	m54284U.200831.121835.126224757.ccs.26205.2	Gm49494_1	2	0.07979823	-0.289928107	None	72hrMyog_vs_MB
chr15:88819622-88819698	m54284U.200831.121835.126288331.ccs.25520.26	Creld2_1	26	-0.18432735	0.004592783	None	72hrMyog_vs_MB
chr8:80057996-80058038	m54284U.200831.121835.126288449.ccs.66369.18	Hhip_2	18	-0.117161915	-1.50456201	None	72hrMyog_vs_MB
chr3:68596164-68596165	m54284U.200831.121835.126289233.ccs.43902.4	Schip1_4	4	-0.029251968	-0.312262072	None	72hrMyog_vs_MB
chr3:68596164-68596165	m54284U.200831.121835.126289233.ccs.43902.4	Iqschfp_1	4	-0.029251968	-0.312262072	None	72hrMyog_vs_MB
chr11:80387845-80387879	m54284U.200831.121835.126289619.ccs.12387.32	Zfp207_1	32	-0.001475247	-0.500193198	None	72hrMyog_vs_MB
chr7:13280145-13280187	m54284U.200831.121835.126289845.ccs.60035.8	Lig1_3	8	-0.07363115	-0.407280117	None	72hrMyog_vs_MB
chr2:125782724-125782820	m54284U.200831.121835.126355118.ccs.41047.36	Secisbp2l_1	36	-0.15962265	0.380102962	None	72hrMyog_vs_MB
chr5:124400025-124400050	m54284U.200831.121835.126484739.ccs.54887.12	Sbno1_2	12	-0.011382916	-0.206339383	None	72hrMyog_vs_MB
chr2:131179901-131180072	m54284U.200831.121835.12648516.ccs.41407.13	Cenpb_1	13	-0.10359017	0.056122713	None	72hrMyog_vs_MB
chr5:112343073-112343137	m54284U.200831.121835.12648640.ccs.53986.14	Hps4_1	14	-0.05323969	-0.528887498	None	72hrMyog_vs_MB
chr7:36704442-36704443	m54284U.200831.121835.12650094.ccs.61028.2	Tshz3_1	2	0	-0.352405633	None	72hrMyog_vs_MB
chr7:118486771-118486809	m54284U.200831.121835.126550522.ccs.63129.8	Itpripl2_3	8	-0.057836596	-0.3162725	None	72hrMyog_vs_MB
chr2:158466790-158466823	m54284U.200831.121835.126551185.ccs.42208.5	Ralgapb_3	5	-0.02112906	-0.837115147	None	72hrMyog_vs_MB
chr8:121605820-121605872	m54284U.200831.121835.126551498.ccs.68100.7	Zcchc14_3	7	-0.007712589	-0.765603088	None	72hrMyog_vs_MB
chr13:111490092-111490093	m54284U.200831.121835.126551795.ccs.20254.2	Gpbp1_3	2	-0.00866059	0.246225386	None	72hrMyog_vs_MB
chr14:73237995-73238030	m54284U.200831.121835.126616475.ccs.22451.7	Lpar6_1	7	-0.09205249	-0.064526158	None	72hrMyog_vs_MB
chr4:103119290-103119485	m54284U.200831.121835.126616842.ccs.48491.31	Mier1_2	31	-0.12727112	0.148809702	None	72hrMyog_vs_MB
chr2:152932982-152933026	m54284U.200831.121835.126682292.ccs.41791.3	Foxs1_1	3	-0.03272158	-1.264772347	None	72hrMyog_vs_MB
chr1:60097648-60097730	m54284U.200831.121835.126748593.ccs.1396.9	Wdr12_3	9	-0.069090985	0.111590365	None	72hrMyog_vs_MB
chr13:91223959-91223978	m54284U.200831.121835.126812358.ccs.19665.3	Atg10_1	3	-0.024289848	-0.512165214	None	72hrMyog_vs_MB
chr13:78023551-78023561	m54284U.200831.121835.126812514.ccs.19533.2	Pou5f2_1	2	-0.022143902	-0.51985215	None	72hrMyog_vs_MB
chr19:56822144-56822211	m54284U.200831.121835.126814383.ccs.36530.23	Ccdc186_1	23	0.07970824	0.151850565	None	72hrMyog_vs_MB
chr8:78509351-78509447	m54284U.200831.121835.126878458.ccs.66226.17	Slc10a7_1	17	-0.07509564	0.255562798	None	72hrMyog_vs_MB
chr11:52004273-52004360	m54284U.200831.121835.126880224.ccs.10229.6	Cdkl3_1	6	0.013868197	0.084798371	None	72hrMyog_vs_MB
chr2:26638070-26638144	m54284U.200831.121835.126880331.ccs.37299.4	Snora43_1	4	-0.024764612	-0.643525908	None	72hrMyog_vs_MB
chr4:49648307-49648310	m54284U.200831.121835.126943934.ccs.47707.5	Rnf20_2	5	-0.012405147	-0.169463216	None	72hrMyog_vs_MB
chr12:111627853-111627854	m54284U.200831.121835.126943970.ccs.17398.8	Mark3_1	8	-0.016630935	-0.564792192	None	72hrMyog_vs_MB
chr2:167063220-167063256	m54284U.200831.121835.126943994.ccs.42536.72	Zfas1_1	72	-0.38766882	-0.219371467	None	72hrMyog_vs_MB
chr2:167063220-167063256	m54284U.200831.121835.126943994.ccs.42536.72	Gm25878_1	72	-0.38766882	-0.219371467	None	72hrMyog_vs_MB
chr2:120532181-120532214	m54284U.200831.121835.126944908.ccs.40802.6	Zfp106_3	6	0.0112363	-0.657539953	None	72hrMyog_vs_MB
chr3:129878629-129878692	m54284U.200831.121835.126945047.ccs.46108.5	Pla2g12a_1	5	-0.009667042	0.011162192	None	72hrMyog_vs_MB
chr7:16387762-16387838	m54284U.200831.121835.127009156.ccs.60093.59	Sae1_1	59	-0.3153283	0.205418628	None	72hrMyog_vs_MB
chr8:70048598-70048624	m54284U.200831.121835.127074534.ccs.65855.2	Sugp1_3	2	-0.006119203	-0.905002188	None	72hrMyog_vs_MB
chr14:54645700-54645743	m54284U.200831.121835.127074574.ccs.21742.15	Acin1_2	15	-0.08439302	-0.59781929	None	72hrMyog_vs_MB
chr16:58450814-58450815	m54284U.200831.121835.127074900.ccs.28237.3	Dcbld2_2	3	-0.03003195	-0.600932267	None	72hrMyog_vs_MB
chr4:34882923-34882976	m54284U.200831.121835.127074912.ccs.47257.26	Zfp292_1	26	-0.10910324	0.181138924	None	72hrMyog_vs_MB
chr12:69183992-69184063	m54284U.200831.121835.127075282.ccs.15791.13	Rpl36al_2	13	-0.116201594	-0.006405933	None	72hrMyog_vs_MB
chr13:94358915-94358921	m54284U.200831.121835.127076635.ccs.19755.2	Gm9776_1	2	-0.019820405	0.225921501	None	72hrMyog_vs_MB
chr13:28950750-28951212	m54284U.200831.121835.127076993.ccs.18289.51	Sox4_2	51	-0.36685145	-0.108640275	None	72hrMyog_vs_MB
chr15:76048818-76048861	m54284U.200831.121835.127140482.ccs.24553.5	Scrib_9	5	-0.027477296	-0.968012412	None	72hrMyog_vs_MB
chr5:37823943-37823951	m54284U.200831.121835.127140611.ccs.52314.2	Msx1_1	2	-0.012156502	-0.436187262	None	72hrMyog_vs_MB
chr12:55836583-55836591	m54284U.200831.121835.127141635.ccs.15672.3	Brms1l_2	3	-0.011210535	-0.517420336	None	72hrMyog_vs_MB
chr17:46991029-46991070	m54284U.200831.121835.12715297.ccs.31102.6	Ubr2_2	6	-0.009489672	0.413141401	None	72hrMyog_vs_MB
chr2:33371415-33371493	m54284U.200831.121835.12715485.ccs.37971.9	Ralgps1_1	9	-0.07948885	0.124188741	None	72hrMyog_vs_MB
chr2:30953095-30953130	m54284U.200831.121835.12715795.ccs.37684.2	Tor1b_2	2	-0.02437293	-0.120915402	None	72hrMyog_vs_MB
chr1:58935841-58935870	m54284U.200831.121835.127206062.ccs.1309.3	Trak2_4	3	0	-0.65323867	None	72hrMyog_vs_MB
chr12:59013390-59013457	m54284U.200831.121835.127206770.ccs.15692.11	Gemin2_1	11	-0.089020096	-0.274708768	None	72hrMyog_vs_MB
chr2:162931500-162931610	m54284U.200831.121835.127206872.ccs.42291.98	Srsf6_1	98	-0.41649458	0.088292248	None	72hrMyog_vs_MB
chr5:38039232-38039325	m54284U.200831.121835.127207325.ccs.52318.8	Stx18_1	8	0.014658856	-0.003245313	None	72hrMyog_vs_MB
chr4:108780598-108780725	m54284U.200831.121835.127207661.ccs.48653.9	Zfyve9_1	9	-0.05447597	0.856149337	None	72hrMyog_vs_MB
chr17:36958600-36958606	m54284U.200831.121835.127207856.ccs.30751.2	Znrd1as_1	2	-0.020284457	-0.30923626	None	72hrMyog_vs_MB
chr3:98071058-98071090	m54284U.200831.121835.127271666.ccs.45107.8	Notch2_2	8	-0.010902484	-0.627219681	None	72hrMyog_vs_MB
chr2:126736362-126736415	m54284U.200831.121835.127337697.ccs.41068.6	Usp8_3	6	-0.007316951	-0.713344112	None	72hrMyog_vs_MB
chr2:127247727-127247809	m54284U.200831.121835.127402130.ccs.41150.8	Ciao1_1	8	0.013523733	0.000560739	None	72hrMyog_vs_MB
chr4:21776259-21776297	m54284U.200831.121835.127403945.ccs.47100.32	Usp45_1	32	-0.22189298	-0.038751566	None	72hrMyog_vs_MB
chr3:90603767-90603914	m54284U.200831.121835.127404061.ccs.44718.136	S100a4_1	136	-0.8867168	-0.923015421	MB	72hrMyog_vs_MB
chr5:110653437-110653516	m54284U.200831.121835.127467621.ccs.53872.28	Ddx51_1	28	-0.09971552	0.096209188	None	72hrMyog_vs_MB
chr8:9977742-9977753	m54284U.200831.121835.127468440.ccs.64583.4	Abhd13_2	4	-0.039472308	0.360540101	None	72hrMyog_vs_MB
chr2:32260049-32260098	m54284U.200831.121835.127469136.ccs.37841.9	Uck1_1	9	-0.07468589	-0.855141049	None	72hrMyog_vs_MB
chr19:10101691-10101819	m54284U.200831.121835.127469311.ccs.35113.7	Fads2_4	7	-0.065688774	-0.17757753	None	72hrMyog_vs_MB
chr13:24831677-24831742	m54284U.200831.121835.127469982.ccs.18258.15	Tdp2_2	15	-0.08826726	0.088862033	None	72hrMyog_vs_MB
chr17:46646069-46646070	m54284U.200831.121835.127533787.ccs.31030.3	Klc4_2	3	-0.008640087	0.504154287	None	72hrMyog_vs_MB
chr12:11266084-11266209	m54284U.200831.121835.127534990.ccs.14976.106	Smc6_3	106	-0.51490444	0.213983642	None	72hrMyog_vs_MB
chr9:58640730-58640782	m54284U.200831.121835.127599829.ccs.70194.15	Nptn_2	15	-0.042845782	-0.464793793	None	72hrMyog_vs_MB
chr3:85887349-85887451	m54284U.200831.121835.127600863.ccs.44091.15	Fam160a1_1	15	0.031865906	-0.096176438	None	72hrMyog_vs_MB
chr3:85887349-85887451	m54284U.200831.121835.127600863.ccs.44091.15	Gm37240_1	15	0.031865906	-0.096176438	None	72hrMyog_vs_MB
chr9:109875936-109876010	m54284U.200831.121835.127664990.ccs.72277.13	Cdc25a_2	13	-0.07608817	-0.529629941	None	72hrMyog_vs_MB
chr8:45782242-45782243	m54284U.200831.121835.127665574.ccs.65472.2	Gm45457_1	2	0.076560706	-0.773855169	None	72hrMyog_vs_MB
chr19:40513723-40513780	m54284U.200831.121835.127665837.ccs.35888.25	Sorbs1_1	25	0.2838137	0.263704979	None	72hrMyog_vs_MB
chr3:66981266-66981339	m54284U.200831.121835.127665865.ccs.43866.21	Shox2_3	21	-0.17809497	0.108650748	None	72hrMyog_vs_MB
chr12:3572434-3572451	m54284U.200831.121835.127666711.ccs.14832.4	Dtnb_2	4	-0.039139785	0.199876411	None	72hrMyog_vs_MB
chr17:26095455-26095475	m54284U.200831.121835.127666971.ccs.29807.6	Nme4_1	6	-0.038710084	-0.241375495	None	72hrMyog_vs_MB
chr3:157947229-157947282	m54284U.200831.121835.127730361.ccs.46806.28	Ankrd13c_2	28	0.007892326	-0.05734892	None	72hrMyog_vs_MB
chr1:93431060-93431174	m54284U.200831.121835.127730384.ccs.2625.22	Hdlbp_3	22	-0.13038206	-0.515539885	None	72hrMyog_vs_MB
chr3:102493632-102493685	m54284U.200831.121835.127730942.ccs.45285.7	Gm42679_7	7	-0.08410877	-0.851918919	None	72hrMyog_vs_MB
chr19:6962042-6962088	m54284U.200831.121835.127731940.ccs.34861.7	Plcb3_2	7	-0.038887728	-0.139553398	None	72hrMyog_vs_MB
chr2:145860691-145860692	m54284U.200831.121835.127732024.ccs.41614.2	Rin2_1	2	-0.025683185	-0.630870326	None	72hrMyog_vs_MB
chr4:46138510-46138613	m54284U.200831.121835.127732554.ccs.47622.15	Ncbp1_3	15	-0.08164399	0.020454834	None	72hrMyog_vs_MB
chr17:36951629-36951681	m54284U.200831.121835.127798050.ccs.30749.9	Ppp1r11_1	9	-0.010592073	0.119259131	None	72hrMyog_vs_MB
chr17:34907785-34907788	m54284U.200831.121835.12781242.ccs.30497.3	Ehmt2_6	3	-0.005911443	-0.312179166	None	72hrMyog_vs_MB
chr2:36136587-36136627	m54284U.200831.121835.12781723.ccs.38135.19	Rbm18_1	19	-0.081928566	0.063116373	None	72hrMyog_vs_MB
chr2:122028526-122028666	m54284U.200831.121835.127862290.ccs.40931.56	Eif3j1_1	56	-0.30076128	0.059462465	None	72hrMyog_vs_MB
chr2:122028526-122028666	m54284U.200831.121835.127862290.ccs.40931.56	Gm47314_1	56	-0.30076128	0.059462465	None	72hrMyog_vs_MB
chr1:143739581-143739636	m54284U.200831.121835.127862844.ccs.3710.6	Glrx2_1	6	0.02944378	0.186281496	None	72hrMyog_vs_MB
chr8:84144134-84144178	m54284U.200831.121835.127862916.ccs.66573.3	Cc2d1a_8	3	0.033477783	-0.742107706	None	72hrMyog_vs_MB
chr19:7240978-7241057	m54284U.200831.121835.127863619.ccs.34908.15	Naa40_2	15	-0.1018199	0.116796806	None	72hrMyog_vs_MB
chr4:118428104-118428186	m54284U.200831.121835.127926980.ccs.48941.27	Elovl1_1	27	-0.19743404	-0.446890379	None	72hrMyog_vs_MB
chr4:117174951-117174964	m54284U.200831.121835.127928180.ccs.48842.2	Kif2c_1	2	-0.016778387	-0.904572293	None	72hrMyog_vs_MB
chr19:56548261-56548296	m54284U.200831.121835.127928456.ccs.36517.2	Nhlrc2_3	2	-0.048810102	-0.094080738	None	72hrMyog_vs_MB
chr19:3686531-3686569	m54284U.200831.121835.127993474.ccs.34332.26	Lrp5_5	26	-0.028665021	0.023651444	None	72hrMyog_vs_MB
chr10:115362221-115362244	m54284U.200831.121835.127994530.ccs.8259.9	Tmem19_2	9	-0.016488543	-0.148556674	None	72hrMyog_vs_MB
chr4:115023507-115023508	m54284U.200831.121835.128123649.ccs.48726.2	Stil_2	2	-0.011532694	-0.757515918	None	72hrMyog_vs_MB
chr17:34850402-34850467	m54284U.200831.121835.128124784.ccs.30474.15	Nelfe_1	15	-0.1168649	-0.01356662	None	72hrMyog_vs_MB
chr16:24529315-24529417	m54284U.200831.121835.128124954.ccs.27497.62	Morf4l1-ps1_2	62	-0.27099723	0.299937413	None	72hrMyog_vs_MB
chrX:134346106-134346107	m54284U.200831.121835.128125151.ccs.74379.2	Cenpi_3	2	-0.013120532	-0.135213675	None	72hrMyog_vs_MB
chr7:45510356-45510413	m54284U.200831.121835.128189383.ccs.61295.33	Nucb1_1	33	-0.22509675	0.045029249	None	72hrMyog_vs_MB
chr8:70584809-70584810	m54284U.200831.121835.128190242.ccs.65946.2	Ell_1	2	-0.011896369	-0.808043348	None	72hrMyog_vs_MB
chr17:65831002-65831003	m54284U.200831.121835.128190330.ccs.31553.2	Ppp4r1_9	2	-0.010221452	-0.395299369	None	72hrMyog_vs_MB
chr5:23434392-23434509	m54284U.200831.121835.128190640.ccs.51540.96	Kmt2e_1	96	-0.21871133	-0.087208264	None	72hrMyog_vs_MB
chr11:108470314-108470332	m54284U.200831.121835.128254193.ccs.14070.3	Cep112_2	3	-0.023145914	-0.320594527	None	72hrMyog_vs_MB
chr3:88965813-88965840	m54284U.200831.121835.128254790.ccs.44435.4	Ash1l_13	4	0.029012166	-0.296985862	None	72hrMyog_vs_MB
chr12:100110134-100110198	m54284U.200831.121835.128255135.ccs.16894.65	Psmc1_1	65	-0.31429508	0.065479468	None	72hrMyog_vs_MB
chr3:53084308-53084325	m54284U.200831.121835.128256507.ccs.43556.2	Gm42899_3	2	-0.017918764	-0.514090601	None	72hrMyog_vs_MB
chr8:122551114-122551365	m54284U.200831.121835.128320243.ccs.68206.61	Piezo1_1	61	-0.3674244	0.16898641	None	72hrMyog_vs_MB
chr8:88272569-88272597	m54284U.200831.121835.128322099.ccs.66938.42	Adcy7_2	42	-0.08826625	-0.566174855	None	72hrMyog_vs_MB
chr4:136241410-136241445	m54284U.200831.121835.128450782.ccs.49990.2	Asap3_1	2	-0.024459427	-0.764891371	None	72hrMyog_vs_MB
chr11:82781157-82781251	m54284U.200831.121835.128451397.ccs.12425.28	Lig3_2	28	0.0105573	0.104873346	None	72hrMyog_vs_MB
chr2:29994286-29994320	m54284U.200831.121835.128453024.ccs.37556.8	Sptan1_1	8	0.052020214	-0.368801683	None	72hrMyog_vs_MB
chr2:154376707-154376718	m54284U.200831.121835.12846152.ccs.41854.2	Snta1_1	2	0	-0.803895775	None	72hrMyog_vs_MB
chr4:41741290-41741358	m54284U.200831.121835.12846567.ccs.47386.34	Sigmar1_1	34	-0.24813522	-0.180455319	None	72hrMyog_vs_MB
chr19:6046637-6046638	m54284U.200831.121835.12846984.ccs.34761.2	Syvn1_1	2	-0.029917024	0.158789502	None	72hrMyog_vs_MB
chr6:5298232-5298373	m54284U.200831.121835.128517046.ccs.56361.29	Pon2_1	29	-0.20433475	0.061699778	None	72hrMyog_vs_MB
chr11:106216934-106217052	m54284U.200831.121835.128518097.ccs.13888.42	Ddx42_1	42	-0.24348328	0.115700499	None	72hrMyog_vs_MB
chr14:14703024-14703122	m54284U.200831.121835.128518179.ccs.20550.52	Slc4a7_1	52	-0.3088012	0.272156275	None	72hrMyog_vs_MB
chr1:74672969-74672976	m54284U.200831.121835.128518319.ccs.1858.10	Ttll4_2	10	-0.01217506	-0.75730135	None	72hrMyog_vs_MB
chr16:18586964-18587032	m54284U.200831.121835.128582160.ccs.27215.13	Tbx1_1	13	-0.009434189	0.334271388	None	72hrMyog_vs_MB
chr11:4118673-4118676	m54284U.200831.121835.128583489.ccs.9159.2	Sec14l2_1	2	0	-0.213737184	None	72hrMyog_vs_MB
chr3:89520589-89520627	m54284U.200831.121835.128583668.ccs.44559.3	Kcnn3_1	3	0.08905214	-0.217501894	None	72hrMyog_vs_MB
chr14:70078903-70078909	m54284U.200831.121835.128583748.ccs.22322.2	Egr3_2	2	-0.01668165	-0.756845486	None	72hrMyog_vs_MB
chr6:17694081-17694178	m54284U.200831.121835.128584537.ccs.56494.5	St7_1	5	-0.03680898	0.045025292	None	72hrMyog_vs_MB
chr6:17694081-17694178	m54284U.200831.121835.128584537.ccs.56494.5	Gm27960_1	5	-0.03680898	0.045025292	None	72hrMyog_vs_MB
chr11:73137566-73137572	m54284U.200831.121835.128647490.ccs.11691.2	Haspin_3	2	-0.0141598	-0.802389389	None	72hrMyog_vs_MB
chr18:46741893-46741992	m54284U.200831.121835.128714319.ccs.33400.14	Ap3s1_1	14	-0.09398233	0.216373319	None	72hrMyog_vs_MB
chr4:74298438-74298444	m54284U.200831.121835.128715392.ccs.48120.6	Kdm4c_1	6	-0.011079161	-0.169581958	None	72hrMyog_vs_MB
chr15:76538831-76538871	m54284U.200831.121835.128778870.ccs.24695.9	Slc52a2_1	9	0.00988601	-0.143648966	None	72hrMyog_vs_MB
chr1:192092549-192092603	m54284U.200831.121835.128779384.ccs.5447.5	Traf5_1	5	-0.043654334	0.146756198	None	72hrMyog_vs_MB
chrX:18162619-18162697	m54284U.200831.121835.128780515.ccs.73186.21	Kdm6a_1	21	-0.073659845	0.261814086	None	72hrMyog_vs_MB
chr7:73406127-73406129	m54284U.200831.121835.128909942.ccs.61771.2	Gm44758_2	2	-0.011917351	-0.153645671	None	72hrMyog_vs_MB
chr5:142629546-142629676	m54284U.200831.121835.128910597.ccs.55816.28	Wipi2_1	28	-0.0824266	0.248999969	None	72hrMyog_vs_MB
chrX:151521126-151521202	m54284U.200831.121835.128910672.ccs.74587.8	Phf8_1	8	-0.045326035	0.173985804	None	72hrMyog_vs_MB
chr4:155992891-155993012	m54284U.200831.121835.128911183.ccs.51087.18	Sdf4_3	18	-0.04794532	0.137484215	None	72hrMyog_vs_MB
chr4:145141385-145141417	m54284U.200831.121835.128911206.ccs.50537.2	Vps13d_3	2	-0.008568461	-0.655938382	None	72hrMyog_vs_MB
chr10:128565853-128566021	m54284U.200831.121835.128911790.ccs.8938.167	Pa2g4_2	167	-0.77332604	-0.066244222	None	72hrMyog_vs_MB
chr10:76442601-76442820	m54284U.200831.121835.128975473.ccs.6942.60	AC141477.1_1	60	-0.2689154	0.066067895	None	72hrMyog_vs_MB
chr10:76442601-76442820	m54284U.200831.121835.128975473.ccs.6942.60	Pcnt_1	60	-0.2689154	0.066067895	None	72hrMyog_vs_MB
chr14:32085859-32085860	m54284U.200831.121835.128976289.ccs.21209.2	Oxnad1_1	2	-0.009710587	0.220450681	None	72hrMyog_vs_MB
chr14:14120050-14120052	m54284U.200831.121835.129106131.ccs.20547.4	Psmd6_1	4	-0.014043787	0.613458567	None	72hrMyog_vs_MB
chr7:140857213-140857218	m54284U.200831.121835.129106272.ccs.64073.2	Ric8a_2	2	0.04545406	-0.180023498	None	72hrMyog_vs_MB
chr6:147005930-147005982	m54284U.200831.121835.12910634.ccs.59649.12	Ppfibp1_1	12	-0.06892501	-0.036475967	None	72hrMyog_vs_MB
chr5:131537813-131537845	m54284U.200831.121835.129108451.ccs.55182.4	Auts2_1	4	-0.031451147	-0.65868305	None	72hrMyog_vs_MB
chr5:29632365-29632366	m54284U.200831.121835.129171735.ccs.51801.2	Ube3c_3	2	-0.023147924	-0.09264444	None	72hrMyog_vs_MB
chr3:36159573-36159583	m54284U.200831.121835.129303353.ccs.43234.3	D3Ertd254e_1	3	-0.027706243	-0.413809522	None	72hrMyog_vs_MB
chr5:129504513-129504561	m54284U.200831.121835.129304315.ccs.55074.2	Sfswap_5	2	-0.008776171	-0.24055607	None	72hrMyog_vs_MB
chr5:122167769-122167811	m54284U.200831.121835.129368201.ccs.54574.2	Gm42748_3	2	-0.013166438	-0.12973546	None	72hrMyog_vs_MB
chr18:75367361-75367391	m54284U.200831.121835.129370170.ccs.34056.2	Smad7_5	2	-0.025173202	0.291483128	None	72hrMyog_vs_MB
chr1:4807813-4807914	m54284U.200831.121835.129370177.ccs.6.31	Lypla1_1	31	-0.16816482	-0.429014201	None	72hrMyog_vs_MB
chr17:24205507-24205556	m54284U.200831.121835.129370577.ccs.29521.6	Tbc1d24_2	6	0.08706103	0.326736683	None	72hrMyog_vs_MB
chr6:87981616-87981641	m54284U.200831.121835.129434205.ccs.58066.4	Gm47286_1	4	-0.009254597	0.227031566	None	72hrMyog_vs_MB
chr4:141308969-141308990	m54284U.200831.121835.129435491.ccs.50444.7	Epha2_1	7	-0.012672312	-1.300102436	None	72hrMyog_vs_MB
chr9:59675760-59675826	m54284U.200831.121835.129435948.ccs.70292.5	Pkm_2	5	0.1477791	-0.633562767	None	72hrMyog_vs_MB
chr9:59675760-59675826	m54284U.200831.121835.129435948.ccs.70292.5	Gm49759_8	5	0.1477791	-0.633562767	None	72hrMyog_vs_MB
chrX:37147980-37147991	m54284U.200831.121835.129499228.ccs.73354.2	Nkap_1	2	-0.022448424	-0.327354123	None	72hrMyog_vs_MB
chr11:121421413-121421421	m54284U.200831.121835.129500947.ccs.14793.2	Fn3krp_1	2	0.018608553	-0.021635678	None	72hrMyog_vs_MB
chr12:105784685-105784887	m54284U.200831.121835.129565282.ccs.17112.120	Papola_1	120	-0.4618633	-0.129837507	None	72hrMyog_vs_MB
chr1:10074893-10074894	m54284U.200831.121835.129631951.ccs.82.6	Cspp1_9	6	-0.025138376	-0.700547698	None	72hrMyog_vs_MB
chr15:41869708-41869721	m54284U.200831.121835.129632924.ccs.23989.2	Abra_1	2	0	0.744882929	None	72hrMyog_vs_MB
chr6:119972847-119972866	m54284U.200831.121835.129696182.ccs.58918.17	Wnk1_8	17	-0.030657573	-1.234273002	None	72hrMyog_vs_MB
chr16:20141064-20141126	m54284U.200831.121835.129696523.ccs.27250.20	Yeats2_1	20	-0.169951	-0.160944677	None	72hrMyog_vs_MB
chr8:72319061-72319104	m54284U.200831.121835.129696554.ccs.66112.15	Klf2_1	15	-0.003461603	-0.422484655	None	72hrMyog_vs_MB
chr9:75397796-75397799	m54284U.200831.121835.129761723.ccs.71066.2	Mapk6_4	2	-0.027145863	-0.607055992	None	72hrMyog_vs_MB
chr6:75296453-75296482	m54284U.200831.121835.129762548.ccs.57697.8	Gm6210_1	8	-0.05536648	-0.787475146	None	72hrMyog_vs_MB
chr4:141078314-141078351	m54284U.200831.121835.12978636.ccs.50423.22	Necap2_1	22	-0.07002911	0.109607393	None	72hrMyog_vs_MB
chrX:103474517-103474609	m54284U.200831.121835.129828021.ccs.74178.17	Xist_4	17	0.07940096	-0.223798432	None	72hrMyog_vs_MB
chr17:80434112-80434116	m54284U.200831.121835.129893646.ccs.32032.4	Sos1_4	4	0.04374707	-0.246498129	None	72hrMyog_vs_MB
chr7:25329870-25329917	m54284U.200831.121835.129893942.ccs.60439.2	Megf8_4	2	-0.015921371	-0.255404822	None	72hrMyog_vs_MB
chr10:80723713-80723717	m54284U.200831.121835.129958539.ccs.7384.2	Ap3d1_8	2	-0.022077365	-0.140019926	None	72hrMyog_vs_MB
chr11:29373565-29373777	m54284U.200831.121835.129959728.ccs.9696.109	Ccdc88a_6	109	-0.5388553	-0.159455061	None	72hrMyog_vs_MB
chr12:76564606-76564608	m54284U.200831.121835.130023480.ccs.16139.2	Plekhg3_3	2	-0.010195472	-0.389165899	None	72hrMyog_vs_MB
chr8:70302461-70302472	m54284U.200831.121835.130023641.ccs.65891.6	Ddx49_2	6	-0.059454743	0.042628252	None	72hrMyog_vs_MB
chr9:108339506-108339517	m54284U.200831.121835.130023713.ccs.72130.6	Gpx1_2	6	-0.044296887	-0.933630001	None	72hrMyog_vs_MB
chr1:135284019-135284082	m54284U.200831.121835.130024082.ccs.3385.16	Rnpep_1	16	-0.13019128	-0.572512464	None	72hrMyog_vs_MB
chr1:161070549-161070664	m54284U.200831.121835.130024399.ccs.4280.15	Dars2_1	15	-0.09404915	0.122785345	None	72hrMyog_vs_MB
chr14:122181710-122181716	m54284U.200831.121835.130025380.ccs.23029.3	Clybl_1	3	-0.03125482	-0.200536797	None	72hrMyog_vs_MB
chr8:105289062-105289079	m54284U.200831.121835.130025456.ccs.67502.2	4931428F04Rik_1	2	0.055858817	-0.156479241	None	72hrMyog_vs_MB
chr6:113077364-113077479	m54284U.200831.121835.130090475.ccs.58477.21	Setd5_6	21	0.000237317	-0.497405881	None	72hrMyog_vs_MB
chr6:148946353-148946497	m54284U.200831.121835.130090552.ccs.59713.23	Sinhcaf_1	23	-0.15666518	-0.745772998	None	72hrMyog_vs_MB
chr9:61373102-61373183	m54284U.200831.121835.130090954.ccs.70342.5	Tle3_4	5	-0.023271138	-0.345691547	None	72hrMyog_vs_MB
chr7:127344738-127344814	m54284U.200831.121835.130091420.ccs.63593.4	Zfp768_3	4	-0.007868039	-0.024488208	None	72hrMyog_vs_MB
chr8:31160415-31160424	m54284U.200831.121835.130221304.ccs.65240.2	Mak16_3	2	-0.015156193	-0.695036296	None	72hrMyog_vs_MB
chr12:59011894-59011982	m54284U.200831.121835.130221411.ccs.15691.22	Sec23a_1	22	-0.10242769	0.068140658	None	72hrMyog_vs_MB
chr16:91037310-91037346	m54284U.200831.121835.130222022.ccs.28527.3	Paxbp1_2	3	0	-0.38022007	None	72hrMyog_vs_MB
chr15:99702273-99702316	m54284U.200831.121835.130222270.ccs.26180.17	Smarcd1_2	17	-0.12524204	-0.164223186	None	72hrMyog_vs_MB
chr4:149104171-149104225	m54284U.200831.121835.130285977.ccs.50671.7	Dffa_1	7	-0.07004608	-0.083849968	None	72hrMyog_vs_MB
chr8:95877743-95877797	m54284U.200831.121835.130287758.ccs.67447.6	Got2_2	6	-0.029743204	-0.553286097	None	72hrMyog_vs_MB
chr2:27886558-27886593	m54284U.200831.121835.130351275.ccs.37364.14	Col5a1_2	14	-0.17698649	-0.064749402	None	72hrMyog_vs_MB
chr7:83882510-83882574	m54284U.200831.121835.130351438.ccs.62205.6	Tlnrd1_1	6	-0.045902934	-0.294911156	None	72hrMyog_vs_MB
chr5:24030632-24030719	m54284U.200831.121835.130351772.ccs.51632.10	Fam126a_1	10	-0.0684895	0.37208562	None	72hrMyog_vs_MB
chr11:3452248-3452370	m54284U.200831.121835.130351818.ccs.9088.10	Rnf185_1	10	-0.06254733	0.296539376	None	72hrMyog_vs_MB
chr7:4740151-4740158	m54284U.200831.121835.130353009.ccs.59891.3	Kmt5c_1	3	0.046562515	-0.218191497	None	72hrMyog_vs_MB
chr9:123113136-123113210	m54284U.200831.121835.130353076.ccs.72847.40	Zdhhc3_1	40	-0.15708968	0.331606048	None	72hrMyog_vs_MB
chr16:18919017-18919022	m54284U.200831.121835.130416647.ccs.27237.2	Gm28539_1	2	-0.005181328	0.433339524	None	72hrMyog_vs_MB
chr6:13871465-13871490	m54284U.200831.121835.130417159.ccs.56435.9	2610001J05Rik_1	9	-0.06763114	0.283261982	None	72hrMyog_vs_MB
chr5:145167057-145167069	m54284U.200831.121835.130417954.ccs.56068.9	Ptcd1_1	9	-0.04739737	0.118889548	None	72hrMyog_vs_MB
chr2:35155250-35155273	m54284U.200831.121835.13041821.ccs.38060.4	Cntrl_6	4	-0.05203228	-0.469574133	None	72hrMyog_vs_MB
chr5:137629145-137629234	m54284U.200831.121835.130419077.ccs.55593.56	Lrch4_1	56	-0.23381415	-0.007923433	None	72hrMyog_vs_MB
chr9:49003833-49003890	m54284U.200831.121835.13043167.ccs.69776.5	Usp28_3	5	0.052612327	-0.413169783	None	72hrMyog_vs_MB
chr9:119402195-119402196	m54284U.200831.121835.130482330.ccs.72650.2	Acvr2b_1	2	-0.019665232	-0.227864227	None	72hrMyog_vs_MB
chr2:173659539-173659546	m54284U.200831.121835.130484111.ccs.42631.4	Ppp4r1l-ps_1	4	-0.0284368	-0.127084043	None	72hrMyog_vs_MB
chr5:31526702-31526723	m54284U.200831.121835.130484238.ccs.51968.3	Supt7l_1	3	-0.04416814	0.296096555	None	72hrMyog_vs_MB
chr1:180373324-180373338	m54284U.200831.121835.130485071.ccs.4990.2	Gm37390_1	2	-0.014139653	-0.956120715	None	72hrMyog_vs_MB
chr12:112744713-112744768	m54284U.200831.121835.130548747.ccs.17496.4	Cep170b_10	4	-0.010923452	-0.562083689	None	72hrMyog_vs_MB
chr4:94614488-94614612	m54284U.200831.121835.130548828.ccs.48345.23	Ift74_1	23	-0.17068256	-0.409797238	None	72hrMyog_vs_MB
chr17:83755583-83755584	m54284U.200831.121835.130548896.ccs.32061.2	Mta3_1	2	0	-0.365136019	None	72hrMyog_vs_MB
chr7:83884234-83884385	m54284U.200831.121835.130550417.ccs.62211.31	Tlnrd1_4	31	-0.19297247	-1.119789561	None	72hrMyog_vs_MB
chr4:118437236-118437353	m54284U.200831.121835.130613664.ccs.48947.77	Cdc20_3	77	-0.4231916	-0.591843447	None	72hrMyog_vs_MB
chr7:123001659-123001704	m54284U.200831.121835.130614876.ccs.63308.19	Rbbp6_1	19	0.02363694	-0.594228734	None	72hrMyog_vs_MB
chr18:34506753-34506875	m54284U.200831.121835.130614998.ccs.32854.67	Fam13b_2	67	-0.2780641	0.372034891	None	72hrMyog_vs_MB
chr7:143600031-143600110	m54284U.200831.121835.130615762.ccs.64377.58	Cars_1	58	-0.3093665	-0.191135198	None	72hrMyog_vs_MB
chr3:95003566-95003574	m54284U.200831.121835.130615958.ccs.44788.2	Pi4kb_3	2	-0.017602138	-0.517195748	None	72hrMyog_vs_MB
chr3:95003566-95003574	m54284U.200831.121835.130615958.ccs.44788.2	Mir7013_1	2	-0.017602138	-0.517195748	None	72hrMyog_vs_MB
chr10:80638222-80638223	m54284U.200831.121835.130679984.ccs.7360.2	Csnk1g2_4	2	-0.008568461	-0.126051842	None	72hrMyog_vs_MB
chr4:149426280-149426469	m54284U.200831.121835.130680384.ccs.50738.17	Ube4b_5	17	-0.12529981	-0.323790066	None	72hrMyog_vs_MB
chr9:106170903-106170943	m54284U.200831.121835.130680427.ccs.71880.34	Wdr82_2	34	-0.12182538	0.255789941	None	72hrMyog_vs_MB
chr17:25184561-25184644	m54284U.200831.121835.130745698.ccs.29691.16	BC003965_1	16	-0.11344679	0.026068801	None	72hrMyog_vs_MB
chr7:24481996-24482069	m54284U.200831.121835.130746940.ccs.60351.15	Cadm4_1	15	-0.091225065	-0.536175789	None	72hrMyog_vs_MB
chr8:95788867-95788871	m54284U.200831.121835.130747006.ccs.67438.2	Cnot1_2	2	-0.02056678	-0.464106248	None	72hrMyog_vs_MB
chr13:96575560-96575561	m54284U.200831.121835.130810814.ccs.19830.2	Gm46436_1	2	-0.007846164	-0.41721801	None	72hrMyog_vs_MB
chr1:172312356-172312432	m54284U.200831.121835.130877863.ccs.4703.37	Igsf8_1	37	-0.16184855	-0.824005337	None	72hrMyog_vs_MB
chr7:112891793-112891794	m54284U.200831.121835.130878142.ccs.62969.3	Tead1_9	3	-0.012557026	-0.591784548	None	72hrMyog_vs_MB
chr7:127033934-127033957	m54284U.200831.121835.130941458.ccs.63557.6	Kif22_2	6	-0.003580561	-0.546216414	None	72hrMyog_vs_MB
chr11:98161011-98161033	m54284U.200831.121835.130942868.ccs.13178.2	Med1_5	2	0.035678238	-0.28731685	None	72hrMyog_vs_MB
chr2:119799730-119799815	m54284U.200831.121835.130943217.ccs.40737.10	Tyro3_1	10	-0.0483126	-0.205650523	None	72hrMyog_vs_MB
chr10:78297933-78297991	m54284U.200831.121835.131006784.ccs.7088.4	Agpat3_1	4	-0.014479231	0.366511918	None	72hrMyog_vs_MB
chr16:16983394-16983486	m54284U.200831.121835.131007343.ccs.27058.74	Mapk1_1	74	-0.34433445	0.063324162	None	72hrMyog_vs_MB
chr17:46253969-46254020	m54284U.200831.121835.131008344.ccs.30982.4	Lrrc73_1	4	-0.028118737	0.963183808	None	72hrMyog_vs_MB
chr1:128256130-128256215	m54284U.200831.121835.131008564.ccs.3006.25	Ubxn4_2	25	-0.012942824	-0.589537463	None	72hrMyog_vs_MB
chr7:47050664-47050673	m54284U.200831.121835.131073908.ccs.61394.5	Tmem86a_1	5	-0.017001553	-0.338414394	None	72hrMyog_vs_MB
chr11:22095519-22095536	m54284U.200831.121835.131074170.ccs.9545.2	Ehbp1_1	2	-0.014475843	0.165855855	None	72hrMyog_vs_MB
chr11:6418259-6418277	m54284U.200831.121835.131074321.ccs.9343.2	Ppia_2	2	-0.017613454	-0.186555436	None	72hrMyog_vs_MB
chr13:30906581-30906585	m54284U.200831.121835.13108851.ccs.18318.2	Exoc2_1	2	-0.008915988	-0.634704082	None	72hrMyog_vs_MB
chr19:7341463-7341640	m54284U.200831.121835.13109474.ccs.34928.25	Mark2_1	25	-0.14822274	0.280633813	None	72hrMyog_vs_MB
chr13:36117855-36117899	m54284U.200831.121835.13109808.ccs.18416.14	Fars2_1	14	-0.016266065	0.380153463	None	72hrMyog_vs_MB
chr10:41809910-41809911	m54284U.200831.121835.131139435.ccs.6195.2	Cep57l1_4	2	-0.005892103	0.04359335	None	72hrMyog_vs_MB
chr1:128102373-128102386	m54284U.200831.121835.1311922.ccs.2958.2	Zranb3_1	2	-0.022195073	-0.764694673	None	72hrMyog_vs_MB
chr6:125009646-125009742	m54284U.200831.121835.131203788.ccs.59125.9	Zfp384_2	9	-0.07364609	-0.615258707	None	72hrMyog_vs_MB
chr3:84510012-84510056	m54284U.200831.121835.131204505.ccs.44063.2	Arfip1_3	2	0	-0.319628791	None	72hrMyog_vs_MB
chr4:116581371-116581372	m54284U.200831.121835.131205848.ccs.48790.5	Gpbp1l1_3	5	0.006501065	-0.80493399	None	72hrMyog_vs_MB
chr10:79417797-79417815	m54284U.200831.121835.1312372.ccs.7120.4	Gm47015_1	4	-0.044287577	-0.24429166	None	72hrMyog_vs_MB
chr17:68004016-68004164	m54284U.200831.121835.131269342.ccs.31624.33	Arhgap28_2	33	0.026427533	0.056535793	None	72hrMyog_vs_MB
chr18:20896350-20896396	m54284U.200831.121835.131269495.ccs.32628.10	Trappc8_1	10	-0.046631485	0.2832647	None	72hrMyog_vs_MB
chr4:140703019-140703020	m54284U.200831.121835.131269944.ccs.50395.2	Rcc2_3	2	-0.019214539	-0.63524592	None	72hrMyog_vs_MB
chr13:33936047-33936059	m54284U.200831.121835.131271177.ccs.18365.2	1110046J04Rik_1	2	-0.017784078	-0.185040766	None	72hrMyog_vs_MB
chr12:86259489-86259534	m54284U.200831.121835.131335726.ccs.16647.3	Gpatch2l_2	3	-0.013056839	-0.111131107	None	72hrMyog_vs_MB
chr15:58889254-58889301	m54284U.200831.121835.131341.ccs.24222.4	Rnf139_1	4	-0.03932508	0.585842626	None	72hrMyog_vs_MB
chr13:60176300-60176433	m54284U.200831.121835.131362.ccs.19166.13	Gas1_8	13	0.095642336	-0.489227856	None	72hrMyog_vs_MB
chr1:97755165-97755195	m54284U.200831.121835.131400361.ccs.2698.2	Ppip5k2_4	2	-0.0210384	-0.763716548	None	72hrMyog_vs_MB
chr11:53770021-53770058	m54284U.200831.121835.131400655.ccs.10382.13	Irf1_1	13	-0.099906094	-0.408110693	None	72hrMyog_vs_MB
chr3:107895880-107895885	m54284U.200831.121835.131466140.ccs.45616.2	Gstm5_1	2	-0.020002626	-0.148243568	None	72hrMyog_vs_MB
chr19:3897747-3897884	m54284U.200831.121835.131467331.ccs.34343.7	Tcirg1_4	7	0.023653183	-0.636514959	None	72hrMyog_vs_MB
chr8:88729616-88729683	m54284U.200831.121835.131467530.ccs.67015.8	Cyld_1	8	0.019233204	-0.27747148	None	72hrMyog_vs_MB
chr11:67096916-67097035	m54284U.200831.121835.131468118.ccs.11058.10	Myh3_8	10	0.19197261	0.307163453	None	72hrMyog_vs_MB
chr11:30954335-30954380	m54284U.200831.121835.131531061.ccs.9844.10	Erlec1_1	10	-0.078373045	-0.005116194	None	72hrMyog_vs_MB
chr7:73375508-73375572	m54284U.200831.121835.131531142.ccs.61766.11	Rgma_3	11	0.03474574	0.591695315	None	72hrMyog_vs_MB
chr18:36594223-36594293	m54284U.200831.121835.131531739.ccs.33093.3	Ankhd1_7	3	-0.024229858	-0.780688245	None	72hrMyog_vs_MB
chr16:17359017-17359055	m54284U.200831.121835.131597891.ccs.27097.7	Pi4ka_1	7	-0.026274348	0.274322505	None	72hrMyog_vs_MB
chr9:106891893-106891949	m54284U.200831.121835.131598609.ccs.71963.39	Manf_1	39	-0.20837484	-0.087031669	None	72hrMyog_vs_MB
chr5:72168129-72168162	m54284U.200831.121835.131613.ccs.52846.12	Commd8_1	12	-0.01983017	-0.050156973	None	72hrMyog_vs_MB
chr1:91987577-91987579	m54284U.200831.121835.131662777.ccs.2534.2	Hdac4_5	2	-0.011125868	-0.659029089	None	72hrMyog_vs_MB
chr11:77046482-77046484	m54284U.200831.121835.131663579.ccs.11981.4	Nsrp1_2	4	-0.005911443	-0.45437191	None	72hrMyog_vs_MB
chr6:143100053-143100141	m54284U.200831.121835.131663634.ccs.59555.9	C2cd5_3	9	0.007582361	-0.239475665	None	72hrMyog_vs_MB
chr1:38129805-38129824	m54284U.200831.121835.131664011.ccs.696.2	Rev1_4	2	-0.04867348	0.12137578	None	72hrMyog_vs_MB
chr6:49263412-49263428	m54284U.200831.121835.131664673.ccs.57239.3	Tra2a_2	3	-0.024746068	-0.48891218	None	72hrMyog_vs_MB
chr1:172206679-172206782	m54284U.200831.121835.131664724.ccs.4694.21	Pea15a_1	21	-0.11910054	-0.567169837	None	72hrMyog_vs_MB
chr11:83773931-83773932	m54284U.200831.121835.131727568.ccs.12477.2	Heatr6_1	2	-0.010221452	-0.568171454	None	72hrMyog_vs_MB
chr6:146577883-146577995	m54284U.200831.121835.131727726.ccs.59623.31	Fgfr1op2_1	31	-0.23056012	0.133767251	None	72hrMyog_vs_MB
chr17:7827274-7827328	m54284U.200831.121835.131730013.ccs.29078.18	Fndc1_4	18	0.19809638	1.508429352	None	72hrMyog_vs_MB
chr17:67901343-67901364	m54284U.200831.121835.13174886.ccs.31623.2	Arhgap28_3	2	0.052169178	-0.236499938	None	72hrMyog_vs_MB
chr16:4610396-4610404	m54284U.200831.121835.131860638.ccs.26675.4	Glis2_1	4	0	-0.369647673	None	72hrMyog_vs_MB
chr7:127876828-127876839	m54284U.200831.121835.131912.ccs.63721.3	Zfp668_4	3	-0.024041945	0.104807803	None	72hrMyog_vs_MB
chr2:34565702-34565703	m54284U.200831.121835.131925032.ccs.37989.2	Gm13408_1	2	-0.013497193	-0.428147518	None	72hrMyog_vs_MB
chr13:81657727-81657830	m54284U.200831.121835.131925114.ccs.19550.20	Lysmd3_1	20	-0.14380407	0.282263261	None	72hrMyog_vs_MB
chr19:46501701-46501769	m54284U.200831.121835.131925283.ccs.36238.18	Trim8_2	18	-0.103725255	0.664249487	None	72hrMyog_vs_MB
chr15:98871981-98872069	m54284U.200831.121835.131925823.ccs.26065.10	Kmt2d_11	10	0.035294976	0.051458156	None	72hrMyog_vs_MB
chr16:18836580-18836583	m54284U.200831.121835.131989766.ccs.27231.2	2510002D24Rik_1	2	-0.014933052	-0.223850876	None	72hrMyog_vs_MB
chr5:120585392-120585425	m54284U.200831.121835.132056461.ccs.54406.4	Tpcn1_4	4	0.003029216	-0.170049267	None	72hrMyog_vs_MB
chr6:129533366-129533376	m54284U.200831.121835.132056900.ccs.59339.5	Gabarapl1_2	5	-0.04413507	-1.059835342	None	72hrMyog_vs_MB
chr13:76112174-76112196	m54284U.200831.121835.132057546.ccs.19511.4	Ttc37_2	4	-0.008685937	-0.536041759	None	72hrMyog_vs_MB
chr10:60775047-60775076	m54284U.200831.121835.132074.ccs.6482.3	Unc5b_1	3	-0.011529921	-0.388091176	None	72hrMyog_vs_MB
chr3:89418244-89418309	m54284U.200831.121835.132121899.ccs.44536.19	Cks1b_1	19	-0.17034133	-0.394777478	None	72hrMyog_vs_MB
chr17:78835545-78835575	m54284U.200831.121835.132122628.ccs.31944.3	Gpatch11_1	3	-0.019169921	0.175407401	None	72hrMyog_vs_MB
chr14:78912210-78912212	m54284U.200831.121835.132186658.ccs.22593.2	Vwa8_2	2	-0.007928045	-0.191287787	None	72hrMyog_vs_MB
chr16:30388459-30388506	m54284U.200831.121835.132187302.ccs.27586.8	Atp13a3_4	8	0.048270337	0.518722865	None	72hrMyog_vs_MB
chr1:178331864-178331950	m54284U.200831.121835.132187737.ccs.4857.10	Hnrnpu_4	10	0.017500494	-0.992910102	None	72hrMyog_vs_MB
chr4:148043710-148043752	m54284U.200831.121835.132188193.ccs.50598.3	Mthfr_3	3	-0.015098058	-0.829520714	None	72hrMyog_vs_MB
chr11:67082307-67082312	m54284U.200831.121835.132251924.ccs.11023.3	Myh3_28	3	0.03472895	0.171119138	None	72hrMyog_vs_MB
chr4:126925738-126925771	m54284U.200831.121835.132252726.ccs.49442.2	Zmym4_5	2	-0.011047186	-0.863010486	None	72hrMyog_vs_MB
chr6:143099805-143099823	m54284U.200831.121835.132254175.ccs.59554.2	C2cd5_1	2	-0.008640087	-0.493020147	None	72hrMyog_vs_MB
chr12:108423104-108423165	m54284U.200831.121835.132281.ccs.17150.21	Eml1_4	21	-0.12837653	-0.393323179	None	72hrMyog_vs_MB
chr1:156036044-156036072	m54284U.200831.121835.132318673.ccs.4120.8	Tor1aip1_1	8	-0.06280275	0.094845991	None	72hrMyog_vs_MB
chr13:3575559-3575590	m54284U.200831.121835.132319455.ccs.17723.2	Fam208b_5	2	-0.024246037	0	None	72hrMyog_vs_MB
chr4:53011893-53011971	m54284U.200831.121835.132319814.ccs.47733.13	Nipsnap3b_1	13	-0.09621568	-0.116705395	None	72hrMyog_vs_MB
chr3:152253629-152253711	m54284U.200831.121835.132385443.ccs.46723.7	Nexn_4	7	0.050304372	-0.330528764	None	72hrMyog_vs_MB
chr2:52175353-52175390	m54284U.200831.121835.13239036.ccs.38394.16	Neb_7	16	0.218106	-0.432611995	None	72hrMyog_vs_MB
chr11:53457191-53457266	m54284U.200831.121835.13239086.ccs.10337.7	Shroom1_1	7	-0.024744842	-0.610620505	None	72hrMyog_vs_MB
chr14:105176843-105176914	m54284U.200831.121835.13239808.ccs.22831.12	Rbm26_2	12	-0.016164578	-0.476041636	None	72hrMyog_vs_MB
chr3:94576506-94576519	m54284U.200831.121835.13240693.ccs.44757.3	Gm43768_1	3	0.058041945	-0.588433615	None	72hrMyog_vs_MB
chr4:59581678-59581731	m54284U.200831.121835.13240832.ccs.47975.10	Hsdl2_2	10	-0.076415084	-0.073286312	None	72hrMyog_vs_MB
chr17:47141763-47141768	m54284U.200831.121835.13240860.ccs.31112.2	Trerf1_6	2	-0.011359861	0.244704853	None	72hrMyog_vs_MB
chr9:123017305-123017323	m54284U.200831.121835.132450120.ccs.72843.4	Kif15_1	4	-0.036832444	-0.074393131	None	72hrMyog_vs_MB
chr8:13105711-13105803	m54284U.200831.121835.132515153.ccs.64741.31	Cul4a_1	31	-0.14906332	0.407141162	None	72hrMyog_vs_MB
chr3:40745451-40745671	m54284U.200831.121835.132646009.ccs.43328.83	Hspa4l_2	83	-0.42816556	0.179515509	None	72hrMyog_vs_MB
chrX:105079758-105079797	m54284U.200831.121835.132646450.ccs.74240.23	Pbdc1_1	23	-0.12290519	-0.065038665	None	72hrMyog_vs_MB
chr4:109309174-109309204	m54284U.200831.121835.132647144.ccs.48689.2	Eps15_3	2	-0.016602054	-0.574456935	None	72hrMyog_vs_MB
chr17:30005218-30005251	m54284U.200831.121835.132647199.ccs.30137.10	Zfand3_2	10	-0.009025791	-0.301889996	None	72hrMyog_vs_MB
chr7:126497290-126497305	m54284U.200831.121835.132689.ccs.63458.6	Atxn2l_5	6	0.03061528	-0.348989017	None	72hrMyog_vs_MB
chr8:88272259-88272400	m54284U.200831.121835.132710616.ccs.66937.47	Adcy7_1	47	-0.16398394	-0.852451842	None	72hrMyog_vs_MB
chr6:108185563-108185581	m54284U.200831.121835.132711798.ccs.58419.15	Sumf1_2	15	-0.037924692	-0.562015704	None	72hrMyog_vs_MB
chr7:30579959-30580001	m54284U.200831.121835.132711925.ccs.60900.2	Kmt2b_2	2	-0.018153165	-0.457781024	None	72hrMyog_vs_MB
chr2:156503671-156503714	m54284U.200831.121835.132713191.ccs.42070.4	Epb41l1_2	4	-0.0398598	-0.776237088	None	72hrMyog_vs_MB
chr19:53793327-53793375	m54284U.200831.121835.132778340.ccs.36429.7	Rbm20_5	7	0.04367516	-0.40836567	None	72hrMyog_vs_MB
chr7:131371156-131371203	m54284U.200831.121835.132842941.ccs.63876.5	Pstk_1	5	0.03550122	-0.209567347	None	72hrMyog_vs_MB
chr5:32854200-32854314	m54284U.200831.121835.132843216.ccs.52026.37	Prr14l_1	37	-0.16899551	0.225004803	None	72hrMyog_vs_MB
chr11:120437661-120437697	m54284U.200831.121835.132843889.ccs.14643.12	Nploc4_2	12	-0.0780534	0.277020961	None	72hrMyog_vs_MB
chr4:143212637-143212722	m54284U.200831.121835.132907433.ccs.50518.16	Prdm2_1	16	-0.004147125	-0.229766011	None	72hrMyog_vs_MB
chr2:35196405-35196408	m54284U.200831.121835.132974498.ccs.38078.2	Rab14_4	2	-0.015871987	-0.455765706	None	72hrMyog_vs_MB
chr9:73952407-73952444	m54284U.200831.121835.132974588.ccs.71005.4	Unc13c_1	4	-0.037932817	-0.874350438	None	72hrMyog_vs_MB
chr4:120570206-120570298	m54284U.200831.121835.132974653.ccs.49013.56	Ctps_1	56	-0.3623675	0.410670302	None	72hrMyog_vs_MB
chr6:72345125-72345202	m54284U.200831.121835.132975352.ccs.57624.40	Usp39_1	40	-0.22795963	0.142001544	None	72hrMyog_vs_MB
chr17:55892073-55892077	m54284U.200831.121835.133038986.ccs.31218.2	Zfp959_1	2	-0.024001027	-0.12959258	None	72hrMyog_vs_MB
chr4:119108749-119108852	m54284U.200831.121835.133039816.ccs.48950.62	Slc2a1_1	62	-0.24357276	-0.076166145	None	72hrMyog_vs_MB
chr5:136534060-136534104	m54284U.200831.121835.13305851.ccs.55478.2	Gm38082_1	2	-0.012405147	-0.392952379	None	72hrMyog_vs_MB
chr5:149636061-149636099	m54284U.200831.121835.133104332.ccs.56211.3	Hsph1_6	3	-0.033122133	-0.102998691	None	72hrMyog_vs_MB
chr14:70707407-70707425	m54284U.200831.121835.133104907.ccs.22422.3	Xpo7_3	3	-0.04396733	-0.440274772	None	72hrMyog_vs_MB
chr11:79962357-79962398	m54284U.200831.121835.133121.ccs.12338.25	Utp6_1	25	-0.14154778	0.149954552	None	72hrMyog_vs_MB
chr7:83895527-83895530	m54284U.200831.121835.133169440.ccs.62214.3	Mesd_1	3	-0.027403764	-0.212971003	None	72hrMyog_vs_MB
chr7:83895527-83895530	m54284U.200831.121835.133169440.ccs.62214.3	Gm49493_2	3	-0.027403764	-0.212971003	None	72hrMyog_vs_MB
chr6:108663898-108663923	m54284U.200831.121835.133169848.ccs.58436.3	Bhlhe40_2	3	0	-0.864265688	None	72hrMyog_vs_MB
chr10:80115980-80115998	m54284U.200831.121835.133171494.ccs.7244.6	Stk11_2	6	-0.06951684	-0.150482084	None	72hrMyog_vs_MB
chr2:52200681-52200728	m54284U.200831.121835.133171507.ccs.38420.14	Neb_11	14	0.17223857	-0.468756773	None	72hrMyog_vs_MB
chr17:24578096-24578161	m54284U.200831.121835.133234927.ccs.29588.7	Pkd1_1	7	-0.049833573	-0.069218188	None	72hrMyog_vs_MB
chr1:36534406-36534413	m54284U.200831.121835.133236517.ccs.599.2	Ankrd39_2	2	-0.018306956	0.228555149	None	72hrMyog_vs_MB
chr1:36534406-36534413	m54284U.200831.121835.133236517.ccs.599.2	Ankrd23_1	2	-0.018306956	0.228555149	None	72hrMyog_vs_MB
chr5:66151026-66151098	m54284U.200831.121835.133236858.ccs.52769.5	Rbm47_2	5	0.018941961	-0.196416804	None	72hrMyog_vs_MB
chr12:84970774-84970869	m54284U.200831.121835.133302970.ccs.16521.12	Arel1_2	12	-0.081424154	0.421044774	None	72hrMyog_vs_MB
chr12:54203801-54203887	m54284U.200831.121835.133303013.ccs.15569.26	Egln3_1	26	-0.18663585	-0.014584703	None	72hrMyog_vs_MB
chr11:120273340-120273366	m54284U.200831.121835.133366765.ccs.14598.9	Bahcc1_3	9	-0.030021852	0.272876766	None	72hrMyog_vs_MB
chr8:4186121-4186128	m54284U.200831.121835.133367138.ccs.64512.2	Evi5l_2	2	-0.009223095	-0.580955334	None	72hrMyog_vs_MB
chr18:34954195-34954374	m54284U.200831.121835.133367676.ccs.32953.289	Hspa9_1	289	-0.76031655	0.307095075	None	72hrMyog_vs_MB
chr1:136018022-136018037	m54284U.200831.121835.133431578.ccs.3553.10	Tmem9_1	10	0.026160201	-0.56473895	None	72hrMyog_vs_MB
chr12:8499254-8499325	m54284U.200831.121835.133432572.ccs.14913.3	Rhob_5	3	0.06243109	-0.778356318	None	72hrMyog_vs_MB
chr8:24438907-24438947	m54284U.200831.121835.133433664.ccs.65036.2	Tcim_1	2	-0.01980262	-0.209008368	None	72hrMyog_vs_MB
chr10:62887362-62887432	m54284U.200831.121835.133499454.ccs.6631.6	Tet1_1	6	0.04760389	-0.515377294	None	72hrMyog_vs_MB
chr1:75546463-75546562	m54284U.200831.121835.133499548.ccs.1995.7	Slc4a3_1	7	0.2491463	-0.056245854	None	72hrMyog_vs_MB
chr11:79071619-79071657	m54284U.200831.121835.133500.ccs.12275.3	Ksr1_3	3	-0.014180381	-1.442541899	None	72hrMyog_vs_MB
chr1:135146788-135146831	m54284U.200831.121835.133564276.ccs.3372.11	Arl8a_1	11	-0.0782789	-0.085279064	None	72hrMyog_vs_MB
chr6:125181161-125181179	m54284U.200831.121835.133564884.ccs.59231.2	Ncapd2_3	2	-0.024447445	-1.163163477	None	72hrMyog_vs_MB
chr12:86882986-86883252	m54284U.200831.121835.133628112.ccs.16665.18	Irf2bpl_1	18	-0.16739243	-0.727856685	None	72hrMyog_vs_MB
chr8:83928305-83928311	m54284U.200831.121835.133628757.ccs.66520.6	Adgrl1_7	6	-0.041748207	-0.573354824	None	72hrMyog_vs_MB
chr10:40302185-40302191	m54284U.200831.121835.133628809.ccs.6155.67	Amd1_5	67	-0.3553008	0.127323472	None	72hrMyog_vs_MB
chr18:34770748-34770777	m54284U.200831.121835.133629039.ccs.32890.3	Fam53c_2	3	-0.009245337	-0.276927233	None	72hrMyog_vs_MB
chr14:59201240-59201347	m54284U.200831.121835.133629374.ccs.21970.8	Rcbtb1_1	8	-0.04400696	-0.072566139	None	72hrMyog_vs_MB
chr15:27736508-27736509	m54284U.200831.121835.133630057.ccs.23552.2	Trio_29	2	-0.036302898	-0.478263254	None	72hrMyog_vs_MB
chr2:125506414-125506502	m54284U.200831.121835.13369414.ccs.41020.25	Fbn1_1	25	-0.055136945	-0.92746727	None	72hrMyog_vs_MB
chr11:69834373-69834408	m54284U.200831.121835.133694207.ccs.11384.9	Nlgn2_2	9	0.00486903	-0.310830229	None	72hrMyog_vs_MB
chr5:24100589-24100616	m54284U.200831.121835.133694953.ccs.51634.10	Klhl7_1	10	-0.060985453	-0.101077055	None	72hrMyog_vs_MB
chr13:72628819-72628838	m54284U.200831.121835.133695537.ccs.19388.4	Irx2_1	4	-0.022743838	-0.460309036	None	72hrMyog_vs_MB
chr12:73113236-73113260	m54284U.200831.121835.133696095.ccs.16005.8	Six4_3	8	-0.03443129	0.047631343	None	72hrMyog_vs_MB
chr15:102993614-102993647	m54284U.200831.121835.13369867.ccs.26485.2	Hoxc8_7	2	-0.01956525	-0.383533293	None	72hrMyog_vs_MB
chr1:181198187-181198188	m54284U.200831.121835.13370542.ccs.5067.3	Wdr26_4	3	-0.009489672	-0.86923641	None	72hrMyog_vs_MB
chr15:10714555-10714850	m54284U.200831.121835.13371009.ccs.23288.84	Rai14_1	84	-0.4737944	-0.999888704	MB	72hrMyog_vs_MB
chr11:103239832-103239843	m54284U.200831.121835.13371927.ccs.13725.2	Map3k14_3	2	0.013138628	-0.377039911	None	72hrMyog_vs_MB
chr18:23954636-23954740	m54284U.200831.121835.133759992.ccs.32657.25	Zfp397_1	25	-0.0778008	0.169757626	None	72hrMyog_vs_MB
chr13:55113033-55113114	m54284U.200831.121835.133761207.ccs.18880.5	Zfp346_2	5	-0.031704105	-0.576093739	None	72hrMyog_vs_MB
chr4:125066680-125066740	m54284U.200831.121835.133761468.ccs.49311.18	Snip1_1	18	-0.11162574	-0.07293515	None	72hrMyog_vs_MB
chr15:79690874-79690896	m54284U.200831.121835.133825832.ccs.25034.21	Gtpbp1_1	21	-0.060530186	0.224440315	None	72hrMyog_vs_MB
chr7:65644892-65644926	m54284U.200831.121835.133827175.ccs.61629.7	Tarsl2_1	7	-0.037340827	-0.258009231	None	72hrMyog_vs_MB
chr5:143527971-143528059	m54284U.200831.121835.133890068.ccs.55916.138	Rac1_1	138	-0.6086615	0.356048545	None	72hrMyog_vs_MB
chr3:105959416-105959536	m54284U.200831.121835.133890269.ccs.45512.41	Wdr77_1	41	-0.20173141	0.200675343	None	72hrMyog_vs_MB
chr3:105959416-105959536	m54284U.200831.121835.133890269.ccs.45512.41	Gm42890_1	41	-0.20173141	0.200675343	None	72hrMyog_vs_MB
chrX:103578822-103578824	m54284U.200831.121835.133890427.ccs.74202.2	Gm38020_2	2	-0.015209463	-0.324157592	None	72hrMyog_vs_MB
chr7:35586239-35586270	m54284U.200831.121835.133890743.ccs.61011.9	Ankrd27_1	9	-0.05998452	-0.307300731	None	72hrMyog_vs_MB
chr2:85050411-85050485	m54284U.200831.121835.133891004.ccs.39868.11	Tnks1bp1_1	11	-0.078777395	-1.014262884	None	72hrMyog_vs_MB
chr4:137538243-137538309	m54284U.200831.121835.133891125.ccs.50106.7	Hspg2_2	7	0.047417343	-0.51187914	None	72hrMyog_vs_MB
chr4:137538243-137538309	m54284U.200831.121835.133891125.ccs.50106.7	Mir7018_1	7	0.047417343	-0.51187914	None	72hrMyog_vs_MB
chr16:92825761-92825838	m54284U.200831.121835.133892444.ccs.28654.6	Runx1_1	6	-0.004085638	0.410482956	None	72hrMyog_vs_MB
chr11:102604462-102604464	m54284U.200831.121835.133955586.ccs.13634.5	Fzd2_7	5	-0.03158377	-0.14680081	None	72hrMyog_vs_MB
chr17:74381940-74381941	m54284U.200831.121835.133955652.ccs.31800.2	Spast_1	2	-0.011079161	-0.113859377	None	72hrMyog_vs_MB
chr6:31142468-31142530	m54284U.200831.121835.133955866.ccs.56791.4	Gm13835_1	4	0.004815894	-0.675013878	None	72hrMyog_vs_MB
chr5:31494747-31494825	m54284U.200831.121835.133956682.ccs.51965.18	Gpn1_1	18	-0.1474643	-0.249649178	None	72hrMyog_vs_MB
chr12:111713173-111713228	m54284U.200831.121835.133957108.ccs.17413.17	Bag5_3	17	-0.12111388	0.484020637	None	72hrMyog_vs_MB
chr2:143990213-143990236	m54284U.200831.121835.134022165.ccs.41565.23	Rrbp1_1	23	-0.0081981	-0.863966585	None	72hrMyog_vs_MB
chr1:64616417-64616445	m54284U.200831.121835.134022393.ccs.1566.2	Mettl21a_2	2	-0.031499308	-0.398523722	None	72hrMyog_vs_MB
chr10:70167067-70167068	m54284U.200831.121835.134087022.ccs.6763.2	Ccdc6_3	2	-0.030974528	-0.206230957	None	72hrMyog_vs_MB
chr9:108133721-108133737	m54284U.200831.121835.134088662.ccs.72103.2	4930447F24Rik_1	2	0	0.130400285	None	72hrMyog_vs_MB
chr3:95929258-95929431	m54284U.200831.121835.134088926.ccs.44936.109	Anp32e_2	109	-0.4066115	0.204811828	None	72hrMyog_vs_MB
chr7:90186674-90186686	m54284U.200831.121835.134154409.ccs.62291.3	Gm45221_1	3	-0.025589611	-0.274352362	None	72hrMyog_vs_MB
chr4:108549277-108549331	m54284U.200831.121835.134154777.ccs.48632.7	Tut4_6	7	-0.050544877	-0.471843883	None	72hrMyog_vs_MB
chr10:115400818-115400866	m54284U.200831.121835.134218303.ccs.8276.14	Zfc3h1_3	14	0.01736235	-0.148039406	None	72hrMyog_vs_MB
chr15:102073877-102073941	m54284U.200831.121835.134218785.ccs.26292.98	Eif4b_2	98	-0.48772696	0.077236188	None	72hrMyog_vs_MB
chr2:90768568-90768593	m54284U.200831.121835.134218925.ccs.39918.25	Fnbp4_1	25	-0.026265241	-0.779601448	None	72hrMyog_vs_MB
chr10:5124842-5124863	m54284U.200831.121835.134219373.ccs.5591.3	Syne1_5	3	-0.021955738	-0.244578091	None	72hrMyog_vs_MB
chr15:51973881-51973943	m54284U.200831.121835.134219490.ccs.24048.31	Rad21_4	31	-0.12197463	-0.948660949	None	72hrMyog_vs_MB
chr7:19095057-19095095	m54284U.200831.121835.134220366.ccs.60217.4	Six5_1	4	-0.02381358	0.182329589	None	72hrMyog_vs_MB
chr18:39491292-39491352	m54284U.200831.121835.134283513.ccs.33274.4	Nr3c1_2	4	-0.032799955	0.105252948	None	72hrMyog_vs_MB
chrX:77510787-77510851	m54284U.200831.121835.134284471.ccs.73873.13	Tbl1x_1	13	-0.008868832	-0.313691554	None	72hrMyog_vs_MB
chr2:125611021-125611037	m54284U.200831.121835.134284924.ccs.41026.2	Cep152_2	2	-0.005792121	-0.620004513	None	72hrMyog_vs_MB
chr11:3202725-3202726	m54284U.200831.121835.134285066.ccs.9054.2	Eif4enif1_3	2	-0.030323826	0.114667411	None	72hrMyog_vs_MB
chr15:76331281-76331417	m54284U.200831.121835.134348815.ccs.24648.42	Gpaa1_1	42	-0.05639086	-0.482101799	None	72hrMyog_vs_MB
chr15:85879320-85879357	m54284U.200831.121835.134349358.ccs.25457.4	Trmu_1	4	-0.028638445	0.152157235	None	72hrMyog_vs_MB
chr15:79659241-79659242	m54284U.200831.121835.134349903.ccs.25030.2	Cby1_1	2	-0.018846054	-0.439908852	None	72hrMyog_vs_MB
chr5:143235140-143235185	m54284U.200831.121835.134350626.ccs.55887.6	Zfp12_1	6	-0.030774051	0.23803152	None	72hrMyog_vs_MB
chr9:40685979-40686042	m54284U.200831.121835.13435324.ccs.69313.22	Clmp_1	22	-0.16032775	-1.041391158	None	72hrMyog_vs_MB
chr15:27480214-27480275	m54284U.200831.121835.13436319.ccs.23509.5	Tiaf2_4	5	-0.07471514	-0.665214758	None	72hrMyog_vs_MB
chr7:102001020-102001062	m54284U.200831.121835.134414604.ccs.62641.6	Numa1_6	6	-0.029367454	0.012771542	None	72hrMyog_vs_MB
chr7:80901211-80901235	m54284U.200831.121835.134480544.ccs.62122.4	Wdr73_1	4	-0.02677298	-0.199752665	None	72hrMyog_vs_MB
chr12:112738305-112738306	m54284U.200831.121835.134481310.ccs.17488.5	Cep170b_7	5	-0.00998903	-0.661695701	None	72hrMyog_vs_MB
chr12:112809282-112809353	m54284U.200831.121835.134482662.ccs.17535.5	Clba1_2	5	-0.03709967	-0.723433772	None	72hrMyog_vs_MB
chr11:115564441-115564504	m54284U.200831.121835.134545834.ccs.14206.53	Nup85_1	53	-0.3534225	-0.238048261	None	72hrMyog_vs_MB
chr14:21500857-21500933	m54284U.200831.121835.134547699.ccs.20789.12	Kat6b_2	12	0.047990054	0.041922321	None	72hrMyog_vs_MB
chr10:112270335-112270352	m54284U.200831.121835.134611939.ccs.8233.4	Kcnc2_1	4	-0.009872313	-0.416074201	None	72hrMyog_vs_MB
chr4:32733577-32733615	m54284U.200831.121835.134612200.ccs.47191.6	Mdn1_2	6	-0.037869167	-0.013502132	None	72hrMyog_vs_MB
chr18:68300180-68300245	m54284U.200831.121835.134612559.ccs.33932.16	Fam210a_1	16	0.021063669	0.173648775	None	72hrMyog_vs_MB
chr4:109072894-109072898	m54284U.200831.121835.134612964.ccs.48681.6	Osbpl9_2	6	-0.02536144	-0.451140984	None	72hrMyog_vs_MB
chr14:45384618-45384619	m54284U.200831.121835.134613244.ccs.21355.2	Gnpnat1_2	2	-0.009333182	-0.062571154	None	72hrMyog_vs_MB
chr9:110034920-110034958	m54284U.200831.121835.134676677.ccs.72301.29	Map4_1	29	-0.05349391	-0.086846365	None	72hrMyog_vs_MB
chr10:7956263-7956286	m54284U.200831.121835.134742336.ccs.5658.3	Tab2_4	3	-0.005941578	0.408785334	None	72hrMyog_vs_MB
chr9:113844192-113844194	m54284U.200831.121835.134743925.ccs.72493.4	Clasp2_2	4	-0.008895654	-0.195602051	None	72hrMyog_vs_MB
chr17:14203751-14203772	m54284U.200831.121835.134744693.ccs.29213.3	Dact2_1	3	-0.018035436	-2.081562406	None	72hrMyog_vs_MB
chr9:15312028-15312078	m54284U.200831.121835.134744856.ccs.68627.2	Taf1d_1	2	0	0.385363164	None	72hrMyog_vs_MB
chr9:15312028-15312078	m54284U.200831.121835.134744856.ccs.68627.2	Gm25500_2	2	0	0.385363164	None	72hrMyog_vs_MB
chr9:99106080-99106114	m54284U.200831.121835.134808024.ccs.71633.2	Pik3cb_4	2	0.024550097	-0.323526113	None	72hrMyog_vs_MB
chr17:87025368-87025385	m54284U.200831.121835.134808900.ccs.32166.3	Pigf_1	3	-0.017653061	-0.08324038	None	72hrMyog_vs_MB
chr8:81014843-81014938	m54284U.200831.121835.134809070.ccs.66416.45	Usp38_1	45	-0.12849027	0.411554092	None	72hrMyog_vs_MB
chr2:80530198-80530220	m54284U.200831.121835.134809396.ccs.39750.3	Nckap1_1	3	-0.005262884	-0.66684396	None	72hrMyog_vs_MB
chr3:97159039-97159074	m54284U.200831.121835.134809995.ccs.45026.2	Acp6_1	2	-0.008345732	0.031043052	None	72hrMyog_vs_MB
chr5:137745986-137746074	m54284U.200831.121835.134810074.ccs.55609.17	Tsc22d4_1	17	-0.04938991	-0.65589549	None	72hrMyog_vs_MB
chr9:57836740-57836854	m54284U.200831.121835.134873928.ccs.70150.7	Arid3b_1	7	-0.028209228	0.334674312	None	72hrMyog_vs_MB
chr1:136052779-136052936	m54284U.200831.121835.134875638.ccs.3555.13	Cacna1s_2	13	0.22254774	1.342737212	None	72hrMyog_vs_MB
chrX:142966716-142966732	m54284U.200831.121835.134875953.ccs.74527.9	Ammecr1_2	9	-0.07427281	0.085424625	None	72hrMyog_vs_MB
chr8:111094631-111094665	m54284U.200831.121835.134938757.ccs.67881.4	Pdpr_2	4	0.09316156	0.099088342	None	72hrMyog_vs_MB
chr5:138171241-138171258	m54284U.200831.121835.134938941.ccs.55639.2	Mcm7_4	2	-0.025183178	-0.297601112	None	72hrMyog_vs_MB
chr11:57645441-57645564	m54284U.200831.121835.134940145.ccs.10522.22	Galnt10_1	22	-0.17101963	0.162621218	None	72hrMyog_vs_MB
chr7:109752299-109752319	m54284U.200831.121835.134941517.ccs.62765.2	4930431P19Rik_1	2	0.066700846	-0.250023544	None	72hrMyog_vs_MB
chr7:127791213-127791257	m54284U.200831.121835.135004504.ccs.63703.18	Setd1a_9	18	-0.013662903	-0.53741473	None	72hrMyog_vs_MB
chr5:30647931-30648003	m54284U.200831.121835.135005097.ccs.51830.11	Slc35f6_1	11	-0.06917046	-0.171586225	None	72hrMyog_vs_MB
chr8:79028127-79028365	m54284U.200831.121835.135005413.ccs.66243.21	Zfp827_7	21	-0.062242847	-0.297301412	None	72hrMyog_vs_MB
chr9:106477289-106477365	m54284U.200831.121835.135005720.ccs.71927.18	Rrp9_1	18	-0.12793295	-0.151284033	None	72hrMyog_vs_MB
chr7:127876168-127876258	m54284U.200831.121835.135005948.ccs.63718.10	Zfp646_7	10	-0.02283478	0.101309178	None	72hrMyog_vs_MB
chr19:5568001-5568043	m54284U.200831.121835.135006140.ccs.34559.3	Ap5b1_1	3	0.020664634	0.175665687	None	72hrMyog_vs_MB
chr7:28169692-28169768	m54284U.200831.121835.13501415.ccs.60598.52	Fbl_1	52	-0.344769	0.153583579	None	72hrMyog_vs_MB
chr15:38028683-38028749	m54284U.200831.121835.13502440.ccs.23894.4	Ubr5_2	4	-0.06150933	-1.06974428	None	72hrMyog_vs_MB
chr3:54692816-54692866	m54284U.200831.121835.135069903.ccs.43606.23	Supt20_2	23	-0.11901846	0.062313628	None	72hrMyog_vs_MB
chr8:69808706-69808788	m54284U.200831.121835.135072213.ccs.65821.8	Gmip_1	8	-0.041092277	-0.743183251	None	72hrMyog_vs_MB
chr17:12992493-12992565	m54284U.200831.121835.135072331.ccs.29188.8	Wtap_1	8	-0.07349343	0.522987559	None	72hrMyog_vs_MB
chr10:95564022-95564216	m54284U.200831.121835.135138055.ccs.7990.40	Nudt4_2	40	-0.19897069	0.296685146	None	72hrMyog_vs_MB
chr3:116610312-116610313	m54284U.200831.121835.135200920.ccs.45773.3	Sass6_2	3	-0.03204793	-0.551878174	None	72hrMyog_vs_MB
chr7:35297571-35297598	m54284U.200831.121835.135201042.ccs.60997.2	Gpatch1_3	2	-0.005459933	-0.399682122	None	72hrMyog_vs_MB
chr13:3594171-3594186	m54284U.200831.121835.135203291.ccs.17735.5	Fam208b_2	5	0.014383376	0	None	72hrMyog_vs_MB
chr4:129742239-129742377	m54284U.200831.121835.135267552.ccs.49570.112	Khdrbs1_1	112	-0.55572265	0.07486577	None	72hrMyog_vs_MB
chr3:32365614-32365722	m54284U.200831.121835.135267791.ccs.43147.25	Zmat3_2	25	-0.103903875	-0.702668948	None	72hrMyog_vs_MB
chr9:107542247-107542271	m54284U.200831.121835.135268442.ccs.71974.2	Nprl2_1	2	-0.005166743	-0.17583611	None	72hrMyog_vs_MB
chr1:162220186-162220225	m54284U.200831.121835.135268723.ccs.4324.4	Dnm3os_8	4	-0.015916763	-1.044737027	None	72hrMyog_vs_MB
chr1:34011561-34011782	m54284U.200831.121835.135333718.ccs.372.69	Dst_14	69	0.036792886	1.117619575	None	72hrMyog_vs_MB
chr10:79746545-79746610	m54284U.200831.121835.135334097.ccs.7151.23	Polrmt_3	23	-0.08460163	0.115207241	None	72hrMyog_vs_MB
chr11:69681860-69681944	m54284U.200831.121835.135334658.ccs.11341.22	Senp3_2	22	-0.06769612	0.045515724	None	72hrMyog_vs_MB
chr8:123042584-123042600	m54284U.200831.121835.135334675.ccs.68244.2	2810013P06Rik_1	2	-0.017327357	0.016850752	None	72hrMyog_vs_MB
chr3:85915741-85915760	m54284U.200831.121835.135399934.ccs.44093.2	Gm9790_1	2	-0.012557026	-0.236623104	None	72hrMyog_vs_MB
chr5:122707568-122707570	m54284U.200831.121835.135465516.ccs.54655.4	P2rx4_2	4	0.026091123	0.277296911	None	72hrMyog_vs_MB
chr13:100651014-100651072	m54284U.200831.121835.135530027.ccs.19997.18	Rad17_1	18	-0.13429514	0.190432136	None	72hrMyog_vs_MB
chr8:108868219-108868222	m54284U.200831.121835.135531183.ccs.67764.2	Gm38318_1	2	-0.017190205	-0.757857674	None	72hrMyog_vs_MB
chr10:29313538-29313609	m54284U.200831.121835.135595928.ccs.6026.9	Echdc1_1	9	-0.036004253	-0.179373619	None	72hrMyog_vs_MB
chr13:49688580-49688625	m54284U.200831.121835.135661177.ccs.18748.7	Iars_1	7	-0.021696538	-0.98619307	None	72hrMyog_vs_MB
chr8:122611399-122611405	m54284U.200831.121835.135661365.ccs.68213.2	Galns_1	2	0.020711765	-0.002494451	None	72hrMyog_vs_MB
chr15:99631131-99631161	m54284U.200831.121835.135661718.ccs.26169.3	Racgap1_2	3	-0.036533866	-0.792419577	None	72hrMyog_vs_MB
chr7:133120293-133120296	m54284U.200831.121835.13567773.ccs.63933.2	B930086L07Rik_2	2	-0.012600832	0.062062428	None	72hrMyog_vs_MB
chr6:38737468-38737469	m54284U.200831.121835.13568442.ccs.57025.2	Hipk2_8	2	-0.01086904	-0.650818291	None	72hrMyog_vs_MB
chr14:113314853-113314937	m54284U.200831.121835.135725767.ccs.22846.6	Tpm3-rs7_2	6	-0.055877686	-0.774506586	None	72hrMyog_vs_MB
chr16:16146778-16146829	m54284U.200831.121835.135726168.ccs.27026.27	Spidr_2	27	-0.10632676	0.05242155	None	72hrMyog_vs_MB
chr2:117249720-117249798	m54284U.200831.121835.135791605.ccs.40518.18	Fam98b_1	18	-0.15157439	-0.141270902	None	72hrMyog_vs_MB
chr5:49999212-49999246	m54284U.200831.121835.135792895.ccs.52478.2	Adgra3_4	2	-0.00562455	0.135998077	None	72hrMyog_vs_MB
chr2:122092176-122092178	m54284U.200831.121835.135857744.ccs.40939.3	Spg11_2	3	-0.022928698	0.528186515	None	72hrMyog_vs_MB
chr1:59120089-59120121	m54284U.200831.121835.135921922.ccs.1316.4	Tmem237_2	4	-0.027289486	-0.526363188	None	72hrMyog_vs_MB
chr2:22834312-22834370	m54284U.200831.121835.135987489.ccs.37028.8	Apbb1ip_1	8	-0.005761039	-0.402109143	None	72hrMyog_vs_MB
chr5:143817806-143817858	m54284U.200831.121835.135987562.ccs.55953.21	Eif2ak1_1	21	-0.053444292	-0.159225663	None	72hrMyog_vs_MB
chr17:25015656-25015673	m54284U.200831.121835.135988429.ccs.29676.3	Cramp1l_2	3	-0.021654898	0.09298128	None	72hrMyog_vs_MB
chr2:24986306-24986352	m54284U.200831.121835.135989388.ccs.37121.6	Gm13370_3	6	-0.07189571	-0.45836559	None	72hrMyog_vs_MB
chr18:23989659-23989685	m54284U.200831.121835.135990092.ccs.32661.12	Zfp35_1	12	-0.0996583	0.040270494	None	72hrMyog_vs_MB
chr5:140419246-140419633	m54284U.200831.121835.136054688.ccs.55771.165	Eif3b_1	165	-0.63782805	0.232671052	None	72hrMyog_vs_MB
chr1:10184491-10184494	m54284U.200831.121835.136055055.ccs.101.2	Arfgef1_8	2	-0.007517825	-0.718877321	None	72hrMyog_vs_MB
chr17:56259643-56259647	m54284U.200831.121835.136119716.ccs.31280.4	Fem1a_1	4	-0.030614093	0.691325353	None	72hrMyog_vs_MB
chr2:106003214-106003271	m54284U.200831.121835.136120191.ccs.40353.13	Dnajc24_2	13	-0.10688367	0.072000083	None	72hrMyog_vs_MB
chr2:131262494-131262574	m54284U.200831.121835.136184031.ccs.41424.18	Pank2_1	18	-0.14316085	0.171243489	None	72hrMyog_vs_MB
chr9:113708138-113708268	m54284U.200831.121835.136186696.ccs.72489.84	Pdcd6ip_1	84	-0.4369448	0.043541566	None	72hrMyog_vs_MB
chr5:135435116-135435191	m54284U.200831.121835.136250240.ccs.55366.8	Hip1_1	8	-0.0488971	0.095444935	None	72hrMyog_vs_MB
chr5:32785623-32785645	m54284U.200831.121835.136250473.ccs.52021.13	Pisd_1	13	-0.11257102	0.214596072	None	72hrMyog_vs_MB
chr8:80739424-80739585	m54284U.200831.121835.136315909.ccs.66403.117	Smarca5_4	117	-0.5697866	0.232470673	None	72hrMyog_vs_MB
chr9:77917363-77917434	m54284U.200831.121835.136317599.ccs.71108.32	Elovl5_1	32	-0.20383005	-0.528187803	None	72hrMyog_vs_MB
chr7:75702659-75702688	m54284U.200831.121835.13632411.ccs.61866.5	Akap13_4	5	-0.025142139	-0.170916071	None	72hrMyog_vs_MB
chr2:33827736-33827782	m54284U.200831.121835.13633113.ccs.37978.2	Mvb12b_3	2	-0.020355359	-0.515769564	None	72hrMyog_vs_MB
chr10:77581711-77581840	m54284U.200831.121835.13633570.ccs.7031.74	Pttg1ip_1	74	-0.22663891	0.032764012	None	72hrMyog_vs_MB
chr5:52190306-52190387	m54284U.200831.121835.13634110.ccs.52498.11	Dhx15_2	11	-0.06592324	0.172199617	None	72hrMyog_vs_MB
chr7:25282201-25282254	m54284U.200831.121835.13634260.ccs.60412.7	Cic_9	7	-0.033340007	-0.041244102	None	72hrMyog_vs_MB
chr3:89422192-89422229	m54284U.200831.121835.13634369.ccs.44540.4	Shc1_4	4	-0.021582361	-0.341591322	None	72hrMyog_vs_MB
chr5:65537284-65537394	m54284U.200831.121835.136381598.ccs.52703.28	Ube2k_2	28	-0.13752373	0.178504884	None	72hrMyog_vs_MB
chr4:118134877-118134930	m54284U.200831.121835.136381696.ccs.48883.8	St3gal3_1	8	-0.047627814	-0.131487882	None	72hrMyog_vs_MB
chr1:134820571-134820612	m54284U.200831.121835.136446250.ccs.3336.3	Gm37677_2	3	0.048627887	-0.723333548	None	72hrMyog_vs_MB
chr9:70581300-70581411	m54284U.200831.121835.136446314.ccs.70767.9	Sltm_4	9	-0.030105703	-0.563898573	None	72hrMyog_vs_MB
chr11:71004404-71004459	m54284U.200831.121835.136446808.ccs.11586.16	Dhx33_1	16	-0.116641775	-0.07253559	None	72hrMyog_vs_MB
chr17:35162891-35163045	m54284U.200831.121835.136448196.ccs.30609.42	Prrc2a_4	42	-0.2104182	-0.478947611	None	72hrMyog_vs_MB
chr19:60580508-60580509	m54284U.200831.121835.136512188.ccs.36611.2	Cacul1_1	2	-0.015403269	-0.28913858	None	72hrMyog_vs_MB
chr5:135023522-135023569	m54284U.200831.121835.136512336.ccs.55280.8	Stx1a_1	8	-0.070628256	-0.145402048	None	72hrMyog_vs_MB
chr11:116110220-116110279	m54284U.200831.121835.136513044.ccs.14272.35	Trim47_1	35	-0.22400108	-0.245647381	None	72hrMyog_vs_MB
chr11:85234817-85234838	m54284U.200831.121835.136513880.ccs.12575.7	Appbp2_1	7	0.031056007	0.045058049	None	72hrMyog_vs_MB
chr14:57424090-57424125	m54284U.200831.121835.136577231.ccs.21935.4	Ift88_1	4	0.031303585	0.247231801	None	72hrMyog_vs_MB
chr4:124714808-124714934	m54284U.200831.121835.136643473.ccs.49280.35	Sf3a3_1	35	-0.22956274	-0.019728343	None	72hrMyog_vs_MB
chr8:122848372-122848462	m54284U.200831.121835.136773829.ccs.68219.55	Cdh15_2	55	-0.10882623	0.217814028	None	72hrMyog_vs_MB
chr2:59611970-59612174	m54284U.200831.121835.136775019.ccs.38650.53	Tanc1_3	53	-0.23298055	0.158121088	None	72hrMyog_vs_MB
chr15:64382745-64383084	m54284U.200831.121835.136775474.ccs.24357.93	Asap1_4	93	-0.49863768	-0.825620554	None	72hrMyog_vs_MB
chr7:128744945-128745063	m54284U.200831.121835.136840814.ccs.63824.39	Sec23ip_1	39	-0.19511697	-0.027848645	None	72hrMyog_vs_MB
chr19:36845604-36845605	m54284U.200831.121835.136907175.ccs.35699.6	Tnks2_1	6	-0.011315313	-0.364832841	None	72hrMyog_vs_MB
chr9:45839232-45839250	m54284U.200831.121835.136970449.ccs.69685.4	Bace1_3	4	0.04581681	-0.741738039	None	72hrMyog_vs_MB
chr11:67097882-67098026	m54284U.200831.121835.136971710.ccs.11059.15	Myh3_17	15	0.33727863	0.165002321	None	72hrMyog_vs_MB
chrX:101559830-101559875	m54284U.200831.121835.136971990.ccs.74097.5	Taf1_3	5	-0.048615403	-0.229042768	None	72hrMyog_vs_MB
chr13:13437573-13437909	m54284U.200831.121835.137036030.ccs.17944.227	Nid1_1	227	-0.7879904	-1.088417755	MB	72hrMyog_vs_MB
chr8:78604442-78604482	m54284U.200831.121835.137037200.ccs.66228.2	Gm2253_1	2	0.062259793	-0.670998372	None	72hrMyog_vs_MB
chr9:104262847-104262978	m54284U.200831.121835.137038356.ccs.71851.34	Dnajc13_1	34	-0.172812	-0.121509228	None	72hrMyog_vs_MB
chr19:29753769-29753877	m54284U.200831.121835.137102215.ccs.35548.6	9930021J03Rik_5	6	-0.028269297	-0.363934564	None	72hrMyog_vs_MB
chr5:138171755-138171883	m54284U.200831.121835.137102469.ccs.55641.93	Mcm7_5	93	-0.47359854	-0.43062703	None	72hrMyog_vs_MB
chr2:163376052-163376124	m54284U.200831.121835.137102904.ccs.42315.8	Jph2_3	8	0.015156223	-0.359361389	None	72hrMyog_vs_MB
chr8:124231587-124231630	m54284U.200831.121835.137167121.ccs.68328.5	Galnt2_3	5	-0.022600316	-0.955636416	None	72hrMyog_vs_MB
chr10:82985485-82985508	m54284U.200831.121835.137167630.ccs.7617.2	Chst11_1	2	-0.01961537	-0.397607365	None	72hrMyog_vs_MB
chr3:151437900-151437933	m54284U.200831.121835.137169457.ccs.46649.4	Adgrl4_1	4	-0.028653093	-1.723744242	None	72hrMyog_vs_MB
chr9:122117295-122117346	m54284U.200831.121835.137234507.ccs.72794.6	Snrk_2	6	-0.03640184	0.206070671	None	72hrMyog_vs_MB
chr3:87930137-87930159	m54284U.200831.121835.137235047.ccs.44194.3	Rrnad1_1	3	-0.02164774	0.155125586	None	72hrMyog_vs_MB
chrX:8175875-8175985	m54284U.200831.121835.137300168.ccs.73038.12	Tbc1d25_1	12	-0.07819819	-0.407363216	None	72hrMyog_vs_MB
chr15:8113102-8113103	m54284U.200831.121835.137364873.ccs.23142.3	Nup155_3	3	-0.005792121	-0.732288489	None	72hrMyog_vs_MB
chr7:45830784-45830818	m54284U.200831.121835.137365833.ccs.61317.21	Grwd1_1	21	-0.15182419	-0.047368205	None	72hrMyog_vs_MB
chr4:82505237-82505379	m54284U.200831.121835.137366107.ccs.48168.16	Nfib_2	16	-0.0326308	0.049728262	None	72hrMyog_vs_MB
chr10:91082923-91082924	m54284U.200831.121835.137431492.ccs.7872.2	Ikbip_2	2	-0.012591637	0.043938639	None	72hrMyog_vs_MB
chr11:76468758-76468771	m54284U.200831.121835.137495456.ccs.11934.10	Abr_2	10	-0.014379347	-0.619703765	None	72hrMyog_vs_MB
chr3:90269333-90269335	m54284U.200831.121835.137495875.ccs.44675.3	Dennd4b_1	3	-0.007316951	-0.626362251	None	72hrMyog_vs_MB
chr16:11322888-11322924	m54284U.200831.121835.137497213.ccs.26877.4	Snx29_2	4	-0.02203231	0.72934413	None	72hrMyog_vs_MB
chr15:82346063-82346077	m54284U.200831.121835.137561147.ccs.25333.4	Smdt1_1	4	-0.045458432	0.272595712	None	72hrMyog_vs_MB
chr6:125145193-125145281	m54284U.200831.121835.137625831.ccs.59195.9	Iffo1_5	9	-0.033315104	-0.086205502	None	72hrMyog_vs_MB
chr10:80755140-80755272	m54284U.200831.121835.137625908.ccs.7389.42	Dot1l_5	42	0.07426856	0.14063906	None	72hrMyog_vs_MB
chr14:36938729-36938766	m54284U.200831.121835.137626326.ccs.21316.8	Ccser2_2	8	0.017096054	-0.054810368	None	72hrMyog_vs_MB
chr10:83360220-83360276	m54284U.200831.121835.13763036.ccs.7627.24	D10Wsu102e_1	24	-0.08086517	0.034421611	None	72hrMyog_vs_MB
chr14:12142523-12142545	m54284U.200831.121835.13763513.ccs.20522.3	Ptprg_3	3	-0.010564613	0.599250472	None	72hrMyog_vs_MB
chr16:20399584-20399622	m54284U.200831.121835.13764140.ccs.27281.2	Abcc5_6	2	-0.030366769	0.352920164	None	72hrMyog_vs_MB
chr7:125663051-125663091	m54284U.200831.121835.13764340.ccs.63360.2	Gtf3c1_12	2	0	-0.336405307	None	72hrMyog_vs_MB
chr19:3487058-3487064	m54284U.200831.121835.13764509.ccs.34301.3	Ppp6r3_2	3	-0.015511829	-0.336419535	None	72hrMyog_vs_MB
chr2:28672794-28672828	m54284U.200831.121835.1376663.ccs.37432.2	Tsc1_4	2	-0.018471042	-0.474754716	None	72hrMyog_vs_MB
chr13:65303299-65303300	m54284U.200831.121835.137692051.ccs.19310.2	Zfp369_2	2	-0.022121724	-0.478613034	None	72hrMyog_vs_MB
chr5:30907679-30907778	m54284U.200831.121835.137692388.ccs.51856.7	Ost4_1	7	-0.007408741	0.060013922	None	72hrMyog_vs_MB
chr11:58104001-58104186	m54284U.200831.121835.137693972.ccs.10555.27	Cnot8_1	27	-0.16258004	0.046753842	None	72hrMyog_vs_MB
chr17:80207292-80207306	m54284U.200831.121835.137756765.ccs.32002.100	Srsf7_1	100	-0.42971334	0.258579362	None	72hrMyog_vs_MB
chr8:34965676-34965715	m54284U.200831.121835.137759512.ccs.65314.12	Tnks_3	12	-0.034638178	0.26305257	None	72hrMyog_vs_MB
chr3:96699449-96699454	m54284U.200831.121835.1378113.ccs.45001.3	Pias3_1	3	0	-0.626769194	None	72hrMyog_vs_MB
chr4:139092960-139093021	m54284U.200831.121835.137889048.ccs.50258.30	Nbl1_1	30	-0.15927556	0.136790339	None	72hrMyog_vs_MB
chr10:92722359-92722431	m54284U.200831.121835.137889748.ccs.7903.38	Nedd1_2	38	-0.22266652	-0.243720869	None	72hrMyog_vs_MB
chr10:92722359-92722431	m54284U.200831.121835.137889748.ccs.7903.38	Gm49783_1	38	-0.22266652	-0.243720869	None	72hrMyog_vs_MB
chr9:64960855-64960917	m54284U.200831.121835.137890417.ccs.70461.16	Ints14_1	16	-0.12418045	0.274384519	None	72hrMyog_vs_MB
chr15:99295080-99295102	m54284U.200831.121835.137890654.ccs.26103.4	Prpf40b_3	4	-0.01017668	0.761247235	None	72hrMyog_vs_MB
chr18:31804087-31804178	m54284U.200831.121835.137954342.ccs.32751.69	Wdr33_1	69	-0.19962507	-0.153709313	None	72hrMyog_vs_MB
chrX:100633836-100633914	m54284U.200831.121835.137955924.ccs.74033.8	Kif4_1	8	-0.031479973	-0.152630826	None	72hrMyog_vs_MB
chr1:177442528-177442555	m54284U.200831.121835.138.ccs.4812.4	Zbtb18_2	4	0.16425972	-0.345829322	None	72hrMyog_vs_MB
chr11:118290059-118290200	m54284U.200831.121835.138019421.ccs.14460.27	Usp36_8	27	-0.16269834	-0.005290848	None	72hrMyog_vs_MB
chr4:135343881-135343980	m54284U.200831.121835.138020916.ccs.49914.143	Srrm1_3	143	-0.3208813	-0.832897009	None	72hrMyog_vs_MB
chr16:72663121-72663152	m54284U.200831.121835.138085816.ccs.28301.3	Robo1_2	3	-0.036653556	-0.216344885	None	72hrMyog_vs_MB
chr2:76647984-76648042	m54284U.200831.121835.138086117.ccs.39117.6	Prkra_1	6	-0.05185613	0.005241893	None	72hrMyog_vs_MB
chr4:57196625-57196645	m54284U.200831.121835.138152105.ccs.47833.2	Ptpn3_1	2	-0.005792121	-0.192930862	None	72hrMyog_vs_MB
chr15:96282251-96282258	m54284U.200831.121835.138152381.ccs.25761.2	2610037D02Rik_4	2	0.036960192	-0.723827978	None	72hrMyog_vs_MB
chr2:80638815-80638867	m54284U.200831.121835.138215933.ccs.39759.17	Nup35_1	17	-0.10717456	-0.247826389	None	72hrMyog_vs_MB
chr3:95160472-95160494	m54284U.200831.121835.138217463.ccs.44812.4	Sema6c_1	4	0.105390154	0.214352499	None	72hrMyog_vs_MB
chr6:25750519-25750555	m54284U.200831.121835.138282335.ccs.56538.2	Pot1a_1	2	-0.007316951	-0.543338717	None	72hrMyog_vs_MB
chr19:60874478-60874561	m54284U.200831.121835.138282437.ccs.36653.17	Prdx3_1	17	-0.14783019	0.084516142	None	72hrMyog_vs_MB
chr3:126642484-126642533	m54284U.200831.121835.138282803.ccs.45987.5	Gm43009_1	5	-0.007677663	-0.394117193	None	72hrMyog_vs_MB
chr1:161038110-161038113	m54284U.200831.121835.138283556.ccs.4278.2	Gm25789_1	2	-0.025112389	-1.091249078	None	72hrMyog_vs_MB
chr14:67765942-67765943	m54284U.200831.121835.13829809.ccs.22244.2	Dock5_3	2	-0.01982302	-0.40140314	None	72hrMyog_vs_MB
chr6:72957989-72958004	m54284U.200831.121835.13830183.ccs.57689.18	Tmsb10_1	18	-0.054888684	-0.622382646	None	72hrMyog_vs_MB
chr11:107111347-107111440	m54284U.200831.121835.13830314.ccs.14026.7	Bptf_22	7	0	-0.373727372	None	72hrMyog_vs_MB
chr10:61475807-61475863	m54284U.200831.121835.138347102.ccs.6527.8	Lrrc20_1	8	-0.051837858	-0.064734872	None	72hrMyog_vs_MB
chr6:72789209-72789230	m54284U.200831.121835.138347519.ccs.57674.4	Tcf7l1_3	4	-0.03701144	-0.173110739	None	72hrMyog_vs_MB
chr18:10743267-10743360	m54284U.200831.121835.138348267.ccs.32500.4	Mib1_2	4	-0.033174135	-0.180863766	None	72hrMyog_vs_MB
chr5:151190160-151190218	m54284U.200831.121835.138349377.ccs.56275.13	Stard13_1	13	-0.024111547	0.224298189	None	72hrMyog_vs_MB
chr19:6941437-6941498	m54284U.200831.121835.138413638.ccs.34850.8	Gpr137_1	8	-0.06249022	0.19458512	None	72hrMyog_vs_MB
chr9:95868039-95868079	m54284U.200831.121835.138543372.ccs.71528.2	Atr_3	2	-0.006119203	-0.291284814	None	72hrMyog_vs_MB
chr1:191325930-191325972	m54284U.200831.121835.138543939.ccs.5388.17	Tmem206_1	17	-0.11272964	-0.557019662	None	72hrMyog_vs_MB
chr2:150608518-150608548	m54284U.200831.121835.138544421.ccs.41688.11	Apmap_1	11	-0.08760336	-0.231863556	None	72hrMyog_vs_MB
chr5:77310039-77310091	m54284U.200831.121835.138609227.ccs.53045.23	Noa1_1	23	-0.1877462	0.235219089	None	72hrMyog_vs_MB
chr17:34122560-34122644	m54284U.200831.121835.138609243.ccs.30438.14	Brd2_4	14	-0.026016822	0.329791682	None	72hrMyog_vs_MB
chr11:5878209-5878231	m54284U.200831.121835.138610519.ccs.9291.25	Pold2_1	25	-0.16889063	-0.439126713	None	72hrMyog_vs_MB
chr7:19149197-19149232	m54284U.200831.121835.138674446.ccs.60227.5	Qpctl_1	5	-0.044464666	-0.037446119	None	72hrMyog_vs_MB
chr3:88156364-88156503	m54284U.200831.121835.138675743.ccs.44248.6	Mef2d_4	6	-0.019965133	-0.139764191	None	72hrMyog_vs_MB
chr13:94057680-94057856	m54284U.200831.121835.138739783.ccs.19738.23	Lhfpl2_2	23	-0.07227728	-0.650423356	None	72hrMyog_vs_MB
chr17:44105688-44105840	m54284U.200831.121835.138739908.ccs.30839.18	Enpp4_1	18	0.004278597	0.320238124	None	72hrMyog_vs_MB
chr7:78895900-78895980	m54284U.200831.121835.138740765.ccs.61903.34	Aen_1	34	-0.235637	-0.085849486	None	72hrMyog_vs_MB
chr13:46727440-46727517	m54284U.200831.121835.138805694.ccs.18606.12	Nup153_4	12	-0.027632523	-0.075174261	None	72hrMyog_vs_MB
chr3:94837387-94837555	m54284U.200831.121835.138807330.ccs.44767.18	Pogz_2	18	-0.029126048	0.129670464	None	72hrMyog_vs_MB
chr18:37806791-37806794	m54284U.200831.121835.138807968.ccs.33168.9	Pcdhgc3_2	9	-0.04874179	-0.004887528	None	72hrMyog_vs_MB
chr19:7206235-7206300	m54284U.200831.121835.138873154.ccs.34899.26	Otub1_1	26	-0.13836536	-0.077590154	None	72hrMyog_vs_MB
chr10:127290790-127290797	m54284U.200831.121835.138937333.ccs.8587.3	Ddit3_1	3	-0.026966944	0.209832778	None	72hrMyog_vs_MB
chr5:127614927-127614942	m54284U.200831.121835.138938672.ccs.55048.2	Slc15a4_1	2	-0.013344173	-0.315733486	None	72hrMyog_vs_MB
chr13:55329731-55329768	m54284U.200831.121835.13894308.ccs.18935.9	Mxd3_1	9	-0.06612037	-0.098217052	None	72hrMyog_vs_MB
chr7:128740257-128740260	m54284U.200831.121835.13894808.ccs.63822.2	Mcmbp_1	2	-0.015813302	0.032325558	None	72hrMyog_vs_MB
chr11:54482494-54482495	m54284U.200831.121835.13896407.ccs.10415.2	Fnip1_2	2	0	-0.18714613	None	72hrMyog_vs_MB
chr2:144599987-144600040	m54284U.200831.121835.13896444.ccs.41610.3	Dtd1_1	3	-0.02263482	-0.273998218	None	72hrMyog_vs_MB
chr2:119156937-119156982	m54284U.200831.121835.139002273.ccs.40650.24	Rmdn3_2	24	-0.1617182	-0.037266577	None	72hrMyog_vs_MB
chr19:45046623-45046629	m54284U.200831.121835.139002711.ccs.36104.2	Pdzd7_1	2	0.052735362	-0.722149602	None	72hrMyog_vs_MB
chr5:31527260-31527303	m54284U.200831.121835.139003316.ccs.51970.4	Slc4a1ap_1	4	-0.024904413	-0.363978174	None	72hrMyog_vs_MB
chr7:102000417-102000481	m54284U.200831.121835.139003550.ccs.62639.6	Numa1_4	6	-0.029554307	1.09178903	None	72hrMyog_vs_MB
chr7:140881817-140881855	m54284U.200831.121835.139004210.ccs.64078.6	Sirt3_1	6	-0.030872352	-0.526404919	None	72hrMyog_vs_MB
chr11:21308753-21308754	m54284U.200831.121835.139004340.ccs.9533.2	Vps54_5	2	-0.0140048	0.132359864	None	72hrMyog_vs_MB
chr3:94531337-94531366	m54284U.200831.121835.139004625.ccs.44753.3	Snx27_3	3	-0.03265939	-0.606566885	None	72hrMyog_vs_MB
chr9:107709909-107709963	m54284U.200831.121835.139068679.ccs.72023.6	Sema3f_1	6	-0.009489672	0.083610302	None	72hrMyog_vs_MB
chr19:6090364-6090365	m54284U.200831.121835.139069648.ccs.34777.2	Cdca5_1	2	-0.010606106	-0.64118855	None	72hrMyog_vs_MB
chr9:109889376-109889395	m54284U.200831.121835.139134150.ccs.72280.2	Mir7089_1	2	-0.013439039	-0.222394672	None	72hrMyog_vs_MB
chr11:3894922-3894923	m54284U.200831.121835.139135447.ccs.9136.2	Dusp18_3	2	-0.012637699	-0.525026664	None	72hrMyog_vs_MB
chr8:116978928-116978965	m54284U.200831.121835.139198759.ccs.67980.2	1700030J22Rik_1	2	-0.015925284	-0.082228295	None	72hrMyog_vs_MB
chr19:16780910-16780959	m54284U.200831.121835.139199962.ccs.35289.14	Vps13a_4	14	-0.04343489	0.119651876	None	72hrMyog_vs_MB
chr1:34192375-34192615	m54284U.200831.121835.139265403.ccs.437.12	Dst_15	12	-0.07640611	-0.193777218	None	72hrMyog_vs_MB
chr4:41293054-41293074	m54284U.200831.121835.139266791.ccs.47358.3	Dcaf12_1	3	-0.010195472	0.000163912	None	72hrMyog_vs_MB
chr15:85359455-85359499	m54284U.200831.121835.139330482.ccs.25429.7	Atxn10_1	7	-0.030920848	-0.965508745	None	72hrMyog_vs_MB
chr8:86885028-86885071	m54284U.200831.121835.139330887.ccs.66907.13	N4bp1_5	13	-0.041450292	-0.041361823	None	72hrMyog_vs_MB
chr11:79240442-79240450	m54284U.200831.121835.139395219.ccs.12279.3	Wsb1_2	3	0.043510128	-0.464623416	None	72hrMyog_vs_MB
chr7:118740727-118740756	m54284U.200831.121835.139395371.ccs.63162.13	Vps35l_3	13	-0.10172772	-0.20458567	None	72hrMyog_vs_MB
chr19:8888902-8888916	m54284U.200831.121835.139396058.ccs.35013.6	1810009A15Rik_1	6	-0.044335283	-0.341512636	None	72hrMyog_vs_MB
chr9:58582263-58582414	m54284U.200831.121835.139396107.ccs.70189.36	Nptn_1	36	-0.22250707	0.173443128	None	72hrMyog_vs_MB
chr2:154385070-154385077	m54284U.200831.121835.139397045.ccs.41855.2	Snta1_3	2	-0.00998903	-0.732483118	None	72hrMyog_vs_MB
chr15:27503621-27503697	m54284U.200831.121835.139397085.ccs.23514.6	B230362B09Rik_4	6	-0.050465617	-1.078008923	None	72hrMyog_vs_MB
chr5:35757906-35757966	m54284U.200831.121835.139397601.ccs.52238.3	Ablim2_1	3	0.05266688	0.372420009	None	72hrMyog_vs_MB
chr18:62977860-62977912	m54284U.200831.121835.139462532.ccs.33765.15	Napg_2	15	0.071226	0.056307546	None	72hrMyog_vs_MB
chr12:111242355-111242356	m54284U.200831.121835.139527212.ccs.17328.2	Traf3_1	2	-0.011392797	-0.461377118	None	72hrMyog_vs_MB
chr2:157367605-157367624	m54284U.200831.121835.139592772.ccs.42166.12	Manbal_1	12	-0.06438917	-0.152721044	None	72hrMyog_vs_MB
chr18:34626929-34626975	m54284U.200831.121835.139593314.ccs.32870.9	Kif20a_1	9	-0.036841	-0.469444383	None	72hrMyog_vs_MB
chr16:20525914-20525935	m54284U.200831.121835.139657661.ccs.27307.5	Dvl3_3	5	-0.038063478	0.258119	None	72hrMyog_vs_MB
chr17:78491550-78491568	m54284U.200831.121835.139660030.ccs.31927.14	Gm10093_2	14	-0.11067113	0.041259005	None	72hrMyog_vs_MB
chr5:129942026-129942098	m54284U.200831.121835.139660126.ccs.55116.11	Vkorc1l1_1	11	-0.07993833	0.059947898	None	72hrMyog_vs_MB
chr2:84650510-84650771	m54284U.200831.121835.139723171.ccs.39818.62	Ctnnd1_1	62	-0.24780017	0.184707744	None	72hrMyog_vs_MB
chr7:4936985-4936986	m54284U.200831.121835.139723372.ccs.59910.2	Ssc5d_2	2	0.040564314	-0.760938632	None	72hrMyog_vs_MB
chr19:4839290-4839336	m54284U.200831.121835.139723762.ccs.34453.9	Ccs_1	9	-0.06681724	-0.218792586	None	72hrMyog_vs_MB
chr2:69733190-69733210	m54284U.200831.121835.139723784.ccs.38835.31	Ppig_2	31	-0.020002887	-0.53539064	None	72hrMyog_vs_MB
chr15:77022537-77022572	m54284U.200831.121835.139724400.ccs.24769.3	Mb_2	3	0.080108196	1.818735975	None	72hrMyog_vs_MB
chr10:79854601-79854672	m54284U.200831.121835.139724914.ccs.7163.121	Ptbp1_2	121	-0.5303901	0.104750065	None	72hrMyog_vs_MB
chr10:23113530-23113550	m54284U.200831.121835.139725462.ccs.5892.2	Eya4_7	2	-0.016806923	-0.260443872	None	72hrMyog_vs_MB
chr3:102493845-102493894	m54284U.200831.121835.139788579.ccs.45286.5	Gm42679_2	5	-0.03970405	-0.794835274	None	72hrMyog_vs_MB
chr2:48949468-48949598	m54284U.200831.121835.139789384.ccs.38304.12	Mbd5_1	12	-0.08642959	0.265447591	None	72hrMyog_vs_MB
chr10:7726003-7726076	m54284U.200831.121835.139790699.ccs.5641.19	Katna1_1	19	-0.064892516	0.039555696	None	72hrMyog_vs_MB
chr18:10182194-10182212	m54284U.200831.121835.139790737.ccs.32492.4	Rock1_3	4	-0.08328288	0.486599929	None	72hrMyog_vs_MB
chr7:120917786-120917811	m54284U.200831.121835.139855645.ccs.63228.12	Polr3e_1	12	-0.09271266	0.127415005	None	72hrMyog_vs_MB
chr1:38021602-38021803	m54284U.200831.121835.139855839.ccs.669.30	Eif5b_2	30	-0.11807342	-0.489107155	None	72hrMyog_vs_MB
chr15:102546508-102546523	m54284U.200831.121835.139856521.ccs.26424.2	Atf7_3	2	-0.012263084	0.364544604	None	72hrMyog_vs_MB
chr17:45562168-45562169	m54284U.200831.121835.139919384.ccs.30886.2	Nfkbie_1	2	-0.008685937	0.393342791	None	72hrMyog_vs_MB
chr18:36783086-36783187	m54284U.200831.121835.139920724.ccs.33137.64	Hars_2	64	-0.3896778	-0.301801297	None	72hrMyog_vs_MB
chr2:135659314-135659354	m54284U.200831.121835.139922201.ccs.41479.7	Plcb4_4	7	-0.030600479	-0.460378105	None	72hrMyog_vs_MB
chr5:150665539-150665726	m54284U.200831.121835.139985474.ccs.56247.47	N4bp2l2_4	47	-0.21395656	0.301096177	None	72hrMyog_vs_MB
chr16:37882387-37882400	m54284U.200831.121835.139986542.ccs.27893.5	Gm15725_4	5	-0.05425702	-0.373485536	None	72hrMyog_vs_MB
chr10:4432291-4432366	m54284U.200831.121835.139987780.ccs.5566.19	Rmnd1_1	19	-0.004648347	-0.453472603	None	72hrMyog_vs_MB
chr7:80371256-80371336	m54284U.200831.121835.140051776.ccs.62020.10	Man2a2_2	10	-0.04204238	0.241705156	None	72hrMyog_vs_MB
chr1:93626487-93626533	m54284U.200831.121835.140052836.ccs.2659.2	Stk25_4	2	0.06425628	-0.730355484	None	72hrMyog_vs_MB
chr4:116557676-116557719	m54284U.200831.121835.140116942.ccs.48786.23	Gpbp1l1_2	23	-0.15238383	-0.020003552	None	72hrMyog_vs_MB
chr8:22679578-22679581	m54284U.200831.121835.140116947.ccs.64976.2	Ikbkb_4	2	-0.019897476	-0.545729503	None	72hrMyog_vs_MB
chr11:69906064-69906065	m54284U.200831.121835.140117213.ccs.11404.3	Neurl4_3	3	-0.007928045	-0.387076149	None	72hrMyog_vs_MB
chr9:55209379-55209439	m54284U.200831.121835.140118724.ccs.70000.4	Fbxo22_1	4	-0.043583516	-0.666356565	None	72hrMyog_vs_MB
chr8:3450779-3450792	m54284U.200831.121835.140182169.ccs.64479.2	Arhgef18_1	2	-0.013136759	0.132284197	None	72hrMyog_vs_MB
chr4:155803620-155803635	m54284U.200831.121835.140182270.ccs.51044.5	Mrpl20_2	5	-0.043343708	-0.322057009	None	72hrMyog_vs_MB
chr8:79371944-79371991	m54284U.200831.121835.140182660.ccs.66281.2	Smad1_3	2	-0.007512207	-0.797046383	None	72hrMyog_vs_MB
chr5:148928602-148928621	m54284U.200831.121835.140184324.ccs.56165.4	Katnal1_3	4	-0.051031034	-0.360765572	None	72hrMyog_vs_MB
chr2:91260493-91260528	m54284U.200831.121835.140184338.ccs.39981.2	Pacsin3_2	2	0	-0.397256379	None	72hrMyog_vs_MB
chr13:54590033-54590081	m54284U.200831.121835.140247349.ccs.18849.16	Nop16_1	16	-0.13851207	-0.095597674	None	72hrMyog_vs_MB
chr7:131554061-131554096	m54284U.200831.121835.140247749.ccs.63888.3	Hmx2_1	3	-0.025886895	-0.703097294	None	72hrMyog_vs_MB
chr5:147531673-147531676	m54284U.200831.121835.140247756.ccs.56124.3	Pan3_7	3	-0.017318131	-0.294351712	None	72hrMyog_vs_MB
chr17:5291055-5291057	m54284U.200831.121835.14024867.ccs.28914.5	Arid1b_1	5	-0.027848344	-0.140831253	None	72hrMyog_vs_MB
chr13:104230728-104230729	m54284U.200831.121835.14027129.ccs.20131.2	Cenpk_2	2	-0.014653046	-0.631691832	None	72hrMyog_vs_MB
chr9:106885014-106885058	m54284U.200831.121835.140312895.ccs.71953.6	Rbm15b_5	6	0.004984723	-0.33524883	None	72hrMyog_vs_MB
chr5:31280700-31280732	m54284U.200831.121835.140313206.ccs.51949.2	Ift172_2	2	0.033355616	0.02691455	None	72hrMyog_vs_MB
chr3:88616580-88616588	m54284U.200831.121835.140313577.ccs.44326.4	Arhgef2_6	4	0.050304372	0.650988277	None	72hrMyog_vs_MB
chr9:44881281-44881345	m54284U.200831.121835.140313775.ccs.69649.28	Kmt2a_18	28	-0.057128754	0.259848798	None	72hrMyog_vs_MB
chr11:30954214-30954219	m54284U.200831.121835.140314651.ccs.9843.2	Erlec1_2	2	-0.015610748	0.285373393	None	72hrMyog_vs_MB
chr2:173234338-173234462	m54284U.200831.121835.140314893.ccs.42626.17	Pmepa1_1	17	-0.13350898	-0.773621444	None	72hrMyog_vs_MB
chr18:4994604-4994617	m54284U.200831.121835.140314971.ccs.32295.5	Svil_1	5	0.20302084	2.749063956	None	72hrMyog_vs_MB
chr9:41588601-41588924	m54284U.200831.121835.140378203.ccs.69364.50	3110039I08Rik_2	50	-0.34890887	-0.300638905	None	72hrMyog_vs_MB
chr14:121102055-121102094	m54284U.200831.121835.140378688.ccs.22973.5	Farp1_1	5	-0.031188652	-0.301710379	None	72hrMyog_vs_MB
chr5:143622449-143622567	m54284U.200831.121835.140378842.ccs.55923.31	Cyth3_1	31	-0.06510732	-0.088642894	None	72hrMyog_vs_MB
chr4:138217175-138217277	m54284U.200831.121835.140444032.ccs.50231.13	Hp1bp3_4	13	-0.09140114	0.08666225	None	72hrMyog_vs_MB
chr19:8889198-8889199	m54284U.200831.121835.140445646.ccs.35014.2	1810009A15Rik_2	2	-0.039735872	-0.034924598	None	72hrMyog_vs_MB
chr6:38462997-38463024	m54284U.200831.121835.140509828.ccs.56986.10	Ubn2_1	10	-0.046520025	-0.70517622	None	72hrMyog_vs_MB
chr12:99392931-99392980	m54284U.200831.121835.140509922.ccs.16874.13	Foxn3_3	13	-0.040316198	0.143066936	None	72hrMyog_vs_MB
[truncated: 63,836 more rows]
