# Supplementary material for: Mapping and modeling the genomic basis of differential RNA isoform expression at single-cell resolution with LR-Split-seq
Source: Genome Biol. 2021 Oct 7;22:286. doi: 10.1186/s13059-021-02505-w (PMC8495978; doi:10.1186/s13059-021-02505-w)
Supplement: Supplementary file 2 — Additional file 2:. Tables S1-S14. [file 13059_2021_2505_MOESM2_ESM.gz › supp_tables/S10_bulk_tes_80.sort.bed]

chr1	4776367	4776407	m54284U_200627_185153/161613478/ccs_5_386	4	-
chr1	4846651	4846754	m54284U_200627_185153/76480709/ccs_14_1364	13	+
chr1	4897809	4897911	m54284U_200704_135138/175113002/ccs_25_1212	11	+
chr1	4909575	4909591	m54284U_200127_154514/101711888/ccs_28_100	1	-
chr1	5162332	5162550	m54284U_200127_154514/84608124/ccs_32_1347	12	+
chr1	6209864	6209868	m54284U_200627_185153/128911170/ccs_34_5	1	-
chr1	6274339	6274342	m54284U_200704_135138/93850376/ccs_45_20	1	+
chr1	6274488	6274501	m54284U_200704_135138/20251458/ccs_46_24	1	+
chr1	7172077	7172133	m54284U_200704_135138/49611308/ccs_56_164	2	+
chr1	7173625	7173631	m54284U_200704_135138/150079232/ccs_60_12	1	+
chr1	9547373	9547464	m54284U_200127_154514/40306932/ccs_65_1717	16	+
chr1	9576728	9576733	m54284U_200127_154514/77137672/ccs_66_4	1	+
chr1	9601022	9601027	m54284U_200627_185153/110888384/ccs_68_2	1	-
chr1	9667406	9667416	m54284U_200704_135138/150276381/ccs_70_16	1	-
chr1	9723173	9723222	m54284U_200627_185153/87687649/ccs_74_172	2	-
chr1	9899783	9899866	m54284U_200127_154514/141887261/ccs_82_33	1	+
chr1	9941959	9942032	m54284U_200126_091954/57869604/ccs_86_60	1	-
chr1	10024823	10024886	m54284U_200704_135138/43386634/ccs_89_594	6	-
chr1	10112927	10112933	m54284U_200127_154514/40895204/ccs_98_13	1	+
chr1	10137520	10137594	m54284U_200704_135138/96077481/ccs_101_94	1	-
chr1	10138264	10138274	m54284U_200704_135138/30868774/ccs_102_4	1	-
chr1	12860337	12860379	m54284U_200704_135138/16714069/ccs_109_56	1	+
chr1	12861187	12861194	m54284U_200627_185153/168102516/ccs_112_32	1	+
chr1	12866551	12866622	m54284U_200704_135138/130155410/ccs_113_28	1	-
chr1	13141269	13141293	m54284U_200127_154514/91161786/ccs_117_33	1	-
chr1	13564691	13564873	m54284U_200127_154514/118229176/ccs_121_1763	16	-
chr1	13624855	13624915	m54284U_200627_185153/99811688/ccs_128_190	2	-
chr1	14168943	14168974	m54284U_200704_135138/84149528/ccs_133_113	2	-
chr1	14753347	14753377	m54284U_200627_185153/1966608/ccs_137_36	1	-
chr1	15843407	15843472	m54284U_200127_154514/132842885/ccs_141_86	1	+
chr1	16101294	16101341	m54284U_200627_185153/139921963/ccs_147_3828	34	-
chr1	16228800	16228863	m54284U_200704_135138/35324078/ccs_153_100	1	-
chr1	16570058	16570344	m54284U_200127_154514/53871494/ccs_167_593	6	-
chr1	16641723	16641747	m54284U_200627_185153/112527991/ccs_172_224	2	-
chr1	16643244	16643311	m54284U_200704_135138/55904289/ccs_176_224	2	-
chr1	16678145	16678206	m54284U_200704_135138/145820328/ccs_178_571	6	+
chr1	16994922	16995085	m54284U_200704_135138/95553822/ccs_181_261	3	-
chr1	20502722	20502725	m54284U_200704_135138/15664443/ccs_195_3	1	-
chr1	20684284	20684301	m54284U_200704_135138/57279869/ccs_209_96	1	+
chr1	20802954	20803125	m54284U_200127_154514/93194803/ccs_211_3394	31	-
chr1	20939644	20939650	m54284U_200627_185153/69535084/ccs_220_7	1	+
chr1	20990828	20990838	m54284U_200126_091954/130287371/ccs_221_2	1	+
chr1	21001363	21001408	m54284U_200126_091954/79103444/ccs_222_15	1	-
chr1	21511869	21511914	m54284U_200627_185153/148047179/ccs_224_20	1	-
chr1	23369742	23369752	m54284U_200704_135138/142082913/ccs_227_20	1	-
chr1	23845623	23845642	m54284U_200704_135138/57607568/ccs_228_74	1	-
chr1	23995939	23995958	m54284U_200704_135138/73598473/ccs_232_127	2	-
chr1	24011676	24011728	m54284U_200704_135138/27264745/ccs_237_118	2	-
chr1	24612773	24612777	m54284U_200627_185153/55248739/ccs_244_12	1	-
chr1	24613185	24613201	m54284U_200627_185153/20971938/ccs_245_97	1	-
chr1	24613971	24613983	m54284U_200627_185153/16384152/ccs_247_93	1	-
chr1	24614877	24614886	m54284U_200627_185153/25952723/ccs_248_131	2	-
chr1	24615635	24615685	m54284U_200704_135138/178979161/ccs_250_80	1	-
chr1	24762865	24763055	m54284U_200127_154514/127732103/ccs_252_456	5	+
chr1	28580306	28580324	m54284U_200627_185153/112853539/ccs_261_7	1	-
chr1	30803057	30803117	m54284U_200127_154514/167575768/ccs_262_14	1	-
chr1	30803905	30803909	m54284U_200627_185153/117507941/ccs_264_12	1	-
chr1	30941581	30941684	m54284U_200126_091954/97584753/ccs_274_2031	19	-
chr1	30941802	30941996	m54284U_200126_091954/107743340/ccs_275_391	4	-
chr1	30942052	30942123	m54284U_200127_154514/64619805/ccs_276_325	3	-
chr1	33453728	33453732	m54284U_200126_091954/92210342/ccs_281_2	1	-
chr1	33453801	33453932	m54284U_200127_154514/42862000/ccs_282_479	5	-
chr1	33740680	33740776	m54284U_200126_091954/98633035/ccs_288_392	4	+
chr1	33745478	33745649	m54284U_200127_154514/151913586/ccs_293_1375	13	-
chr1	33761538	33761589	m54284U_200627_185153/7079005/ccs_296_161	2	-
chr1	33852052	33852085	m54284U_200627_185153/106103483/ccs_311_137	2	-
chr1	34308337	34308346	m54284U_200704_135138/84804517/ccs_329_58	1	+
chr1	34308647	34308660	m54284U_200704_135138/10421528/ccs_330_54	1	+
chr1	34444934	34444996	m54284U_200127_154514/176162617/ccs_334_457	5	+
chr1	34813218	34813236	m54284U_200627_185153/11995482/ccs_342_219	2	-
chr1	34817090	34817157	m54284U_200627_185153/152504439/ccs_345_17	1	-
chr1	34826043	34826044	m54284U_200704_135138/146735817/ccs_346_5	1	+
chr1	34879460	34879596	m54284U_200704_135138/99879626/ccs_353_1114	10	+
chr1	36106302	36106331	m54284U_200627_185153/149949177/ccs_355_21	1	+
chr1	36106434	36106447	m54284U_200127_154514/150406344/ccs_356_86	1	+
chr1	36143434	36143509	m54284U_200126_091954/30212892/ccs_360_389	4	-
chr1	36320497	36320531	m54284U_200627_185153/2032215/ccs_367_329	3	+
chr1	36335728	36335796	m54284U_200127_154514/69272010/ccs_373_521	5	-
chr1	36423182	36423240	m54284U_200627_185153/86180267/ccs_381_485	5	-
chr1	36506948	36506950	m54284U_200704_135138/83886818/ccs_386_3	1	+
chr1	36508711	36508779	m54284U_200704_135138/16582362/ccs_387_48	1	+
chr1	36527207	36527218	m54284U_200704_135138/130155456/ccs_392_37	1	+
chr1	36530186	36530278	m54284U_200704_135138/56101714/ccs_396_1011	9	-
chr1	36538170	36538195	m54284U_200126_091954/138348984/ccs_401_47	1	-
chr1	36548639	36548682	m54284U_200627_185153/162923900/ccs_404_155	2	-
chr1	36560265	36560267	m54284U_200704_135138/176291970/ccs_405_2	1	+
chr1	36693342	36693443	m54284U_200704_135138/158859908/ccs_407_1473	14	+
chr1	36698107	36698166	m54284U_200704_135138/78053690/ccs_412_1075	10	-
chr1	36699182	36699256	m54284U_200704_135138/127928193/ccs_413_1009	9	-
chr1	36792192	36792204	m54284U_200627_185153/115148403/ccs_417_96	1	-
chr1	36814144	36814151	m54284U_200127_154514/89260255/ccs_419_5	1	-
chr1	37404434	37404443	m54284U_200704_135138/109314458/ccs_423_6	1	+
chr1	37417083	37417123	m54284U_200127_154514/31327333/ccs_427_689	7	-
chr1	37420312	37420336	m54284U_200627_185153/166002880/ccs_433_10	1	-
chr1	37438957	37438990	m54284U_200704_135138/4719724/ccs_434_286	3	+
chr1	37876192	37876245	m54284U_200127_154514/73861184/ccs_443_82	1	+
chr1	37877387	37877388	m54284U_200704_135138/74515888/ccs_444_2	1	+
chr1	37898321	37898366	m54284U_200627_185153/23595273/ccs_446_242	3	+
chr1	37987390	37987489	m54284U_200627_185153/162728396/ccs_455_372	4	-
chr1	38021606	38021617	m54284U_200627_185153/149816337/ccs_460_416	4	+
chr1	38053628	38053639	m54284U_200127_154514/27461667/ccs_473_9	1	+
chr1	38863872	38863929	m54284U_200126_091954/119407494/ccs_480_25	1	-
chr1	38996586	38996671	m54284U_200704_135138/77465263/ccs_484_961	9	+
chr1	39371345	39371374	m54284U_200704_135138/132713111/ccs_487_465	5	+
chr1	39371469	39371500	m54284U_200704_135138/148307981/ccs_488_11	1	+
chr1	39545363	39545404	m54284U_200704_135138/72876337/ccs_498_180	2	+
chr1	39551636	39551750	m54284U_200704_135138/142475486/ccs_503_79	1	-
chr1	40024910	40024972	m54284U_200704_135138/169084168/ccs_513_535	5	+
chr1	40316156	40316199	m54284U_200126_091954/9766906/ccs_521_56	1	+
chr1	40448141	40448153	m54284U_200126_091954/174457930/ccs_522_6	1	+
chr1	40549799	40549804	m54284U_200126_091954/80544298/ccs_527_44	1	+
chr1	40551698	40551711	m54284U_200627_185153/11797321/ccs_528_86	1	+
chr1	40630416	40630424	m54284U_200704_135138/125829687/ccs_530_3	1	+
chr1	40768313	40768338	m54284U_200704_135138/49873913/ccs_536_73	1	+
chr1	40769247	40769278	m54284U_200126_091954/13502508/ccs_537_215	2	+
chr1	40856849	40856900	m54284U_200627_185153/161679663/ccs_544_796	8	+
chr1	42905653	42905700	m54284U_200126_091954/104202307/ccs_545_464	5	+
chr1	43047218	43047273	m54284U_200704_135138/158139342/ccs_547_35	1	-
chr1	43048698	43048734	m54284U_200627_185153/76745560/ccs_549_40	1	-
chr1	43115918	43116000	m54284U_200627_185153/100862690/ccs_559_524	5	+
chr1	43123068	43123117	m54284U_200127_154514/77465770/ccs_561_811	8	-
chr1	43123262	43123312	m54284U_200627_185153/170328537/ccs_562_2	1	-
chr1	43189739	43189758	m54284U_200704_135138/58853731/ccs_564_697	7	+
chr1	43570488	43570521	m54284U_200627_185153/159647912/ccs_568_407	4	+
chr1	43749801	43749921	m54284U_200126_091954/8192503/ccs_575_333	3	-
chr1	44002209	44002386	m54284U_200127_154514/147982660/ccs_585_399	4	+
chr1	44086613	44086622	m54284U_200127_154514/68157564/ccs_588_175	2	-
chr1	44106879	44106942	m54284U_200127_154514/112525441/ccs_593_597	6	-
chr1	44144493	44144536	m54284U_200627_185153/140510419/ccs_599_214	2	+
chr1	44181026	44181092	m54284U_200126_091954/134349502/ccs_605_121	2	+
chr1	44181161	44181248	m54284U_200627_185153/79431213/ccs_606_131	2	+
chr1	44796810	44796847	m54284U_200126_091954/98043355/ccs_609_54	1	+
chr1	45348766	45349023	m54284U_200627_185153/65143434/ccs_611_15899	142	+
chr1	45375773	45375910	m54284U_200126_091954/143589867/ccs_623_1888	17	-
chr1	45823577	45823650	m54284U_200627_185153/46596472/ccs_634_1244	12	+
chr1	45857186	45857188	m54284U_200126_091954/16976045/ccs_636_2	1	-
chr1	45908152	45908237	m54284U_200704_135138/170001898/ccs_638_171	2	-
chr1	46807542	46807567	m54284U_200627_185153/51643365/ccs_643_185	2	-
chr1	50817691	50817696	m54284U_200127_154514/103089295/ccs_648_2	1	+
chr1	51185700	51185784	m54284U_200127_154514/52298993/ccs_650_92	1	+
chr1	51187267	51187273	m54284U_200627_185153/73401751/ccs_653_4	1	+
chr1	51302894	51302972	m54284U_200627_185153/152504066/ccs_660_938	9	+
chr1	51303768	51303771	m54284U_200704_135138/122489430/ccs_662_9	1	+
chr1	51469486	51469528	m54284U_200704_135138/143786500/ccs_669_168	2	-
chr1	51749756	51749821	m54284U_200127_154514/147457706/ccs_676_107	1	-
chr1	51751011	51751037	m54284U_200126_091954/36965054/ccs_680_106	1	-
chr1	52160027	52160039	m54284U_200126_091954/62849843/ccs_687_57	1	+
chr1	52185278	52185367	m54284U_200627_185153/45680203/ccs_691_136	2	-
chr1	52457891	52457933	m54284U_200704_135138/35063866/ccs_698_263	3	-
chr1	52651913	52651921	m54284U_200126_091954/147655071/ccs_706_31	1	+
chr1	52657455	52657464	m54284U_200704_135138/179634978/ccs_708_5	1	-
chr1	52788867	52788934	m54284U_200627_185153/3213427/ccs_710_92	1	-
chr1	52920814	52920882	m54284U_200627_185153/164824740/ccs_714_232	3	+
chr1	53189189	53189218	m54284U_200127_154514/151716455/ccs_718_93	1	-
chr1	53293572	53293573	m54284U_200704_135138/94832697/ccs_724_7	1	-
chr1	53310208	53310246	m54284U_200126_091954/125699581/ccs_727_372	4	+
chr1	53317458	53317471	m54284U_200127_154514/131401080/ccs_729_7	1	+
chr1	53326120	53326175	m54284U_200127_154514/143524435/ccs_731_249	3	+
chr1	53326337	53326341	m54284U_200627_185153/111739163/ccs_733_23	1	+
chr1	53344615	53344718	m54284U_200126_091954/110561971/ccs_734_1454	13	-
chr1	53347631	53347633	m54284U_200127_154514/104072979/ccs_738_4	1	-
chr1	53756098	53756283	m54284U_200704_135138/162332984/ccs_744_353	4	-
chr1	53811169	53811230	m54284U_200704_135138/101646501/ccs_748_23	1	-
chr1	53930816	53930817	m54284U_200127_154514/175900813/ccs_750_2	1	-
chr1	54368601	54368604	m54284U_200627_185153/171901748/ccs_753_2	1	+
chr1	54396001	54396050	m54284U_200627_185153/101255502/ccs_756_162	2	-
chr1	54397571	54397602	m54284U_200127_154514/87493282/ccs_759_181	2	-
chr1	54479065	54479084	m54284U_200627_185153/160171763/ccs_763_14	1	-
chr1	54645341	54645369	m54284U_200127_154514/86573354/ccs_768_29	1	-
chr1	54986958	54987071	m54284U_200127_154514/83561061/ccs_773_910	9	-
chr1	55067106	55067109	m54284U_200704_135138/147260413/ccs_782_4	1	+
chr1	55072591	55072715	m54284U_200127_154514/75236721/ccs_785_428	4	+
chr1	55077830	55078211	m54284U_200127_154514/101320343/ccs_788_9248	83	-
chr1	55089159	55089207	m54284U_200704_135138/46401559/ccs_792_13	1	+
chr1	55091212	55091324	m54284U_200127_154514/169279554/ccs_793_1496	14	+
chr1	55153983	55154111	m54284U_200127_154514/50660725/ccs_800_667	6	+
chr1	55239056	55239139	m54284U_200126_091954/155191862/ccs_818_74	1	+
chr1	55240030	55240060	m54284U_200627_185153/90442058/ccs_821_68	1	+
chr1	55752945	55752954	m54284U_200704_135138/46794258/ccs_827_10	1	+
chr1	56793981	56793996	m54284U_200704_135138/41289179/ccs_829_11	1	-
chr1	56975193	56975196	m54284U_200127_154514/60556839/ccs_832_3	1	+
chr1	57385391	57385428	m54284U_200627_185153/329282/ccs_838_280	3	+
chr1	57388228	57388273	m54284U_200127_154514/178520380/ccs_840_93	1	-
chr1	57415894	57415959	m54284U_200627_185153/137955027/ccs_844_183	2	+
chr1	57946925	57946970	m54284U_200704_135138/13698718/ccs_846_72	1	+
chr1	57955250	57955280	m54284U_200126_091954/172949963/ccs_850_190	2	-
chr1	58025873	58025900	m54284U_200126_091954/172557777/ccs_858_35	1	+
chr1	58106400	58106417	m54284U_200627_185153/94964540/ccs_860_13	1	+
chr1	58406298	58406564	m54284U_200127_154514/29493392/ccs_871_4086	37	+
chr1	58411988	58412091	m54284U_200627_185153/128387480/ccs_876_298	3	-
chr1	58430994	58431017	m54284U_200627_185153/99812844/ccs_879_103	1	-
chr1	58463190	58463239	m54284U_200127_154514/50465604/ccs_891_322	3	-
chr1	58463466	58463588	m54284U_200127_154514/150473318/ccs_892_371	4	-
chr1	58527255	58527260	m54284U_200704_135138/128058265/ccs_897_22	1	-
chr1	58527626	58527685	m54284U_200704_135138/171968841/ccs_899_22	1	-
chr1	58565835	58565838	m54284U_200627_185153/44303378/ccs_902_2	1	-
chr1	58595852	58595963	m54284U_200704_135138/32375263/ccs_903_261	3	+
chr1	58646710	58646718	m54284U_200704_135138/140969465/ccs_904_7	1	+
chr1	58655830	58655832	m54284U_200126_091954/32901468/ccs_905_2	1	+
chr1	58755122	58755156	m54284U_200627_185153/55772803/ccs_915_362	4	+
chr1	58846931	58847020	m54284U_200704_135138/49741968/ccs_920_327	3	+
chr1	58900448	58900475	m54284U_200126_091954/62130349/ccs_923_130	2	-
chr1	58994949	58995133	m54284U_200704_135138/158729253/ccs_932_174	2	+
chr1	59100576	59100626	m54284U_200627_185153/93716556/ccs_934_102	1	-
chr1	59100928	59100953	m54284U_200627_185153/173474266/ccs_936_330	3	-
chr1	59162927	59162954	m54284U_200127_154514/171640465/ccs_939_224	2	-
chr1	59486934	59486950	m54284U_200627_185153/85983403/ccs_946_383	4	+
chr1	59639434	59639561	m54284U_200127_154514/33032580/ccs_949_1231	11	-
chr1	59711473	59711514	m54284U_200704_135138/8391218/ccs_954_520	5	+
chr1	59870855	59870872	m54284U_200704_135138/77924699/ccs_957_9	1	+
chr1	59982346	59982375	m54284U_200704_135138/49480721/ccs_962_14	1	+
chr1	60078075	60078179	m54284U_200126_091954/96077050/ccs_975_585	6	-
chr1	60153949	60153954	m54284U_200126_091954/130024585/ccs_983_16	1	+
chr1	60208707	60208714	m54284U_200627_185153/150931019/ccs_985_5	1	+
chr1	60211576	60211581	m54284U_200704_135138/107546575/ccs_986_6	1	+
chr1	60277251	60277252	m54284U_200704_135138/45810235/ccs_990_6	1	+
chr1	60331792	60331798	m54284U_200704_135138/160893615/ccs_994_5	1	+
chr1	60387673	60387697	m54284U_200126_091954/142805208/ccs_998_3	1	+
chr1	60388002	60388086	m54284U_200127_154514/45943553/ccs_999_610	6	+
chr1	60479497	60479506	m54284U_200627_185153/89196013/ccs_1007_113	2	+
chr1	60481132	60481159	m54284U_200126_091954/10422276/ccs_1011_99	1	+
chr1	60705304	60705342	m54284U_200127_154514/44435229/ccs_1016_23	1	+
chr1	60770550	60770558	m54284U_200627_185153/63376209/ccs_1018_16	1	+
chr1	62344970	62344971	m54284U_200627_185153/1115042/ccs_1020_2	1	+
chr1	62796945	62796977	m54284U_200127_154514/50528873/ccs_1025_122	2	+
chr1	63062163	63062197	m54284U_200126_091954/35129799/ccs_1033_12	1	-
chr1	63117683	63117684	m54284U_200127_154514/164235466/ccs_1036_2	1	+
chr1	63143587	63143794	m54284U_200126_091954/51447325/ccs_1040_3541	32	-
chr1	63179610	63179670	m54284U_200704_135138/27462260/ccs_1042_1440	13	+
chr1	63752426	63752538	m54284U_200127_154514/89522453/ccs_1049_778	7	+
chr1	64032875	64032890	m54284U_200127_154514/91226456/ccs_1053_9	1	-
chr1	64035710	64035715	m54284U_200704_135138/174065098/ccs_1057_46	1	-
chr1	64601822	64601861	m54284U_200704_135138/59704812/ccs_1070_177	2	+
chr1	64602962	64602971	m54284U_200704_135138/46662087/ccs_1073_8	1	+
chr1	64606472	64606493	m54284U_200126_091954/854516/ccs_1076_141	2	-
chr1	64725623	64725644	m54284U_200704_135138/42074619/ccs_1083_85	1	+
chr1	64734413	64734437	m54284U_200127_154514/24906117/ccs_1084_8	1	-
chr1	64793800	64793857	m54284U_200127_154514/45614735/ccs_1086_24	1	-
chr1	64993914	64993968	m54284U_200127_154514/155583342/ccs_1088_352	4	-
chr1	65158609	65158706	m54284U_200627_185153/89721429/ccs_1092_1156	11	-
chr1	65276776	65276806	m54284U_200627_185153/128911051/ccs_1105_34	1	+
chr1	66719242	66719462	m54284U_200127_154514/142871219/ccs_1111_142	2	-
chr1	66719492	66719514	m54284U_200704_135138/66520077/ccs_1113_243	3	+
chr1	66777582	66777585	m54284U_200704_135138/25364630/ccs_1121_2	1	+
chr1	66830844	66830971	m54284U_200127_154514/167315025/ccs_1125_792	8	-
chr1	66831263	66831368	m54284U_200627_185153/147129527/ccs_1127_816	8	-
chr1	66924294	66924388	m54284U_200627_185153/179175861/ccs_1131_6921	62	-
chr1	67003333	67003461	m54284U_200126_091954/23069098/ccs_1137_714	7	-
chr1	71030188	71030265	m54284U_200127_154514/46792993/ccs_1141_3	1	-
chr1	71579382	71579418	m54284U_200127_154514/34867432/ccs_1148_274	3	+
chr1	71585513	71585585	m54284U_200627_185153/25167782/ccs_1151_1717	16	-
chr1	71657458	71657465	m54284U_200126_091954/172492515/ccs_1162_3	1	+
chr1	71893670	71893684	m54284U_200627_185153/38931125/ccs_1166_7	1	+
chr1	72159234	72159285	m54284U_200126_091954/54984794/ccs_1168_103	1	-
chr1	72259173	72259206	m54284U_200704_135138/127666512/ccs_1172_233	3	-
chr1	72266725	72266758	m54284U_200127_154514/120783628/ccs_1174_27	1	+
chr1	72303081	72303105	m54284U_200627_185153/43844497/ccs_1179_19	1	+
chr1	72394881	72394956	m54284U_200627_185153/165152938/ccs_1184_667	6	+
chr1	72427112	72427114	m54284U_200704_135138/134744868/ccs_1185_2	1	-
chr1	72633063	72633142	m54284U_200627_185153/70518572/ccs_1189_321	3	+
chr1	72713585	72713688	m54284U_200704_135138/104398893/ccs_1191_2712	25	+
chr1	72852443	72852486	m54284U_200704_135138/155583871/ccs_1194_505	5	+
chr1	72857931	72858241	m54284U_200627_185153/94831410/ccs_1195_410	4	-
chr1	72862248	72862252	m54284U_200627_185153/76941965/ccs_1202_7	1	-
chr1	73811329	73811339	m54284U_200704_135138/96667648/ccs_1204_4	1	-
chr1	73912925	73912998	m54284U_200126_091954/10290621/ccs_1207_247	3	-
chr1	73913908	73913976	m54284U_200704_135138/156303417/ccs_1209_283	3	-
chr1	73952611	73952612	m54284U_200704_135138/54462036/ccs_1210_2	1	-
chr1	74268164	74268216	m54284U_200704_135138/2950646/ccs_1214_3879	35	+
chr1	74279838	74279897	m54284U_200126_091954/83952658/ccs_1216_3516	32	-
chr1	74288240	74288349	m54284U_200127_154514/72811065/ccs_1222_1936	18	-
chr1	74353674	74353690	m54284U_200704_135138/60556313/ccs_1227_66	1	+
chr1	74386036	74386054	m54284U_200126_091954/11338454/ccs_1228_23	1	+
chr1	74396986	74396995	m54284U_200127_154514/47254177/ccs_1231_54	1	+
chr1	74437728	74437795	m54284U_200127_154514/110036419/ccs_1236_32	1	-
chr1	74438782	74438825	m54284U_200704_135138/131596492/ccs_1238_33	1	-
chr1	74530769	74530870	m54284U_200126_091954/167447291/ccs_1246_741	7	+
chr1	74566439	74566510	m54284U_200627_185153/22938108/ccs_1253_57	1	-
chr1	74592114	74592216	m54284U_200126_091954/18416216/ccs_1258_260	3	+
chr1	74593748	74593774	m54284U_200627_185153/134677272/ccs_1260_104	1	-
chr1	74636032	74636089	m54284U_200126_091954/57935895/ccs_1262_14	1	+
chr1	74697946	74697981	m54284U_200127_154514/79431870/ccs_1266_119	2	+
chr1	74738884	74738935	m54284U_200627_185153/66455706/ccs_1273_159	2	-
chr1	74784875	74784878	m54284U_200704_135138/41418804/ccs_1277_4	1	+
chr1	74804120	74804191	m54284U_200126_091954/27592480/ccs_1279_834	8	+
chr1	75135760	75135807	m54284U_200127_154514/3081432/ccs_1284_380	4	-
chr1	75147883	75147915	m54284U_200627_185153/10029879/ccs_1285_284	3	+
chr1	75171713	75171762	m54284U_200627_185153/175900417/ccs_1289_1249	12	-
chr1	75180858	75180913	m54284U_200627_185153/31655224/ccs_1291_582	6	-
chr1	75197534	75197554	m54284U_200704_135138/32834312/ccs_1295_5	1	-
chr1	75199323	75199408	m54284U_200126_091954/124847269/ccs_1296_210	2	+
chr1	75214147	75214271	m54284U_200127_154514/73138335/ccs_1302_942	9	+
chr1	75215548	75215601	m54284U_200704_135138/140575565/ccs_1306_488	5	-
chr1	75245659	75245699	m54284U_200627_185153/158337025/ccs_1313_1003	9	+
chr1	75247026	75247076	m54284U_200127_154514/158663923/ccs_1314_118	2	-
chr1	75308562	75308586	m54284U_200704_135138/77268247/ccs_1315_1208	11	-
chr1	75367480	75367733	m54284U_200704_135138/67766496/ccs_1320_17599	157	+
chr1	75404538	75404568	m54284U_200127_154514/82709051/ccs_1325_175	2	+
chr1	75443150	75443183	m54284U_200704_135138/82117828/ccs_1330_317	3	+
chr1	75474562	75474626	m54284U_200127_154514/18941886/ccs_1331_987	9	-
chr1	75485805	75485907	m54284U_200704_135138/87033649/ccs_1333_621	6	-
chr1	75510352	75510366	m54284U_200704_135138/80283970/ccs_1338_46	1	+
chr1	75536899	75536966	m54284U_200627_185153/72876202/ccs_1341_277	3	+
chr1	75559059	75559094	m54284U_200704_135138/101255117/ccs_1346_488	5	+
chr1	77373625	77373641	m54284U_200127_154514/162137166/ccs_1361_131	2	-
chr1	78425083	78425119	m54284U_200704_135138/131858922/ccs_1367_1238	11	-
chr1	78433168	78433172	m54284U_200704_135138/159776796/ccs_1369_2	1	-
chr1	78465456	78465457	m54284U_200704_135138/135594531/ccs_1370_2	1	-
chr1	78577762	78577766	m54284U_200704_135138/51839206/ccs_1372_2	1	-
chr1	78594894	78594897	m54284U_200704_135138/116656825/ccs_1373_2	1	-
chr1	78595279	78595330	m54284U_200627_185153/32770511/ccs_1375_2	1	-
chr1	78667578	78667601	m54284U_200704_135138/115474456/ccs_1379_23	1	+
chr1	78706827	78707014	m54284U_200704_135138/93456819/ccs_1384_1865	17	+
chr1	79434719	79434744	m54284U_200127_154514/88866923/ccs_1388_6	1	-
chr1	79704027	79704131	m54284U_200627_185153/23595192/ccs_1391_316	3	-
chr1	79781407	79781450	m54284U_200627_185153/155715911/ccs_1397_321	3	+
chr1	79794229	79794342	m54284U_200627_185153/23790611/ccs_1399_124	2	-
chr1	80266806	80266929	m54284U_200126_091954/179372307/ccs_1407_1318	12	-
chr1	82233100	82233126	m54284U_200126_091954/142215168/ccs_1410_43	1	-
chr1	82236849	82236880	m54284U_200704_135138/30541340/ccs_1414_11	1	-
chr1	82445250	82445372	m54284U_200704_135138/108397924/ccs_1427_282	3	+
chr1	82539659	82539673	m54284U_200704_135138/100206222/ccs_1428_5	1	+
chr1	82752311	82752410	m54284U_200127_154514/83362946/ccs_1433_1413	13	+
chr1	82752965	82752968	m54284U_200627_185153/180487972/ccs_1435_2	1	+
chr1	82895642	82895677	m54284U_200704_135138/46598423/ccs_1440_111	1	+
chr1	82896357	82896386	m54284U_200704_135138/78645443/ccs_1443_99	1	+
chr1	84036363	84036391	m54284U_200627_185153/146410291/ccs_1447_8	1	-
chr1	84724202	84724351	m54284U_200627_185153/155714794/ccs_1452_465	5	-
chr1	84900481	84900488	m54284U_200704_135138/97584545/ccs_1460_20	1	+
chr1	85012787	85012788	m54284U_200627_185153/165741759/ccs_1461_2	1	+
chr1	85851513	85851593	m54284U_200627_185153/65997423/ccs_1467_456	5	+
chr1	85908604	85908708	m54284U_200627_185153/22086497/ccs_1468_802	8	+
chr1	86139262	86139310	m54284U_200704_135138/126420773/ccs_1477_436	4	+
chr1	86257622	86257688	m54284U_200127_154514/69993571/ccs_1488_98	1	+
chr1	86350174	86350642	m54284U_200127_154514/83298387/ccs_1505_5394	48	-
chr1	86373785	86373793	m54284U_200704_135138/53674297/ccs_1511_5	1	+
chr1	86530389	86530526	m54284U_200127_154514/154011247/ccs_1514_808	8	+
chr1	86530583	86530715	m54284U_200704_135138/102695532/ccs_1515_3254	29	+
chr1	86606230	86606276	m54284U_200704_135138/82315561/ccs_1519_350	4	+
chr1	86606816	86606824	m54284U_200627_185153/124847328/ccs_1521_11	1	+
chr1	86908760	86908830	m54284U_200627_185153/158597397/ccs_1523_261	3	-
chr1	87039710	87039730	m54284U_200127_154514/99748620/ccs_1528_2	1	+
chr1	87050088	87050098	m54284U_200704_135138/86247853/ccs_1529_137	2	+
chr1	87128724	87128725	m54284U_200126_091954/167839746/ccs_1531_2	1	+
chr1	87188402	87188405	m54284U_200704_135138/39520852/ccs_1532_6	1	+
chr1	87199991	87200076	m54284U_200627_185153/149096722/ccs_1539_994	9	+
chr1	87211567	87211870	m54284U_200627_185153/31196040/ccs_1542_2376	22	+
chr1	87240216	87240257	m54284U_200704_135138/140445580/ccs_1558_552	5	+
chr1	87310834	87310838	m54284U_200704_135138/96666397/ccs_1560_3	1	+
chr1	87440883	87440923	m54284U_200126_091954/127665962/ccs_1570_39	1	+
chr1	87476792	87476927	m54284U_200127_154514/81199543/ccs_1576_649	6	-
chr1	87597819	87597827	m54284U_200704_135138/75957047/ccs_1578_24	1	+
chr1	87777207	87777215	m54284U_200704_135138/78512178/ccs_1581_2	1	+
chr1	87792365	87792430	m54284U_200126_091954/329190/ccs_1585_846	8	+
chr1	87944452	87944496	m54284U_200126_091954/71697512/ccs_1591_906	9	+
chr1	87945120	87945180	m54284U_200704_135138/13109151/ccs_1594_115	2	-
chr1	88218990	88219006	m54284U_200126_091954/26281866/ccs_1604_27	1	+
chr1	88260127	88260175	m54284U_200627_185153/122226353/ccs_1605_69	1	+
chr1	88262286	88262289	m54284U_200127_154514/31720803/ccs_1608_3	1	+
chr1	88263100	88263148	m54284U_200127_154514/81201986/ccs_1609_732	7	-
chr1	88562160	88562201	m54284U_200127_154514/51315537/ccs_1619_12	1	+
chr1	88698223	88698249	m54284U_200126_091954/170460011/ccs_1621_80	1	-
chr1	88700205	88700227	m54284U_200704_135138/102761992/ccs_1625_70	1	-
chr1	89153626	89153915	m54284U_200126_091954/94242634/ccs_1626_1594	15	+
chr1	89889684	89889848	m54284U_200627_185153/8653525/ccs_1635_164	2	+
chr1	89889962	89889999	m54284U_200704_135138/137103972/ccs_1636_148	2	+
chr1	89932537	89932545	m54284U_200627_185153/143720518/ccs_1640_2	1	+
chr1	90215701	90215729	m54284U_200127_154514/177867006/ccs_1642_209	2	+
chr1	90613069	90613127	m54284U_200126_091954/128124330/ccs_1645_1296	12	+
chr1	90766860	90766876	m54284U_200126_091954/99615567/ccs_1648_46	1	-
chr1	91115458	91115543	m54284U_200126_091954/78709468/ccs_1656_1626	15	+
chr1	91128825	91128991	m54284U_200127_154514/112001508/ccs_1664_1807	17	+
chr1	91223671	91223681	m54284U_200704_135138/166070778/ccs_1668_9	1	+
chr1	91285763	91286046	m54284U_200126_091954/70517786/ccs_1670_379	4	+
chr1	91321051	91321083	m54284U_200627_185153/87557441/ccs_1676_95	1	+
chr1	91362375	91362420	m54284U_200627_185153/19400319/ccs_1679_371	4	+
chr1	91373861	91373917	m54284U_200627_185153/156828669/ccs_1680_18	1	-
chr1	91375822	91375848	m54284U_200627_185153/133169178/ccs_1686_697	7	-
chr1	91411480	91411534	m54284U_200627_185153/94505282/ccs_1688_1042	10	-
chr1	91529300	91529307	m54284U_200704_135138/77006495/ccs_1692_32	1	+
chr1	91556079	91556103	m54284U_200127_154514/23200771/ccs_1695_33	1	+
chr1	91558954	91558962	m54284U_200127_154514/172885706/ccs_1696_41	1	+
chr1	91559569	91559592	m54284U_200127_154514/91684925/ccs_1697_133	2	+
chr1	91848022	91848043	m54284U_200127_154514/141756565/ccs_1700_91	1	+
chr1	91932755	91932775	m54284U_200704_135138/17956918/ccs_1705_184	2	-
chr1	92439477	92439542	m54284U_200627_185153/38469779/ccs_1711_635	6	-
chr1	92439719	92439806	m54284U_200127_154514/101254166/ccs_1712_634	6	-
chr1	92637146	92637186	m54284U_200126_091954/165217325/ccs_1717_290	3	-
chr1	92860016	92860237	m54284U_200126_091954/63767237/ccs_1728_10253	91	+
chr1	92870121	92870129	m54284U_200704_135138/109512954/ccs_1738_18	1	-
chr1	92908416	92908455	m54284U_200704_135138/20054025/ccs_1740_88	1	+
chr1	92920525	92920586	m54284U_200704_135138/106758430/ccs_1742_673	6	+
chr1	92947894	92947959	m54284U_200704_135138/126290293/ccs_1748_280	3	+
chr1	93018280	93018283	m54284U_200126_091954/80741456/ccs_1752_7	1	-
chr1	93151351	93151355	m54284U_200627_185153/3081271/ccs_1754_6	1	-
chr1	93297427	93297488	m54284U_200126_091954/111936719/ccs_1759_5	1	+
chr1	93301222	93301236	m54284U_200627_185153/39586449/ccs_1761_104	1	-
chr1	93309832	93309852	m54284U_200126_091954/137890045/ccs_1765_119	2	-
chr1	93365161	93365339	m54284U_200126_091954/95094936/ccs_1767_313	3	+
chr1	93407763	93407851	m54284U_200127_154514/49612697/ccs_1776_2483	23	-
chr1	93509368	93509501	m54284U_200127_154514/31983543/ccs_1788_319	3	+
chr1	93509601	93509736	m54284U_200127_154514/113051279/ccs_1789_2732	25	+
chr1	93621759	93621794	m54284U_200627_185153/123536868/ccs_1799_77	1	+
chr1	93621843	93621944	m54284U_200127_154514/51382602/ccs_1800_1571	14	-
chr1	93695709	93695778	m54284U_200126_091954/52101661/ccs_1808_1638	15	+
chr1	93705387	93705460	m54284U_200126_091954/60359827/ccs_1810_329	3	-
chr1	93788153	93788222	m54284U_200704_135138/11601391/ccs_1812_461	5	+
chr1	93789409	93789433	m54284U_200627_185153/150734376/ccs_1813_386	4	+
chr1	93792574	93792610	m54284U_200627_185153/15860938/ccs_1820_180	2	-
chr1	93807613	93807622	m54284U_200627_185153/166724520/ccs_1823_9	1	-
chr1	93822036	93822103	m54284U_200126_091954/144246404/ccs_1829_206	2	+
chr1	93852030	93852054	m54284U_200127_154514/51579551/ccs_1837_73	1	+
chr1	93852252	93852360	m54284U_200127_154514/74451249/ccs_1839_80	1	+
chr1	93919803	93919811	m54284U_200126_091954/82641533/ccs_1844_9	1	+
chr1	95334346	95334533	m54284U_200627_185153/142868512/ccs_1846_253	3	+
chr1	95499162	95499190	m54284U_200704_135138/128846518/ccs_1850_221	2	+
chr1	95587682	95587686	m54284U_200126_091954/87753465/ccs_1851_3	1	-
chr1	97643901	97643968	m54284U_200704_135138/162857823/ccs_1853_223	2	-
chr1	97706140	97706194	m54284U_200127_154514/97846930/ccs_1858_233	3	-
chr1	97792724	97792859	m54284U_200127_154514/164758558/ccs_1868_91	1	+
chr1	97793708	97793712	m54284U_200627_185153/158991580/ccs_1870_3	1	+
chr1	97821085	97821121	m54284U_200627_185153/23268064/ccs_1871_223	2	-
chr1	98607373	98607386	m54284U_200704_135138/77989484/ccs_1881_41	1	+
chr1	105521102	105521156	m54284U_200127_154514/121569604/ccs_1900_63	1	-
chr1	105755107	105755132	m54284U_200627_185153/129108541/ccs_1911_114	2	+
chr1	105989218	105989243	m54284U_200704_135138/91881903/ccs_1913_5	1	-
chr1	106034047	106034073	m54284U_200704_135138/161023989/ccs_1915_46	1	+
chr1	106541742	106541746	m54284U_200704_135138/142279901/ccs_1918_9	1	-
chr1	106723897	106724002	m54284U_200126_091954/17368612/ccs_1929_229	3	-
chr1	106771144	106771210	m54284U_200126_091954/140771527/ccs_1938_814	8	-
chr1	107452672	107452689	m54284U_200704_135138/96666409/ccs_1947_19	1	+
chr1	107525562	107525613	m54284U_200127_154514/61343103/ccs_1950_638	6	+
chr1	107607608	107607659	m54284U_200126_091954/26345472/ccs_1951_22	1	+
chr1	111858734	111858735	m54284U_200704_135138/118949640/ccs_1955_11	1	-
chr1	118300638	118300675	m54284U_200127_154514/64554672/ccs_1966_391	4	-
chr1	118333492	118333594	m54284U_200127_154514/145163937/ccs_1970_1059	10	+
chr1	118458678	118458679	m54284U_200704_135138/76285959/ccs_1973_2	1	-
chr1	118609408	118609433	m54284U_200704_135138/99222204/ccs_1981_205	2	+
chr1	119415461	119415476	m54284U_200704_135138/162988261/ccs_1985_156	2	-
chr1	119470303	119470417	m54284U_200127_154514/35193091/ccs_1989_1565	14	-
chr1	119528221	119528297	m54284U_200126_091954/55314046/ccs_1998_192	2	+
chr1	119594830	119594853	m54284U_200127_154514/20054315/ccs_2001_16	1	-
chr1	119659813	119659841	m54284U_200627_185153/161285701/ccs_2006_8	1	-
chr1	119907902	119907917	m54284U_200627_185153/135530882/ccs_2009_14	1	-
chr1	119909698	119909723	m54284U_200704_135138/73205299/ccs_2010_60	1	-
chr1	120067509	120067544	m54284U_200127_154514/122094654/ccs_2015_244	3	-
chr1	120113279	120113331	m54284U_200704_135138/78578300/ccs_2016_1991	18	-
chr1	120176774	120176790	m54284U_200704_135138/162859701/ccs_2018_4	1	+
chr1	120178238	120178240	m54284U_200627_185153/30802119/ccs_2019_4	1	+
chr1	120226377	120226448	m54284U_200704_135138/111805748/ccs_2021_206	2	-
chr1	120607982	120607990	m54284U_200704_135138/8915501/ccs_2026_81	1	+
chr1	121304311	121304427	m54284U_200627_185153/49086777/ccs_2028_647	6	-
chr1	121501582	121501610	m54284U_200127_154514/46073857/ccs_2034_165	2	+
chr1	121553821	121553972	m54284U_200127_154514/101910523/ccs_2037_404	4	-
chr1	125392901	125393151	m54284U_200127_154514/155517945/ccs_2039_3324	30	-
chr1	125393234	125393412	m54284U_200127_154514/95617467/ccs_2040_3037	27	-
chr1	125595537	125595539	m54284U_200704_135138/120651860/ccs_2045_2	1	+
chr1	125595639	125595839	m54284U_200627_185153/57082398/ccs_2046_533	5	+
chr1	125873841	125873876	m54284U_200127_154514/157092253/ccs_2047_284	3	+
chr1	127282623	127282633	m54284U_200127_154514/157483271/ccs_2050_46	1	-
chr1	127804694	127804756	m54284U_200627_185153/67961728/ccs_2057_85	1	+
chr1	127808056	127808060	m54284U_200627_185153/30606858/ccs_2062_14	1	+
chr1	127943447	127943579	m54284U_200627_185153/73861703/ccs_2069_516	5	+
chr1	127943844	127943892	m54284U_200127_154514/118687898/ccs_2070_336	3	+
chr1	128038993	128039026	m54284U_200126_091954/51317486/ccs_2075_741	7	+
chr1	128237721	128237744	m54284U_200627_185153/57804295/ccs_2082_213	2	+
chr1	128277493	128277606	m54284U_200704_135138/95947072/ccs_2087_885	8	+
chr1	128279360	128279384	m54284U_200126_091954/166920650/ccs_2091_176	2	+
chr1	128331573	128331731	m54284U_200127_154514/147130970/ccs_2092_6430	58	-
chr1	128363687	128363807	m54284U_200127_154514/180290153/ccs_2098_3364	30	-
chr1	128588200	128588204	m54284U_200704_135138/144114346/ccs_2104_9	1	-
chr1	130439010	130439054	m54284U_200704_135138/20449533/ccs_2107_60	1	-
chr1	130689180	130689253	m54284U_200704_135138/124649823/ccs_2112_42	1	-
chr1	130722019	130722057	m54284U_200126_091954/89849985/ccs_2118_58	1	+
chr1	131053676	131053733	m54284U_200127_154514/154076674/ccs_2121_932	9	-
chr1	131128440	131128523	m54284U_200127_154514/28049967/ccs_2127_171	2	-
chr1	131172234	131172240	m54284U_200704_135138/63047813/ccs_2128_7	1	+
chr1	131173432	131173524	m54284U_200127_154514/47711195/ccs_2129_356	4	+
chr1	131254594	131254609	m54284U_200126_091954/84739863/ccs_2134_42	1	-
chr1	131295216	131295259	m54284U_200704_135138/18743910/ccs_2138_203	2	-
chr1	131539016	131539038	m54284U_200127_154514/28640696/ccs_2141_28	1	+
chr1	131712736	131712753	m54284U_200704_135138/141626081/ccs_2142_54	1	+
chr1	131848835	131848863	m54284U_200704_135138/4655722/ccs_2145_86	1	+
chr1	131872858	131872886	m54284U_200704_135138/27328516/ccs_2146_18	1	+
chr1	131932339	131932355	m54284U_200127_154514/173606056/ccs_2156_33	1	+
chr1	131932806	131932845	m54284U_200127_154514/76876123/ccs_2157_2	1	-
chr1	131936282	131936323	m54284U_200704_135138/70910335/ccs_2160_271	3	+
chr1	131982960	131982969	m54284U_200704_135138/164627645/ccs_2161_18	1	+
chr1	132026414	132026448	m54284U_200126_091954/116917847/ccs_2166_40	1	+
chr1	132038151	132038155	m54284U_200704_135138/47842024/ccs_2170_16	1	-
chr1	132113657	132113687	m54284U_200704_135138/38210094/ccs_2175_150	2	-
chr1	132205785	132205786	m54284U_200704_135138/51971142/ccs_2176_3	1	+
chr1	132305454	132305577	m54284U_200704_135138/158139167/ccs_2182_201	2	+
chr1	132333153	132333290	m54284U_200127_154514/81921062/ccs_2185_175	2	+
chr1	132356311	132356342	m54284U_200704_135138/9110324/ccs_2188_188	2	-
chr1	132465903	132465915	m54284U_200627_185153/143722270/ccs_2194_91	1	+
chr1	132466959	132466960	m54284U_200627_185153/135464239/ccs_2196_3	1	+
chr1	132505635	132505754	m54284U_200127_154514/179634807/ccs_2200_266	3	+
chr1	132986219	132986227	m54284U_200127_154514/12584051/ccs_2206_31	1	-
chr1	132991296	132991369	m54284U_200704_135138/103679189/ccs_2211_31	1	-
chr1	133046694	133046705	m54284U_200704_135138/17040325/ccs_2214_8	1	-
chr1	133081337	133081411	m54284U_200627_185153/87296261/ccs_2217_17	1	+
chr1	133108679	133108689	m54284U_200704_135138/130615024/ccs_2220_45	1	+
chr1	133131336	133131352	m54284U_200126_091954/3211647/ccs_2221_32	1	-
chr1	133139762	133139801	m54284U_200704_135138/10158893/ccs_2230_477	5	+
chr1	133301213	133301217	m54284U_200627_185153/80415337/ccs_2231_2	1	+
chr1	133603870	133603905	m54284U_200126_091954/77924974/ccs_2233_480	5	-
chr1	133619848	133619918	m54284U_200627_185153/72026091/ccs_2235_404	4	-
chr1	133621079	133621134	m54284U_200627_185153/174655037/ccs_2238_7	1	-
chr1	133621515	133621538	m54284U_200627_185153/142278771/ccs_2242_433	4	-
chr1	133659417	133659470	m54284U_200126_091954/174130868/ccs_2248_12	1	-
chr1	133738002	133738005	m54284U_200704_135138/169215670/ccs_2250_3	1	-
chr1	133910306	133910321	m54284U_200704_135138/167380379/ccs_2251_10	1	-
chr1	133912399	133912455	m54284U_200704_135138/44369202/ccs_2252_10	1	-
chr1	134048150	134048166	m54284U_200627_185153/166265153/ccs_2253_93	1	+
chr1	134075321	134075336	m54284U_200127_154514/159121621/ccs_2255_66	1	-
chr1	134190027	134190030	m54284U_200704_135138/41486208/ccs_2259_10	1	+
chr1	134201195	134201253	m54284U_200627_185153/112659236/ccs_2260_2393	22	+
chr1	134201390	134201401	m54284U_200704_135138/126223621/ccs_2261_9	1	-
chr1	134292358	134292571	m54284U_200704_135138/159385027/ccs_2264_11722	105	+
chr1	134298373	134298389	m54284U_200627_185153/145360260/ccs_2269_122	2	-
chr1	134346086	134346134	m54284U_200127_154514/91884244/ccs_2273_1207	11	-
chr1	134411618	134411745	m54284U_200704_135138/16384061/ccs_2285_1978	18	+
chr1	134432166	134432386	m54284U_200704_135138/142672746/ccs_2289_2762	25	+
chr1	134433300	134433357	m54284U_200704_135138/144967143/ccs_2291_328	3	+
chr1	134490852	134490884	m54284U_200127_154514/47581018/ccs_2298_534	5	+
chr1	134507851	134507893	m54284U_200627_185153/30018338/ccs_2303_421	4	+
chr1	134631508	134631564	m54284U_200127_154514/168756287/ccs_2308_37	1	+
chr1	134754658	134754690	m54284U_200704_135138/103024823/ccs_2312_12	1	-
chr1	134822086	134822130	m54284U_200627_185153/525423/ccs_2315_2	1	-
chr1	134974135	134974178	m54284U_200126_091954/87753780/ccs_2318_34	1	+
chr1	134983298	134983316	m54284U_200127_154514/16516269/ccs_2320_120	2	-
chr1	134986345	134986386	m54284U_200126_091954/95093295/ccs_2324_136	2	-
chr1	135108496	135108509	m54284U_200627_185153/36964360/ccs_2330_21	1	-
chr1	135156226	135156276	m54284U_200704_135138/3933775/ccs_2331_214	2	+
chr1	135232919	135232922	m54284U_200627_185153/180423113/ccs_2333_3	1	+
chr1	135262697	135262772	m54284U_200127_154514/140379783/ccs_2335_944	9	-
chr1	135301236	135301240	m54284U_200127_154514/157221321/ccs_2342_25	1	-
chr1	135301528	135301787	m54284U_200704_135138/96995382/ccs_2344_1056	10	-
chr1	135371448	135371485	m54284U_200127_154514/12714039/ccs_2351_242	3	-
chr1	135384345	135384505	m54284U_200627_185153/54854086/ccs_2362_1033	10	-
chr1	135441134	135441184	m54284U_200704_135138/32704496/ccs_2370_156	2	-
chr1	135606445	135606450	m54284U_200704_135138/146866613/ccs_2380_4	1	-
chr1	135752199	135752233	m54284U_200127_154514/133169499/ccs_2383_964	9	+
chr1	135769082	135769142	m54284U_200704_135138/3082586/ccs_2384_2485	23	+
chr1	135810908	135810995	m54284U_200704_135138/71698262/ccs_2394_5354	48	+
chr1	135832958	135832967	m54284U_200127_154514/151455513/ccs_2395_10	1	+
chr1	135852210	135852270	m54284U_200704_135138/180093174/ccs_2405_4459	40	+
chr1	135871393	135871415	m54284U_200627_185153/125108395/ccs_2408_253	3	-
chr1	135953567	135953627	m54284U_200704_135138/9964003/ccs_2416_740	7	-
chr1	136034979	136035065	m54284U_200627_185153/180551974/ccs_2425_892	8	+
chr1	136052070	136052071	m54284U_200704_135138/77988907/ccs_2426_2	1	+
chr1	136059430	136059436	m54284U_200704_135138/79169735/ccs_2427_5	1	+
chr1	136119499	136119545	m54284U_200704_135138/10029024/ccs_2432_731	7	+
chr1	136213519	136213568	m54284U_200627_185153/65668883/ccs_2435_87	1	-
chr1	136268236	136268293	m54284U_200704_135138/143854399/ccs_2437_27	1	-
chr1	136269159	136269184	m54284U_200704_135138/143788348/ccs_2438_25	1	-
chr1	136440057	136440166	m54284U_200127_154514/15993149/ccs_2445_223	2	+
chr1	136495914	136495924	m54284U_200127_154514/149161976/ccs_2448_7	1	+
chr1	136500063	136500072	m54284U_200126_091954/32770803/ccs_2450_6	1	+
chr1	136628180	136628255	m54284U_200127_154514/56755705/ccs_2456_303	3	+
chr1	138484100	138484375	m54284U_200704_135138/61409927/ccs_2461_834	8	-
chr1	138827989	138828013	m54284U_200127_154514/161611947/ccs_2478_13	1	-
chr1	138851986	138852041	m54284U_200704_135138/42140093/ccs_2480_41	1	-
chr1	139171910	139171913	m54284U_200627_185153/95356523/ccs_2485_4	1	+
chr1	139449330	139449342	m54284U_200127_154514/93126665/ccs_2496_58	1	+
chr1	139480804	139480819	m54284U_200627_185153/180225613/ccs_2504_4	1	+
chr1	140085856	140085879	m54284U_200704_135138/130614243/ccs_2508_28	1	-
chr1	143607755	143607824	m54284U_200704_135138/135725402/ccs_2519_105	1	-
chr1	143684685	143684688	m54284U_200704_135138/86051107/ccs_2524_16	1	+
chr1	143746750	143746782	m54284U_200127_154514/165546156/ccs_2529_161	2	+
chr1	143755594	143755617	m54284U_200627_185153/130222688/ccs_2539_180	2	-
chr1	143781298	143781305	m54284U_200627_185153/157614922/ccs_2552_11	1	+
chr1	143806909	143806957	m54284U_200704_135138/55640758/ccs_2555_601	6	+
chr1	146902292	146902485	m54284U_200127_154514/48171677/ccs_2567_802	8	+
chr1	149829620	149829781	m54284U_200126_091954/51446666/ccs_2569_355	4	-
chr1	150076160	150076183	m54284U_200127_154514/83952233/ccs_2574_3	1	-
chr1	150107817	150108012	m54284U_200127_154514/161612729/ccs_2589_245	3	+
chr1	150108134	150108263	m54284U_200627_185153/17826805/ccs_2590_325	3	+
chr1	150159045	150159046	m54284U_200126_091954/87886422/ccs_2591_2	1	-
chr1	150408787	150408834	m54284U_200704_135138/75302602/ccs_2601_119	2	+
chr1	150449877	150449936	m54284U_200126_091954/3932572/ccs_2613_139	2	+
chr1	151298106	151298116	m54284U_200627_185153/99222238/ccs_2617_7	1	-
chr1	151364192	151364272	m54284U_200126_091954/79366425/ccs_2632_3072	28	+
chr1	151368387	151368403	m54284U_200704_135138/149094768/ccs_2636_54	1	-
chr1	151458010	151458032	m54284U_200126_091954/15205562/ccs_2641_12	1	+
chr1	151458117	151458183	m54284U_200627_185153/67962700/ccs_2642_298	3	+
chr1	151469505	151469613	m54284U_200627_185153/5965282/ccs_2645_321	3	-
chr1	151471231	151471239	m54284U_200126_091954/158401487/ccs_2649_9	1	-
chr1	151717754	151717767	m54284U_200704_135138/135200887/ccs_2650_10	1	+
chr1	151719328	151719354	m54284U_200126_091954/65996081/ccs_2652_10	1	+
chr1	151822008	151822135	m54284U_200704_135138/180094822/ccs_2659_377	4	+
chr1	151822311	151822330	m54284U_200627_185153/150668519/ccs_2660_63	1	+
chr1	151892585	151892590	m54284U_200704_135138/114362485/ccs_2661_13	1	-
chr1	152370729	152370771	m54284U_200627_185153/82970962/ccs_2662_136	2	-
chr1	152518793	152518843	m54284U_200126_091954/82578050/ccs_2667_19	1	-
chr1	152775255	152775382	m54284U_200127_154514/89457305/ccs_2672_159	2	+
chr1	152775486	152775597	m54284U_200126_091954/149752009/ccs_2673_3303	30	+
chr1	153119250	153119266	m54284U_200704_135138/164823045/ccs_2685_78	1	+
chr1	153122748	153122768	m54284U_200627_185153/104203891/ccs_2686_118	2	-
chr1	153218921	153218983	m54284U_200126_091954/74909764/ccs_2687_62	1	-
chr1	153230721	153230767	m54284U_200704_135138/85984840/ccs_2692_11	1	-
chr1	153455756	153455771	m54284U_200627_185153/76743066/ccs_2696_35	1	-
chr1	153745415	153745469	m54284U_200127_154514/42926176/ccs_2701_448	4	+
chr1	153908270	153908293	m54284U_200704_135138/124453037/ccs_2704_62	1	+
chr1	155097521	155097540	m54284U_200627_185153/65864402/ccs_2707_167	2	-
chr1	155127273	155127314	m54284U_200126_091954/121372792/ccs_2708_52	1	-
chr1	155203481	155203522	m54284U_200704_135138/104466669/ccs_2716_723	7	+
chr1	155212471	155212484	m54284U_200704_135138/168298666/ccs_2724_123	2	-
chr1	155282665	155282684	m54284U_200127_154514/104794349/ccs_2727_19	1	-
chr1	155687094	155687249	m54284U_200127_154514/92799540/ccs_2734_364	4	+
chr1	155778156	155778215	m54284U_200126_091954/3998913/ccs_2738_1015	10	-
chr1	155779854	155779870	m54284U_200126_091954/64817486/ccs_2744_2	1	-
chr1	155844965	155844971	m54284U_200704_135138/144443208/ccs_2747_9	1	-
chr1	156006773	156006841	m54284U_200704_135138/29426128/ccs_2760_200	2	-
chr1	156030402	156030410	m54284U_200704_135138/7471416/ccs_2761_2	1	-
chr1	156052783	156052808	m54284U_200126_091954/114032710/ccs_2762_221	2	+
chr1	156366462	156366488	m54284U_200126_091954/169937616/ccs_2773_1579	15	+
chr1	156524446	156524449	m54284U_200704_135138/148572749/ccs_2786_3	1	+
chr1	156642809	156642833	m54284U_200627_185153/179570196/ccs_2789_8	1	+
chr1	156653612	156653660	m54284U_200704_135138/170852392/ccs_2793_376	4	-
chr1	156655010	156655117	m54284U_200127_154514/138609102/ccs_2798_351	4	-
chr1	156678535	156678615	m54284U_200627_185153/39847162/ccs_2800_149	2	-
chr1	156808097	156808186	m54284U_200126_091954/12650385/ccs_2812_108	1	-
chr1	157140061	157140070	m54284U_200126_091954/54593114/ccs_2817_6	1	-
chr1	157420200	157420242	m54284U_200627_185153/159187934/ccs_2822_152	2	+
chr1	157568417	157568424	m54284U_200126_091954/172097611/ccs_2824_50	1	+
chr1	159345028	159345127	m54284U_200704_135138/27657944/ccs_2827_302	3	+
chr1	159345394	159345450	m54284U_200704_135138/113051638/ccs_2828_306	3	+
chr1	160199757	160199823	m54284U_200704_135138/62588228/ccs_2834_239	3	+
chr1	160202908	160203264	m54284U_200126_091954/180093408/ccs_2840_2252	20	-
chr1	160256983	160257034	m54284U_200126_091954/83495745/ccs_2848_40	1	-
chr1	160967981	160967992	m54284U_200126_091954/163383098/ccs_2858_34	1	+
chr1	161018705	161018713	m54284U_200127_154514/94111261/ccs_2865_5	1	-
chr1	161019633	161019665	m54284U_200704_135138/19597139/ccs_2866_8	1	-
chr1	161041488	161041614	m54284U_200127_154514/75628633/ccs_2873_823	8	-
chr1	161086315	161086342	m54284U_200627_185153/116655489/ccs_2879_131	2	+
chr1	161088376	161088498	m54284U_200126_091954/16189252/ccs_2881_119	2	-
chr1	161241002	161241119	m54284U_200127_154514/156830156/ccs_2891_3689	33	-
chr1	161725535	161725538	m54284U_200627_185153/86051508/ccs_2896_4	1	-
chr1	161816843	161816921	m54284U_200627_185153/121373204/ccs_2897_135	2	-
chr1	161971543	161971643	m54284U_200126_091954/58000801/ccs_2901_144	2	+
chr1	161973432	161973436	m54284U_200127_154514/38076855/ccs_2905_10	1	+
chr1	162223690	162223699	m54284U_200704_135138/14091265/ccs_2909_7	1	+
chr1	162532126	162532136	m54284U_200126_091954/43976563/ccs_2911_9	1	-
chr1	162533666	162533730	m54284U_200704_135138/138151312/ccs_2913_391	4	-
chr1	162599061	162599086	m54284U_200627_185153/86641018/ccs_2922_61	1	+
chr1	162671785	162671795	m54284U_200704_135138/2097650/ccs_2923_17	1	-
chr1	162710367	162710457	m54284U_200704_135138/104139064/ccs_2932_20	1	-
chr1	162829554	162829618	m54284U_200704_135138/134875487/ccs_2934_352	4	-
chr1	163245100	163245144	m54284U_200126_091954/168165613/ccs_2937_102	1	-
chr1	163309041	163309042	m54284U_200627_185153/119211091/ccs_2953_2	1	-
chr1	163384904	163384975	m54284U_200127_154514/97454219/ccs_2955_352	4	-
chr1	163917071	163917108	m54284U_200127_154514/160825569/ccs_2963_288	3	+
chr1	163953973	163954061	m54284U_200126_091954/13959236/ccs_2972_420	4	-
chr1	163954009	163954019	m54284U_200627_185153/11535279/ccs_2973_86	1	+
chr1	163955081	163955127	m54284U_200127_154514/167118953/ccs_2974_92	1	+
chr1	163997219	163997243	m54284U_200704_135138/65865091/ccs_2975_70	1	+
chr1	164058486	164058487	m54284U_200127_154514/28836772/ccs_2978_2	1	+
chr1	164149133	164149145	m54284U_200127_154514/77334351/ccs_2979_120	2	+
chr1	164265289	164265388	m54284U_200127_154514/119212484/ccs_2985_499	5	+
chr1	164291151	164291178	m54284U_200627_185153/7405613/ccs_2989_136	2	-
chr1	164305208	164305209	m54284U_200704_135138/101974328/ccs_2995_2	1	-
chr1	164437096	164437165	m54284U_200127_154514/103089759/ccs_2996_730	7	-
chr1	164450586	164450589	m54284U_200126_091954/59967349/ccs_3002_2	1	-
chr1	165174341	165174358	m54284U_200627_185153/80217820/ccs_3006_74	1	-
chr1	165214916	165215010	m54284U_200127_154514/172099318/ccs_3014_920	9	-
chr1	165322928	165322931	m54284U_200704_135138/93390450/ccs_3019_10	1	+
chr1	165326737	165326748	m54284U_200704_135138/74712753/ccs_3020_3	1	+
chr1	165329502	165329572	m54284U_200126_091954/86245775/ccs_3021_230	3	-
chr1	165481038	165481133	m54284U_200704_135138/19726998/ccs_3026_316	3	+
chr1	165481214	165481216	m54284U_200627_185153/160171822/ccs_3027_4	1	+
chr1	165592240	165592289	m54284U_200127_154514/40634131/ccs_3029_617	6	-
chr1	165648944	165648949	m54284U_200704_135138/144048378/ccs_3030_6	1	-
chr1	165775288	165775312	m54284U_200704_135138/129631406/ccs_3033_233	3	+
chr1	165875475	165875517	m54284U_200627_185153/166529520/ccs_3035_26	1	-
chr1	166098145	166098205	m54284U_200627_185153/83362598/ccs_3038_1085	10	-
chr1	166312297	166312298	m54284U_200126_091954/92014043/ccs_3044_2	1	+
chr1	166393040	166393055	m54284U_200126_091954/117245248/ccs_3046_11	1	+
chr1	166393354	166393379	m54284U_200127_154514/115344819/ccs_3047_10	1	+
chr1	166393555	166393640	m54284U_200126_091954/41093263/ccs_3048_731	7	+
chr1	167222882	167222941	m54284U_200627_185153/126945017/ccs_3062_352	4	-
chr1	167330755	167330789	m54284U_200127_154514/89785584/ccs_3068_361	4	+
chr1	167368017	167368060	m54284U_200127_154514/111348163/ccs_3070_412	4	+
chr1	167368256	167368293	m54284U_200126_091954/158991714/ccs_3072_342	4	+
chr1	167372382	167372410	m54284U_200627_185153/168166195/ccs_3076_150	2	-
chr1	168155523	168155561	m54284U_200126_091954/121244236/ccs_3078_15	1	-
chr1	169498301	169498402	m54284U_200126_091954/37947199/ccs_3082_738	7	-
chr1	169510113	169510151	m54284U_200127_154514/132711952/ccs_3083_24	1	-
chr1	169952361	169952432	m54284U_200627_185153/40239455/ccs_3088_139	2	-
chr1	169972280	169972310	m54284U_200704_135138/83625180/ccs_3090_19	1	-
chr1	169977508	169977677	m54284U_200127_154514/148834627/ccs_3097_146	2	-
chr1	170141983	170142066	m54284U_200127_154514/31459739/ccs_3104_711	7	-
chr1	170199247	170199260	m54284U_200704_135138/17825801/ccs_3108_2	1	-
chr1	170285342	170285350	m54284U_200127_154514/123012037/ccs_3110_11	1	+
chr1	170682732	170682797	m54284U_200627_185153/128909651/ccs_3112_1525	14	+
chr1	170708681	170708770	m54284U_200127_154514/69141270/ccs_3119_212	2	-
chr1	170873928	170873942	m54284U_200704_135138/156764455/ccs_3122_5	1	-
chr1	170874185	170874240	m54284U_200627_185153/5638442/ccs_3123_326	3	-
chr1	170925175	170925177	m54284U_200627_185153/23790871/ccs_3124_8	1	-
chr1	171051194	171051203	m54284U_200127_154514/143720818/ccs_3126_2	1	-
chr1	171129160	171129214	m54284U_200627_185153/65144549/ccs_3128_208	2	-
chr1	171219106	171219262	m54284U_200627_185153/170328992/ccs_3135_360	4	-
chr1	171234851	171234957	m54284U_200704_135138/32703540/ccs_3136_2499	23	-
chr1	171259868	171259944	m54284U_200704_135138/89326217/ccs_3138_262	3	+
chr1	171276965	171277010	m54284U_200704_135138/104203413/ccs_3144_147	2	-
chr1	171281953	171281999	m54284U_200704_135138/169804020/ccs_3145_251	3	-
chr1	171288561	171288623	m54284U_200627_185153/3080647/ccs_3148_294	3	-
chr1	171305073	171305075	m54284U_200627_185153/110428299/ccs_3149_2	1	-
chr1	171322979	171323001	m54284U_200704_135138/174982900/ccs_3151_2	1	-
chr1	171341578	171341708	m54284U_200704_135138/5114010/ccs_3155_344	4	+
chr1	171342235	171342301	m54284U_200704_135138/20841060/ccs_3157_130	2	-
chr1	171342297	171342351	m54284U_200704_135138/94570666/ccs_3158_111	1	+
chr1	171358156	171358172	m54284U_200627_185153/149554590/ccs_3160_140	2	+
chr1	171418718	171418761	m54284U_200627_185153/26543237/ccs_3165_576	6	+
chr1	171420328	171420350	m54284U_200627_185153/24118449/ccs_3166_10	1	+
chr1	171463998	171464014	m54284U_200704_135138/72616550/ccs_3167_199	2	+
chr1	171504608	171504621	m54284U_200704_135138/30081226/ccs_3169_24	1	+
chr1	171583552	171583553	m54284U_200126_091954/152502532/ccs_3172_2	1	+
chr1	172004364	172004433	m54284U_200126_091954/142608887/ccs_3175_69	1	-
chr1	172066013	172066132	m54284U_200704_135138/140378937/ccs_3176_561	5	-
chr1	172122226	172122340	m54284U_200127_154514/128124999/ccs_3182_2904	26	+
chr1	172135228	172135302	m54284U_200704_135138/24709953/ccs_3187_890	8	+
chr1	172195432	172195557	m54284U_200126_091954/129894474/ccs_3196_904	9	+
chr1	172196723	172196828	m54284U_200126_091954/89065772/ccs_3199_1673	15	-
chr1	172209891	172209935	m54284U_200704_135138/108724708/ccs_3206_666	6	-
chr1	172274483	172274571	m54284U_200704_135138/92080641/ccs_3211_267	3	-
chr1	172283894	172283898	m54284U_200704_135138/147456313/ccs_3214_3	1	-
chr1	172319744	172319844	m54284U_200627_185153/54658778/ccs_3215_929	9	+
chr1	172378990	172379052	m54284U_200126_091954/68682301/ccs_3218_120	2	+
chr1	172498868	172498878	m54284U_200127_154514/140116176/ccs_3226_17	1	+
chr1	172507274	172507382	m54284U_200627_185153/23136332/ccs_3228_4307	39	+
chr1	172631392	172631394	m54284U_200627_185153/162924824/ccs_3229_2	1	-
chr1	173747290	173747323	m54284U_200127_154514/10815773/ccs_3230_425	4	-
chr1	173920404	173920459	m54284U_200126_091954/153749763/ccs_3235_10	1	-
chr1	173962567	173962630	m54284U_200127_154514/54069117/ccs_3240_277	3	-
chr1	174011990	174012029	m54284U_200127_154514/16253592/ccs_3242_3	1	-
chr1	174833792	174833817	m54284U_200126_091954/25364642/ccs_3245_9	1	-
chr1	175601360	175601471	m54284U_200627_185153/32770706/ccs_3247_1889	17	-
chr1	175662423	175662466	m54284U_200126_091954/56691064/ccs_3248_101	1	-
chr1	175682237	175682244	m54284U_200704_135138/24904185/ccs_3250_19	1	-
chr1	175908580	175908755	m54284U_200127_154514/34275529/ccs_3258_563	5	+
chr1	175978826	175978829	m54284U_200127_154514/163907901/ccs_3261_6	1	-
chr1	176733654	176733698	m54284U_200126_091954/67832300/ccs_3262_78	1	-
chr1	176797319	176797320	m54284U_200627_185153/146604339/ccs_3270_2	1	+
chr1	177005829	177005830	m54284U_200704_135138/14355095/ccs_3275_3	1	+
chr1	177020162	177020194	m54284U_200127_154514/73468763/ccs_3276_20	1	+
chr1	177020426	177020442	m54284U_200627_185153/144507817/ccs_3277_246	3	+
chr1	177449697	177449754	m54284U_200704_135138/38864700/ccs_3288_14	1	+
chr1	177641526	177641569	m54284U_200704_135138/146606679/ccs_3292_43	1	-
chr1	177763174	177763277	m54284U_200127_154514/33816987/ccs_3293_2117	19	-
chr1	177787512	177787515	m54284U_200704_135138/84346949/ccs_3298_6	1	+
chr1	177990433	177990448	m54284U_200126_091954/38668753/ccs_3299_2	1	+
chr1	178252513	178252597	m54284U_200704_135138/67635823/ccs_3307_379	4	+
chr1	178329030	178329179	m54284U_200127_154514/72681359/ccs_3324_1413	13	-
chr1	178336951	178336991	m54284U_200627_185153/77793795/ccs_3327_5	1	-
chr1	178484036	178484044	m54284U_200704_135138/80020798/ccs_3333_31	1	+
chr1	178957250	178957273	m54284U_200704_135138/77398938/ccs_3339_20	1	-
chr1	179528053	179528101	m54284U_200126_091954/128976388/ccs_3342_156	2	-
chr1	179528639	179528659	m54284U_200126_091954/121768743/ccs_3343_132	2	-
chr1	179627451	179627478	m54284U_200127_154514/165020223/ccs_3352_233	3	+
chr1	179686770	179686841	m54284U_200627_185153/37553094/ccs_3353_461	5	+
chr1	179687132	179687203	m54284U_200627_185153/18483462/ccs_3354_1630	15	+
chr1	179746089	179746105	m54284U_200126_091954/142475328/ccs_3360_135	2	-
chr1	180162461	180162586	m54284U_200704_135138/43516181/ccs_3365_37	1	+
chr1	180166559	180166664	m54284U_200627_185153/92605115/ccs_3369_1133	11	-
chr1	180227004	180227041	m54284U_200627_185153/137101715/ccs_3371_92	1	-
chr1	180227459	180227487	m54284U_200704_135138/93782645/ccs_3372_35	1	-
chr1	180424797	180424802	m54284U_200627_185153/168887022/ccs_3373_8	1	+
chr1	180600968	180601004	m54284U_200704_135138/66454875/ccs_3377_708	7	+
chr1	180601234	180601257	m54284U_200126_091954/47778402/ccs_3378_816	8	+
chr1	180690670	180690688	m54284U_200704_135138/48693412/ccs_3386_147	2	+
chr1	180754146	180754209	m54284U_200627_185153/114952791/ccs_3392_210	2	+
chr1	180756078	180756089	m54284U_200704_135138/17565350/ccs_3394_17	1	+
chr1	180762564	180762566	m54284U_200127_154514/91818668/ccs_3395_2	1	-
chr1	180802543	180802635	m54284U_200127_154514/71763880/ccs_3398_1378	13	-
chr1	180867999	180868117	m54284U_200126_091954/119080328/ccs_3407_557	5	+
chr1	180908037	180908100	m54284U_200627_185153/138215744/ccs_3410_2093	19	+
chr1	180975068	180975150	m54284U_200126_091954/18482872/ccs_3411_961	9	+
chr1	180989550	180989657	m54284U_200127_154514/139853832/ccs_3412_272	3	-
chr1	181093415	181093448	m54284U_200627_185153/33620038/ccs_3417_80	1	-
chr1	181093718	181093750	m54284U_200127_154514/49809633/ccs_3420_90	1	+
chr1	181166313	181166425	m54284U_200627_185153/49677658/ccs_3424_329	3	+
chr1	181177691	181177738	m54284U_200627_185153/110888930/ccs_3438_528	5	-
chr1	181241943	181241981	m54284U_200627_185153/163711263/ccs_3441_328	3	-
chr1	181815284	181815392	m54284U_200127_154514/76874312/ccs_3444_2438	22	-
chr1	181903582	181903625	m54284U_200704_135138/83757650/ccs_3456_19	1	-
chr1	181905494	181905534	m54284U_200627_185153/103155201/ccs_3460_17	1	-
chr1	182131781	182131817	m54284U_200704_135138/58458670/ccs_3467_574	6	+
chr1	182132367	182132415	m54284U_200704_135138/47450124/ccs_3469_551	5	+
chr1	182275953	182276019	m54284U_200127_154514/23268180/ccs_3471_2352	21	-
chr1	182315167	182315207	m54284U_200126_091954/91291734/ccs_3477_72	1	-
chr1	182315495	182315600	m54284U_200127_154514/33817996/ccs_3478_80	1	-
chr1	182461742	182461834	m54284U_200127_154514/178653411/ccs_3482_28	1	+
chr1	182467250	182467373	m54284U_200126_091954/125633102/ccs_3484_6373	57	-
chr1	182486015	182486016	m54284U_200704_135138/61343109/ccs_3491_3	1	-
chr1	183086266	183086315	m54284U_200126_091954/12125541/ccs_3492_147	2	-
chr1	183276341	183276385	m54284U_200126_091954/23266303/ccs_3495_954	9	-
chr1	183323585	183323615	m54284U_200704_135138/30803779/ccs_3503_317	3	+
chr1	183327161	183327197	m54284U_200127_154514/89065061/ccs_3511_193	2	-
chr1	183410197	183410200	m54284U_200704_135138/19006740/ccs_3515_3	1	+
chr1	184074829	184074891	m54284U_200704_135138/103941259/ccs_3518_137	2	+
chr1	184075487	184075646	m54284U_200627_185153/165413691/ccs_3519_222	2	+
chr1	184610260	184610261	m54284U_200704_135138/100467997/ccs_3520_4	1	-
chr1	184727301	184727302	m54284U_200704_135138/68288856/ccs_3522_4	1	-
chr1	184813668	184813727	m54284U_200627_185153/23724273/ccs_3524_288	3	-
chr1	185284054	185284118	m54284U_200127_154514/3081317/ccs_3527_638	6	+
chr1	185286638	185286768	m54284U_200127_154514/58261803/ccs_3533_828	8	-
chr1	185357685	185357777	m54284U_200704_135138/130285592/ccs_3543_379	4	+
chr1	185359114	185359115	m54284U_200704_135138/155190572/ccs_3544_2	1	+
chr1	185407517	185407755	m54284U_200127_154514/103743718/ccs_3552_3645	33	+
chr1	185428288	185428408	m54284U_200704_135138/111739622/ccs_3556_318	3	+
chr1	186087878	186087889	m54284U_200704_135138/85133863/ccs_3558_14	1	-
chr1	186625333	186625348	m54284U_200627_185153/109774438/ccs_3567_74	1	-
chr1	186721086	186721110	m54284U_200127_154514/89195295/ccs_3569_273	3	-
chr1	187351421	187351429	m54284U_200704_135138/121307517/ccs_3585_38	1	+
chr1	187351689	187351708	m54284U_200704_135138/7997673/ccs_3586_41	1	+
chr1	188971096	188971194	m54284U_200126_091954/57147449/ccs_3587_461	5	-
chr1	189207914	189207944	m54284U_200126_091954/131334874/ccs_3589_69	1	-
chr1	189277323	189277324	m54284U_200627_185153/30738560/ccs_3591_3	1	-
chr1	189641873	189641988	m54284U_200704_135138/134611090/ccs_3596_43	1	-
chr1	189687164	189687165	m54284U_200704_135138/2623725/ccs_3606_3	1	+
chr1	189870223	189870315	m54284U_200127_154514/57870410/ccs_3609_36	1	+
chr1	189880486	189880608	m54284U_200127_154514/104205104/ccs_3613_1267	12	-
chr1	190772867	190772917	m54284U_200126_091954/31588708/ccs_3619_407	4	-
chr1	190946442	190946504	m54284U_200627_185153/128059794/ccs_3630_40	1	+
chr1	190946959	190946964	m54284U_200704_135138/100402927/ccs_3632_6	1	+
chr1	190947745	190947808	m54284U_200127_154514/108856354/ccs_3634_865	8	-
chr1	191005831	191005852	m54284U_200704_135138/122357243/ccs_3637_48	1	-
chr1	191045831	191045888	m54284U_200126_091954/114886091/ccs_3641_26	1	-
chr1	191084518	191084565	m54284U_200126_091954/174196345/ccs_3644_313	3	+
chr1	191170298	191170313	m54284U_200704_135138/155256383/ccs_3645_19	1	-
chr1	191306788	191306804	m54284U_200627_185153/73466921/ccs_3647_158	2	-
chr1	191351251	191351284	m54284U_200627_185153/43255540/ccs_3654_95	1	+
chr1	191351975	191351998	m54284U_200126_091954/145163124/ccs_3655_161	2	-
chr1	191537355	191537412	m54284U_200126_091954/20842300/ccs_3661_405	4	-
chr1	191622652	191622685	m54284U_200126_091954/170983519/ccs_3677_627	6	+
chr1	191779907	191779980	m54284U_200127_154514/140575198/ccs_3686_112	1	+
chr1	191784242	191784254	m54284U_200127_154514/132777056/ccs_3692_38	1	+
chr1	191832899	191833051	m54284U_200127_154514/73140556/ccs_3697_1205	11	+
chr1	191910100	191910104	m54284U_200704_135138/166070018/ccs_3699_18	1	+
chr1	191997208	191997216	m54284U_200127_154514/75434635/ccs_3700_14	1	-
chr1	192073755	192073763	m54284U_200704_135138/105646387/ccs_3701_26	1	-
chr1	192100467	192100501	m54284U_200127_154514/68420564/ccs_3704_146	2	-
chr1	192134226	192134229	m54284U_200627_185153/147654574/ccs_3709_2	1	-
chr1	192512826	192512880	m54284U_200126_091954/101780204/ccs_3713_107	1	-
chr1	192833157	192833188	m54284U_200704_135138/169345666/ccs_3717_10	1	-
chr1	192844467	192844574	m54284U_200704_135138/120979714/ccs_3720_416	4	-
chr1	192856222	192856289	m54284U_200704_135138/58393954/ccs_3724_21	1	+
chr1	192856822	192856880	m54284U_200704_135138/137232736/ccs_3725_18	1	+
chr1	192856937	192856953	m54284U_200704_135138/79497086/ccs_3726_31	1	+
chr1	193172019	193172021	m54284U_200627_185153/65735253/ccs_3732_3	1	+
chr1	193176267	193176316	m54284U_200704_135138/55642120/ccs_3737_111	1	+
chr1	193177838	193177843	m54284U_200704_135138/13042457/ccs_3740_4	1	+
chr1	193179235	193179241	m54284U_200704_135138/124585942/ccs_3741_23	1	-
chr1	193221642	193221712	m54284U_200704_135138/87886591/ccs_3743_31	1	-
chr1	193343825	193343891	m54284U_200127_154514/165544384/ccs_3748_402	4	+
chr1	194812524	194812583	m54284U_200127_154514/17892080/ccs_3754_48	1	+
chr1	194816849	194816873	m54284U_200127_154514/31853048/ccs_3757_19	1	+
chr1	194961236	194961318	m54284U_200126_091954/24838602/ccs_3762_546	5	+
chr1	195103788	195103839	m54284U_200127_154514/139919407/ccs_3768_234	3	-
chr10	3464941	3464991	m54284U_200627_185153/58852089/ccs_3775_646	6	+
chr10	4156071	4156146	m54284U_200126_091954/37552793/ccs_3785_1014	9	+
chr10	4367072	4367206	m54284U_200126_091954/142345195/ccs_3788_206	2	-
chr10	4403155	4403207	m54284U_200126_091954/116524424/ccs_3794_341	4	-
chr10	4455072	4455144	m54284U_200704_135138/87556142/ccs_3804_432	4	+
chr10	5003734	5003744	m54284U_200127_154514/165218476/ccs_3807_21	1	+
chr10	5005591	5005592	m54284U_200127_154514/62194732/ccs_3808_18	1	+
chr10	5021536	5021612	m54284U_200704_135138/133694577/ccs_3809_19	1	-
chr10	5035004	5035025	m54284U_200704_135138/34343622/ccs_3812_4	1	-
chr10	5799152	5799263	m54284U_200126_091954/135071851/ccs_3820_283	3	-
chr10	5799510	5799608	m54284U_200127_154514/147129709/ccs_3821_272	3	-
chr10	5813079	5813088	m54284U_200627_185153/21234753/ccs_3827_32	1	-
chr10	5832274	5832276	m54284U_200127_154514/124979494/ccs_3829_3	1	-
chr10	5832934	5832936	m54284U_200627_185153/12387052/ccs_3830_2	1	-
chr10	7038820	7038824	m54284U_200127_154514/174786767/ccs_3831_22	1	+
chr10	7119058	7119091	m54284U_200126_091954/107021781/ccs_3832_130	2	-
chr10	7458937	7458941	m54284U_200704_135138/21301698/ccs_3838_20	1	+
chr10	7629370	7629468	m54284U_200627_185153/113508610/ccs_3845_858	8	-
chr10	7639197	7639212	m54284U_200704_135138/77922844/ccs_3851_2	1	-
chr10	7679030	7679031	m54284U_200126_091954/27527897/ccs_3853_2	1	+
chr10	7716448	7716468	m54284U_200704_135138/114165274/ccs_3857_19	1	+
chr10	7763040	7763165	m54284U_200627_185153/57869489/ccs_3858_847	8	+
chr10	7822528	7822570	m54284U_200127_154514/39651944/ccs_3870_342	4	+
chr10	7905647	7905681	m54284U_200627_185153/120980852/ccs_3874_51	1	-
chr10	8207244	8207266	m54284U_200127_154514/35719265/ccs_3883_7	1	-
chr10	9759937	9759963	m54284U_200704_135138/131271103/ccs_3888_14	1	-
chr10	10545235	10545265	m54284U_200127_154514/60819600/ccs_3892_55	1	-
chr10	11215260	11215272	m54284U_200704_135138/74711787/ccs_3902_20	1	+
chr10	11296186	11296243	m54284U_200127_154514/119277970/ccs_3908_588	6	+
chr10	11297968	11298056	m54284U_200627_185153/43386007/ccs_3915_93	1	+
chr10	11459642	11459645	m54284U_200704_135138/24315332/ccs_3916_16	1	+
chr10	11609743	11609836	m54284U_200704_135138/122750182/ccs_3917_12	1	+
chr10	12720818	12720884	m54284U_200127_154514/111609656/ccs_3931_154	2	-
chr10	12916639	12916650	m54284U_200704_135138/70648475/ccs_3934_6	1	-
chr10	12939982	12940054	m54284U_200127_154514/64817385/ccs_3940_111	1	-
chr10	13009157	13009185	m54284U_200704_135138/85917925/ccs_3943_179	2	+
chr10	13178593	13178666	m54284U_200127_154514/27329771/ccs_3946_977	9	-
chr10	13515476	13515564	m54284U_200127_154514/100337075/ccs_3949_34	1	+
chr10	13524100	13524167	m54284U_200627_185153/132319935/ccs_3952_179	2	-
chr10	13524775	13524858	m54284U_200704_135138/127862164/ccs_3953_29	1	-
chr10	13647054	13647094	m54284U_200704_135138/28772223/ccs_3955_45	1	-
chr10	13652708	13652713	m54284U_200704_135138/1837740/ccs_3957_2	1	-
chr10	14151342	14151383	m54284U_200704_135138/13174958/ccs_3965_127	2	+
chr10	14523180	14523181	m54284U_200126_091954/1311108/ccs_3969_2	1	+
chr10	14523585	14523597	m54284U_200627_185153/31391862/ccs_3970_92	1	+
chr10	14530915	14530921	m54284U_200127_154514/6094968/ccs_3971_4	1	-
chr10	14655323	14655394	m54284U_200627_185153/40895560/ccs_3974_453	5	-
chr10	14745277	14745301	m54284U_200126_091954/108004489/ccs_3975_8	1	-
chr10	16903656	16903658	m54284U_200127_154514/66258669/ccs_3977_2	1	-
chr10	17725633	17725674	m54284U_200627_185153/85329058/ccs_3981_147	2	+
chr10	17818460	17818463	m54284U_200627_185153/35717673/ccs_3984_2	1	+
chr10	17843682	17843707	m54284U_200704_135138/111545106/ccs_3985_42	1	+
chr10	17845651	17845684	m54284U_200127_154514/91293794/ccs_3990_111	1	+
chr10	17899037	17899061	m54284U_200704_135138/92604829/ccs_3991_65	1	-
chr10	18011259	18011308	m54284U_200704_135138/106299651/ccs_3993_127	2	-
chr10	18125107	18125156	m54284U_200704_135138/76612043/ccs_3995_164	2	+
chr10	18512229	18512232	m54284U_200127_154514/167446985/ccs_3999_3	1	+
chr10	18533873	18533890	m54284U_200704_135138/87230196/ccs_4001_41	1	+
chr10	18540760	18540805	m54284U_200126_091954/40372629/ccs_4005_31	1	-
chr10	19000911	19000954	m54284U_200126_091954/141951325/ccs_4008_109	1	-
chr10	19188818	19188823	m54284U_200627_185153/78643943/ccs_4009_3	1	+
chr10	19610205	19610232	m54284U_200627_185153/48366701/ccs_4012_380	4	+
chr10	19860516	19860554	m54284U_200127_154514/169281695/ccs_4016_94	1	-
chr10	20142306	20142310	m54284U_200126_091954/15337127/ccs_4018_2	1	+
chr10	20340203	20340409	m54284U_200627_185153/113772344/ccs_4028_676	6	+
chr10	20361248	20361359	m54284U_200127_154514/56558439/ccs_4039_116	2	+
chr10	20361631	20361673	m54284U_200126_091954/145556296/ccs_4040_22	1	+
chr10	21079196	21079223	m54284U_200127_154514/135332965/ccs_4042_6	1	+
chr10	21080424	21080431	m54284U_200627_185153/128517290/ccs_4043_54	1	+
chr10	21124935	21124938	m54284U_200127_154514/144311364/ccs_4044_3	1	-
chr10	21368766	21368897	m54284U_200126_091954/85788414/ccs_4053_2172	20	+
chr10	21999855	21999907	m54284U_200627_185153/158664836/ccs_4056_1576	14	+
chr10	22183867	22183919	m54284U_200127_154514/34144282/ccs_4059_58	1	+
chr10	22311889	22311891	m54284U_200127_154514/155978116/ccs_4065_2	1	+
chr10	22373952	22374001	m54284U_200127_154514/93193398/ccs_4067_4	1	+
chr10	22703875	22703911	m54284U_200126_091954/23856703/ccs_4072_258	3	-
chr10	22705359	22705401	m54284U_200126_091954/18088500/ccs_4075_225	2	-
chr10	23103663	23103674	m54284U_200704_135138/65339892/ccs_4078_17	1	-
chr10	23782798	23782806	m54284U_200704_135138/93390747/ccs_4084_5	1	-
chr10	23785169	23785237	m54284U_200627_185153/119669038/ccs_4086_843	8	-
chr10	23827959	23827969	m54284U_200127_154514/152634311/ccs_4088_35	1	+
chr10	24188887	24188962	m54284U_200704_135138/121636372/ccs_4093_588	6	+
chr10	24598637	24598682	m54284U_200127_154514/75564429/ccs_4096_583	6	+
chr10	24641408	24641454	m54284U_200126_091954/112002411/ccs_4100_130	2	-
chr10	24913204	24913318	m54284U_200627_185153/111216071/ccs_4106_138	2	+
chr10	25169088	25169099	m54284U_200627_185153/119802157/ccs_4109_87	1	-
chr10	25522824	25522850	m54284U_200627_185153/115672216/ccs_4118_3	1	+
chr10	25523447	25523518	m54284U_200704_135138/139526605/ccs_4119_543	5	+
chr10	25697986	25698001	m54284U_200704_135138/55708191/ccs_4120_6	1	-
chr10	26274462	26274476	m54284U_200127_154514/27002845/ccs_4128_19	1	-
chr10	26918515	26918555	m54284U_200627_185153/73072936/ccs_4135_81	1	+
chr10	26918639	26918651	m54284U_200627_185153/145950681/ccs_4136_28	1	+
chr10	26981286	26981294	m54284U_200627_185153/121244070/ccs_4137_28	1	-
chr10	26981393	26981400	m54284U_200704_135138/128320572/ccs_4138_23	1	-
chr10	28596013	28596059	m54284U_200127_154514/151783017/ccs_4151_466	5	+
chr10	29227946	29227996	m54284U_200627_185153/112658290/ccs_4159_18	1	+
chr10	29307522	29307525	m54284U_200627_185153/159187671/ccs_4163_2	1	-
chr10	29345449	29345483	m54284U_200127_154514/165611398/ccs_4171_52	1	+
chr10	29345867	29345966	m54284U_200704_135138/13239613/ccs_4174_367	4	+
chr10	29453108	29453112	m54284U_200704_135138/166921413/ccs_4184_3	1	-
chr10	29698744	29698795	m54284U_200127_154514/132975418/ccs_4185_895	8	-
chr10	30197091	30197116	m54284U_200627_185153/159252662/ccs_4189_38	1	-
chr10	30534718	30534780	m54284U_200127_154514/151978913/ccs_4191_206	2	-
chr10	30603198	30603232	m54284U_200627_185153/117244119/ccs_4194_67	1	-
chr10	30605210	30605298	m54284U_200127_154514/34799781/ccs_4197_72	1	-
chr10	30645583	30645598	m54284U_200627_185153/145162678/ccs_4203_48	1	-
chr10	31318025	31318027	m54284U_200126_091954/166461580/ccs_4208_3	1	+
chr10	31332372	31332398	m54284U_200127_154514/109972318/ccs_4210_59	1	-
chr10	31501871	31501914	m54284U_200704_135138/61474019/ccs_4217_346	4	-
chr10	33233916	33233927	m54284U_200627_185153/90505477/ccs_4225_38	1	+
chr10	33919140	33919155	m54284U_200627_185153/107479068/ccs_4238_70	1	-
chr10	33996550	33996583	m54284U_200704_135138/71173110/ccs_4247_396	4	-
chr10	34020517	34020518	m54284U_200704_135138/63507184/ccs_4249_2	1	+
chr10	34091422	34091426	m54284U_200127_154514/112396869/ccs_4251_2	1	-
chr10	34151382	34151417	m54284U_200704_135138/70911145/ccs_4253_532	5	-
chr10	34284487	34284493	m54284U_200704_135138/78449224/ccs_4261_8	1	+
chr10	34284771	34284888	m54284U_200704_135138/89063946/ccs_4262_526	5	+
chr10	34609928	34609937	m54284U_200127_154514/20972345/ccs_4275_101	1	+
chr10	35710549	35710562	m54284U_200127_154514/15336800/ccs_4279_8	1	-
chr10	35711726	35711728	m54284U_200704_135138/140903985/ccs_4280_4	1	-
chr10	37001737	37001895	m54284U_200704_135138/34734136/ccs_4281_1153	11	+
chr10	37134818	37134866	m54284U_200627_185153/11864232/ccs_4285_108	1	-
chr10	39150099	39150201	m54284U_200127_154514/43122977/ccs_4291_46	1	+
chr10	39564286	39564432	m54284U_200704_135138/7801337/ccs_4296_552	5	+
chr10	39565361	39565374	m54284U_200704_135138/108593496/ccs_4298_74	1	+
chr10	39874929	39874959	m54284U_200704_135138/180027738/ccs_4306_7	1	+
chr10	39890013	39890033	m54284U_200127_154514/101188404/ccs_4308_42	1	-
chr10	39946909	39946914	m54284U_200627_185153/57540660/ccs_4310_3	1	-
chr10	40036470	40036473	m54284U_200704_135138/136054219/ccs_4311_5	1	-
chr10	40223472	40223519	m54284U_200126_091954/152177050/ccs_4314_186	2	-
chr10	40247696	40247743	m54284U_200704_135138/82052059/ccs_4317_156	2	-
chr10	40287456	40287486	m54284U_200627_185153/129697016/ccs_4322_463	5	-
chr10	40289321	40289382	m54284U_200126_091954/74122770/ccs_4326_215	2	-
chr10	40483814	40483820	m54284U_200704_135138/87951189/ccs_4329_23	1	+
chr10	40649908	40649909	m54284U_200627_185153/46073612/ccs_4331_2	1	+
chr10	40748871	40748872	m54284U_200627_185153/74843204/ccs_4332_2	1	+
chr10	40831617	40831662	m54284U_200627_185153/72482982/ccs_4334_369	4	-
chr10	41188166	41188184	m54284U_200126_091954/152635753/ccs_4341_362	4	-
chr10	41465507	41465587	m54284U_200627_185153/68288989/ccs_4348_141	2	+
chr10	41486978	41487031	m54284U_200627_185153/87231099/ccs_4349_775	7	+
chr10	41514289	41514305	m54284U_200627_185153/74779324/ccs_4352_4	1	+
chr10	41530947	41531047	m54284U_200627_185153/112920501/ccs_4360_2175	20	+
chr10	41538842	41538850	m54284U_200704_135138/25233420/ccs_4363_20	1	-
chr10	41718843	41718863	m54284U_200627_185153/178719133/ccs_4376_191	2	-
chr10	41908232	41908266	m54284U_200627_185153/154272490/ccs_4383_14	1	+
chr10	41908395	41908446	m54284U_200704_135138/174523521/ccs_4384_517	5	+
chr10	41914992	41915004	m54284U_200627_185153/92538473/ccs_4385_8	1	-
chr10	42052554	42052558	m54284U_200127_154514/105514778/ccs_4387_498	5	-
chr10	42247434	42247442	m54284U_200704_135138/146276360/ccs_4394_14	1	-
chr10	42535252	42535373	m54284U_200704_135138/32376464/ccs_4397_1555	14	+
chr10	42702302	42702472	m54284U_200126_091954/20318644/ccs_4401_778	7	+
chr10	42829270	42829286	m54284U_200704_135138/73795187/ccs_4403_295	3	+
chr10	42844220	42844223	m54284U_200627_185153/111544737/ccs_4407_8	1	+
chr10	42960755	42960831	m54284U_200704_135138/33752700/ccs_4417_191	2	+
chr10	43003132	43003150	m54284U_200627_185153/9830657/ccs_4421_30	1	-
chr10	43020994	43021009	m54284U_200627_185153/135333470/ccs_4422_4	1	-
chr10	43176445	43176463	m54284U_200627_185153/124455714/ccs_4423_2	1	+
chr10	43440575	43440605	m54284U_200126_091954/63244931/ccs_4427_183	2	+
chr10	43512253	43512276	m54284U_200627_185153/125634215/ccs_4429_2	1	+
chr10	43525127	43525226	m54284U_200627_185153/8719023/ccs_4433_206	2	-
chr10	43584222	43584270	m54284U_200704_135138/67240376/ccs_4437_587	6	+
chr10	43874149	43874200	m54284U_200627_185153/12518910/ccs_4440_187	2	-
chr10	43947843	43947867	m54284U_200627_185153/34015641/ccs_4447_244	3	+
chr10	43950627	43950688	m54284U_200126_091954/159450618/ccs_4449_143	2	-
chr10	44363606	44363645	m54284U_200704_135138/35980858/ccs_4458_176	2	+
chr10	44364273	44364308	m54284U_200627_185153/134415398/ccs_4460_161	2	+
chr10	45158785	45159005	m54284U_200127_154514/36044963/ccs_4465_3489	31	+
chr10	45165073	45165074	m54284U_200704_135138/27722899/ccs_4473_6	1	+
chr10	45287311	45287314	m54284U_200704_135138/172753223/ccs_4475_3	1	-
chr10	45318409	45318453	m54284U_200704_135138/461156/ccs_4478_501	5	+
chr10	45369682	45369737	m54284U_200127_154514/169871309/ccs_4483_673	6	+
chr10	45712136	45712168	m54284U_200704_135138/51577117/ccs_4490_172	2	+
chr10	45876032	45876068	m54284U_200126_091954/28641497/ccs_4494_172	2	+
chr10	50851186	50851206	m54284U_200127_154514/106823800/ccs_4500_74	1	+
chr10	52028342	52028344	m54284U_200126_091954/104793324/ccs_4502_2	1	+
chr10	52028464	52028472	m54284U_200704_135138/78053932/ccs_4503_6	1	+
chr10	52320267	52320284	m54284U_200126_091954/133171113/ccs_4505_24	1	+
chr10	52321361	52321378	m54284U_200704_135138/22874430/ccs_4508_91	1	+
chr10	52337033	52337117	m54284U_200627_185153/107940552/ccs_4510_112	1	-
chr10	52341107	52341108	m54284U_200627_185153/138610855/ccs_4514_2	1	-
chr10	52437986	52438027	m54284U_200627_185153/134351488/ccs_4517_163	2	+
chr10	53536317	53536369	m54284U_200127_154514/147129942/ccs_4524_28	1	-
chr10	53608041	53608172	m54284U_200127_154514/81464064/ccs_4527_138	2	+
chr10	53611175	53611176	m54284U_200704_135138/49350272/ccs_4534_2	1	-
chr10	53615274	53615275	m54284U_200627_185153/56232168/ccs_4536_2	1	+
chr10	53907012	53907035	m54284U_200126_091954/173934601/ccs_4538_25	1	-
chr10	56017420	56017425	m54284U_200126_091954/85197452/ccs_4545_15	1	-
chr10	56390311	56390435	m54284U_200127_154514/98829384/ccs_4558_1833	17	+
chr10	56968826	56968854	m54284U_200627_185153/24709152/ccs_4560_4	1	-
chr10	57512850	57512870	m54284U_200127_154514/150012874/ccs_4564_149	2	+
chr10	57515756	57515874	m54284U_200127_154514/36110419/ccs_4566_3291	30	-
chr10	57525225	57525226	m54284U_200704_135138/96010424/ccs_4576_3	1	-
chr10	57811814	57811830	m54284U_200704_135138/27066426/ccs_4577_53	1	+
chr10	58305585	58305605	m54284U_200704_135138/42599543/ccs_4580_15	1	+
chr10	58421648	58421785	m54284U_200704_135138/94503782/ccs_4581_773	7	+
chr10	58494160	58494174	m54284U_200627_185153/37814723/ccs_4597_63	1	+
chr10	58576239	58576243	m54284U_200627_185153/18940162/ccs_4600_15	1	+
chr10	59164101	59164141	m54284U_200627_185153/121636111/ccs_4604_136	2	-
chr10	59226426	59226434	m54284U_200627_185153/2293763/ccs_4613_73	1	+
chr10	59371838	59372019	m54284U_200704_135138/11666907/ccs_4615_1427	13	+
chr10	59446984	59447018	m54284U_200127_154514/127142389/ccs_4621_253	3	-
chr10	59864050	59864134	m54284U_200627_185153/136513310/ccs_4642_2624	24	+
chr10	59897924	59898032	m54284U_200704_135138/20841073/ccs_4647_143	2	+
chr10	59899217	59899302	m54284U_200627_185153/74909020/ccs_4651_257	3	+
chr10	59949668	59949707	m54284U_200627_185153/172884703/ccs_4652_313	3	-
chr10	60099972	60099997	m54284U_200627_185153/13567761/ccs_4663_164	2	+
chr10	60132126	60132172	m54284U_200126_091954/99287708/ccs_4667_33	1	+
chr10	60181529	60181534	m54284U_200704_135138/41550855/ccs_4672_4	1	-
chr10	60302510	60302602	m54284U_200627_185153/174132015/ccs_4675_1864	17	+
chr10	60369831	60369856	m54284U_200627_185153/154667165/ccs_4678_10	1	+
chr10	60403549	60403575	m54284U_200627_185153/11207508/ccs_4682_15	1	+
chr10	60715524	60715534	m54284U_200127_154514/176489503/ccs_4687_29	1	-
chr10	60762612	60762616	m54284U_200704_135138/150668676/ccs_4688_3	1	-
chr10	60764619	60764626	m54284U_200627_185153/97257967/ccs_4689_30	1	-
chr10	60940941	60940951	m54284U_200627_185153/2687626/ccs_4690_3	1	+
chr10	61094320	61094329	m54284U_200627_185153/159318519/ccs_4691_12	1	+
chr10	61098640	61098789	m54284U_200627_185153/67701382/ccs_4692_1373	13	-
chr10	61197105	61197135	m54284U_200127_154514/126484520/ccs_4698_271	3	-
chr10	61319656	61319676	m54284U_200126_091954/83691420/ccs_4701_412	4	-
chr10	61432465	61432539	m54284U_200126_091954/60687220/ccs_4704_34	1	-
chr10	61475226	61475243	m54284U_200126_091954/123341566/ccs_4706_5	1	-
chr10	61582151	61582227	m54284U_200704_135138/34801290/ccs_4707_104	1	+
chr10	61674064	61674214	m54284U_200704_135138/56757027/ccs_4709_1165	11	+
chr10	61693150	61693312	m54284U_200627_185153/65405575/ccs_4716_5745	51	+
chr10	61702696	61702773	m54284U_200704_135138/44632371/ccs_4717_362	4	+
chr10	61738617	61738699	m54284U_200127_154514/119408273/ccs_4719_315	3	+
chr10	61738638	61738735	m54284U_200127_154514/178848606/ccs_4720_318	3	-
chr10	61838233	61838239	m54284U_200704_135138/15991143/ccs_4725_11	1	-
chr10	62108199	62108246	m54284U_200627_185153/67437566/ccs_4730_33	1	-
chr10	62187354	62187471	m54284U_200127_154514/11470458/ccs_4735_410	4	-
chr10	62265992	62265995	m54284U_200127_154514/102959350/ccs_4737_4	1	+
chr10	62268851	62268893	m54284U_200127_154514/23660404/ccs_4740_45	1	-
chr10	62269099	62269268	m54284U_200627_185153/108855623/ccs_4741_1321	12	-
chr10	62427455	62427459	m54284U_200627_185153/78973525/ccs_4743_21	1	-
chr10	62429207	62429456	m54284U_200627_185153/126878269/ccs_4744_669	6	-
chr10	62455233	62455331	m54284U_200704_135138/10486973/ccs_4747_1412	13	-
chr10	62558470	62558566	m54284U_200704_135138/125897322/ccs_4754_220	2	-
chr10	62562549	62562566	m54284U_200627_185153/1968985/ccs_4755_3	1	-
chr10	62580245	62580323	m54284U_200704_135138/145686689/ccs_4758_631	6	-
chr10	62582109	62582200	m54284U_200627_185153/94700549/ccs_4761_553	5	-
chr10	62615871	62616182	m54284U_200127_154514/9175500/ccs_4763_1099	10	-
chr10	62753178	62753334	m54284U_200704_135138/135135374/ccs_4775_181	2	-
chr10	62760092	62760192	m54284U_200704_135138/106039460/ccs_4776_26	1	-
chr10	62812262	62812272	m54284U_200127_154514/160040316/ccs_4781_3	1	-
chr10	62946399	62946501	m54284U_200627_185153/113311773/ccs_4786_72	1	+
chr10	62974167	62974189	m54284U_200127_154514/83364335/ccs_4790_163	2	+
chr10	63013953	63013990	m54284U_200126_091954/110889114/ccs_4793_6	1	+
chr10	63014648	63014674	m54284U_200126_091954/154798717/ccs_4794_6	1	-
chr10	63015423	63015466	m54284U_200126_091954/126486831/ccs_4795_252	3	-
chr10	63058811	63058813	m54284U_200704_135138/16058736/ccs_4798_4	1	+
chr10	63115793	63115820	m54284U_200627_185153/87492588/ccs_4799_150	2	-
chr10	63317841	63317886	m54284U_200127_154514/54591607/ccs_4806_395	4	+
chr10	63319005	63319094	m54284U_200627_185153/172032107/ccs_4808_93	1	-
chr10	63408787	63408833	m54284U_200704_135138/37422319/ccs_4811_14	1	+
chr10	67011506	67011522	m54284U_200627_185153/150798617/ccs_4812_99	1	-
chr10	67239443	67239451	m54284U_200704_135138/48563186/ccs_4825_10	1	+
chr10	67266684	67266755	m54284U_200704_135138/852073/ccs_4829_446	4	-
chr10	67267743	67267762	m54284U_200127_154514/161153731/ccs_4833_10	1	-
chr10	67542171	67542189	m54284U_200704_135138/131662927/ccs_4835_69	1	+
chr10	67547540	67547679	m54284U_200126_091954/178193895/ccs_4844_59	1	-
chr10	67886104	67886209	m54284U_200126_091954/45941586/ccs_4846_238	3	-
chr10	68042482	68042516	m54284U_200627_185153/48496808/ccs_4854_169	2	+
chr10	68043856	68043865	m54284U_200627_185153/122161319/ccs_4855_9	1	+
chr10	69289977	69290020	m54284U_200704_135138/26804542/ccs_4861_42	1	+
chr10	69291776	69291785	m54284U_200127_154514/82184472/ccs_4862_23	1	+
chr10	69336595	69336665	m54284U_200127_154514/17367540/ccs_4864_22	1	-
chr10	69338251	69338382	m54284U_200627_185153/144443202/ccs_4868_975	9	-
chr10	70024590	70024622	m54284U_200704_135138/86638995/ccs_4874_68	1	+
chr10	70188155	70188175	m54284U_200704_135138/69272303/ccs_4878_11	1	+
chr10	70219702	70219712	m54284U_200704_135138/52953176/ccs_4880_58	1	+
chr10	70558677	70558752	m54284U_200127_154514/170722414/ccs_4886_120	2	+
chr10	70924022	70924054	m54284U_200627_185153/148570703/ccs_4890_18	1	-
chr10	71227931	71228003	m54284U_200127_154514/178718516/ccs_4897_241	3	-
chr10	71254978	71255004	m54284U_200127_154514/146540582/ccs_4898_175	2	-
chr10	71330698	71330764	m54284U_200627_185153/109053210/ccs_4901_429	4	-
chr10	71384095	71384239	m54284U_200126_091954/164299937/ccs_4906_125	2	+
chr10	72674910	72674972	m54284U_200627_185153/179505814/ccs_4917_968	9	+
chr10	75015876	75015879	m54284U_200627_185153/60099049/ccs_4919_6	1	+
chr10	75054101	75054104	m54284U_200126_091954/85393787/ccs_4921_4	1	+
chr10	75184901	75184923	m54284U_200126_091954/13633934/ccs_4925_40	1	+
chr10	75312353	75312410	m54284U_200127_154514/58067509/ccs_4934_467	5	+
chr10	75506808	75506849	m54284U_200126_091954/6294297/ccs_4937_434	4	-
chr10	75535440	75535475	m54284U_200627_185153/56624308/ccs_4942_170	2	+
chr10	75537371	75537391	m54284U_200704_135138/135201829/ccs_4943_23	1	+
chr10	75551644	75551647	m54284U_200126_091954/173541741/ccs_4945_3	1	-
chr10	75646104	75646139	m54284U_200704_135138/84345837/ccs_4948_92	1	-
chr10	75771231	75771235	m54284U_200627_185153/180356066/ccs_4951_29	1	-
chr10	75774124	75774154	m54284U_200127_154514/8259798/ccs_4952_4	1	-
chr10	75859344	75859410	m54284U_200627_185153/43516230/ccs_4954_1569	14	-
chr10	75896745	75896942	m54284U_200126_091954/46072527/ccs_4956_1941	18	-
chr10	75923218	75923296	m54284U_200126_091954/165478572/ccs_4957_366	4	-
chr10	75937729	75937749	m54284U_200704_135138/93979073/ccs_4958_488	5	+
chr10	76042807	76042826	m54284U_200127_154514/126748718/ccs_4962_130	2	+
chr10	76207221	76207280	m54284U_200127_154514/59834455/ccs_4964_1037	10	-
chr10	76263005	76263121	m54284U_200127_154514/168625294/ccs_4967_115	2	-
chr10	76401330	76401442	m54284U_200126_091954/52102682/ccs_4970_135	2	-
chr10	76461176	76461206	m54284U_200704_135138/173737755/ccs_4978_49	1	-
chr10	76515817	76515900	m54284U_200704_135138/157287141/ccs_4983_476	5	+
chr10	76553875	76553957	m54284U_200704_135138/123601947/ccs_4985_383	4	+
chr10	76595749	76595790	m54284U_200627_185153/29819317/ccs_4989_323	3	-
chr10	76708785	76708846	m54284U_200127_154514/130613831/ccs_4997_1310	12	-
chr10	76761853	76761872	m54284U_200127_154514/174393420/ccs_5002_225	2	-
chr10	77050353	77050435	m54284U_200126_091954/56886199/ccs_5005_1038	10	+
chr10	77052176	77052206	m54284U_200126_091954/41747919/ccs_5008_1138	11	-
chr10	77269222	77269239	m54284U_200127_154514/176423158/ccs_5013_2	1	+
chr10	77269548	77269589	m54284U_200704_135138/61736515/ccs_5014_1155	11	+
chr10	77294268	77294445	m54284U_200704_135138/57214503/ccs_5017_44	1	-
chr10	77488167	77488183	m54284U_200627_185153/58327825/ccs_5024_28	1	-
chr10	77565674	77565685	m54284U_200704_135138/78185604/ccs_5026_10	1	+
chr10	77598621	77598739	m54284U_200704_135138/146801405/ccs_5029_3624	33	+
chr10	77617366	77617439	m54284U_200627_185153/55117841/ccs_5034_2111	19	+
chr10	77645915	77646000	m54284U_200127_154514/169673454/ccs_5040_3599	32	+
chr10	77986823	77986861	m54284U_200704_135138/66717461/ccs_5045_16	1	-
chr10	77987831	77988015	m54284U_200704_135138/163448243/ccs_5048_3051	28	-
chr10	78162062	78162088	m54284U_200127_154514/45483178/ccs_5052_123	2	-
chr10	78170907	78170937	m54284U_200126_091954/6619596/ccs_5055_787	7	-
chr10	78186789	78186813	m54284U_200704_135138/42926311/ccs_5060_9	1	-
chr10	78271553	78271566	m54284U_200627_185153/76744451/ccs_5064_69	1	-
chr10	78273594	78273718	m54284U_200704_135138/20580239/ccs_5067_561	5	-
chr10	78400368	78400499	m54284U_200627_185153/3932232/ccs_5069_2941	27	-
chr10	78427583	78427625	m54284U_200127_154514/97650878/ccs_5072_250	3	+
chr10	78581762	78581763	m54284U_200627_185153/84346732/ccs_5079_3	1	+
chr10	78584429	78584503	m54284U_200127_154514/142083387/ccs_5081_615	6	+
chr10	78584474	78584572	m54284U_200126_091954/48564458/ccs_5082_490	5	-
chr10	79064371	79064401	m54284U_200704_135138/101123675/ccs_5088_112	1	-
chr10	79412965	79412980	m54284U_200127_154514/95880015/ccs_5095_134	2	-
chr10	79526428	79526469	m54284U_200704_135138/134285412/ccs_5096_564	6	-
chr10	79540237	79540270	m54284U_200127_154514/167248668/ccs_5097_494	5	-
chr10	79676088	79676133	m54284U_200704_135138/127140504/ccs_5103_223	2	+
chr10	79688365	79688416	m54284U_200627_185153/145097953/ccs_5105_415	4	+
chr10	79711660	79711789	m54284U_200627_185153/165938625/ccs_5110_103	1	+
chr10	79711860	79711988	m54284U_200127_154514/5440932/ccs_5111_6197	55	+
chr10	79758539	79758590	m54284U_200627_185153/10946654/ccs_5114_318	3	-
chr10	79758762	79758772	m54284U_200627_185153/92997387/ccs_5115_30	1	-
chr10	79782350	79782396	m54284U_200127_154514/168165397/ccs_5116_210	2	+
chr10	79782593	79782636	m54284U_200704_135138/145886044/ccs_5117_218	2	+
chr10	79820843	79820900	m54284U_200627_185153/31654863/ccs_5120_870	8	+
chr10	79863818	79863883	m54284U_200126_091954/97191800/ccs_5126_11	1	+
chr10	79864243	79864436	m54284U_200627_185153/118818187/ccs_5127_2465	22	+
chr10	79864781	79864786	m54284U_200627_185153/104398863/ccs_5128_17	1	-
chr10	79894868	79894966	m54284U_200126_091954/135462958/ccs_5131_466	5	-
chr10	79910045	79910138	m54284U_200627_185153/6293997/ccs_5135_782	7	-
chr10	79922171	79922184	m54284U_200627_185153/1049380/ccs_5137_5	1	+
chr10	79952054	79952096	m54284U_200627_185153/87295162/ccs_5140_12	1	+
chr10	79967556	79967698	m54284U_200704_135138/88083220/ccs_5143_1052	10	+
chr10	79970180	79970181	m54284U_200627_185153/19137011/ccs_5148_7	1	+
chr10	79977117	79977190	m54284U_200127_154514/28509441/ccs_5152_756	7	-
chr10	79995162	79995400	m54284U_200127_154514/38340432/ccs_5156_8406	75	+
chr10	80015512	80015577	m54284U_200704_135138/89524925/ccs_5161_223	2	+
chr10	80031463	80031472	m54284U_200704_135138/23071091/ccs_5162_25	1	+
chr10	80035929	80036025	m54284U_200627_185153/161155150/ccs_5163_1192	11	-
chr10	80056356	80056462	m54284U_200126_091954/131531460/ccs_5164_1992	18	+
chr10	80130447	80130479	m54284U_200704_135138/116589344/ccs_5173_141	2	+
chr10	80130551	80130560	m54284U_200126_091954/26280101/ccs_5174_9	1	-
chr10	80130663	80130688	m54284U_200704_135138/111347029/ccs_5175_170	2	+
chr10	80145749	80145844	m54284U_200627_185153/160368601/ccs_5176_1359	13	+
chr10	80158356	80158368	m54284U_200704_135138/70256847/ccs_5178_50	1	+
chr10	80171599	80171661	m54284U_200627_185153/161612677/ccs_5180_746	7	+
chr10	80189640	80189694	m54284U_200704_135138/178324106/ccs_5184_50	1	+
chr10	80243816	80243914	m54284U_200627_185153/149882656/ccs_5186_719	7	+
chr10	80256769	80256800	m54284U_200627_185153/179569148/ccs_5189_662	6	+
chr10	80258150	80258188	m54284U_200126_091954/168297908/ccs_5192_308	3	-
chr10	80288381	80288413	m54284U_200704_135138/90375780/ccs_5195_155	2	+
chr10	80294066	80294116	m54284U_200704_135138/86181842/ccs_5196_1634	15	+
chr10	80318693	80318729	m54284U_200627_185153/178915006/ccs_5199_315	3	-
chr10	80321283	80321324	m54284U_200627_185153/45613313/ccs_5200_35	1	-
chr10	80336425	80336443	m54284U_200704_135138/26084841/ccs_5201_90	1	+
chr10	80340846	80340999	m54284U_200126_091954/106430960/ccs_5206_188	2	-
chr10	80380356	80380396	m54284U_200704_135138/28183195/ccs_5208_117	2	-
chr10	80392538	80392601	m54284U_200704_135138/41748669/ccs_5211_990	9	-
chr10	80402995	80403031	m54284U_200704_135138/167444959/ccs_5214_854	8	-
chr10	80409507	80409774	m54284U_200126_091954/98107614/ccs_5216_1894	17	-
chr10	80541658	80541686	m54284U_200126_091954/152504899/ccs_5219_75	1	-
chr10	80567118	80567174	m54284U_200127_154514/109052054/ccs_5222_159	2	-
chr10	80607609	80607655	m54284U_200627_185153/170263626/ccs_5224_103	1	+
chr10	80615742	80615790	m54284U_200127_154514/59573572/ccs_5225_561	5	+
chr10	80640663	80640714	m54284U_200704_135138/177799615/ccs_5227_727	7	+
chr10	80642617	80642649	m54284U_200704_135138/74778881/ccs_5228_205	2	-
chr10	80665282	80665487	m54284U_200704_135138/13436318/ccs_5229_686	7	-
chr10	80685246	80685423	m54284U_200627_185153/110822982/ccs_5234_721	7	-
chr10	80706959	80707026	m54284U_200126_091954/154141179/ccs_5238_492	5	-
chr10	80794327	80794447	m54284U_200704_135138/76743113/ccs_5248_253	3	+
chr10	80795454	80795465	m54284U_200126_091954/1835014/ccs_5249_9	1	+
chr10	80796095	80796116	m54284U_200704_135138/68750100/ccs_5250_157	2	-
chr10	80804871	80804925	m54284U_200627_185153/55314304/ccs_5251_147	2	+
chr10	80808493	80808542	m54284U_200627_185153/91752637/ccs_5253_681	7	-
chr10	80829068	80829295	m54284U_200704_135138/140118206/ccs_5254_9385	84	+
chr10	80832804	80832806	m54284U_200704_135138/157812016/ccs_5255_6	1	-
chr10	80868683	80868711	m54284U_200627_185153/81855293/ccs_5259_582	6	+
chr10	80899903	80899954	m54284U_200126_091954/88474595/ccs_5265_532	5	-
chr10	80901357	80901454	m54284U_200127_154514/112199718/ccs_5267_1494	14	-
chr10	80902789	80902803	m54284U_200704_135138/88345054/ccs_5269_18	1	-
chr10	80948627	80948636	m54284U_200127_154514/68944296/ccs_5272_6	1	-
chr10	81019589	81019594	m54284U_200704_135138/127205982/ccs_5273_4	1	-
chr10	81028537	81028597	m54284U_200704_135138/104793306/ccs_5274_164	2	-
chr10	81044063	81044157	m54284U_200127_154514/33096400/ccs_5277_3621	33	-
chr10	81082095	81082371	m54284U_200704_135138/81985807/ccs_5280_2515	23	+
chr10	81123801	81123908	m54284U_200627_185153/98763790/ccs_5285_1584	15	+
chr10	81148415	81148455	m54284U_200127_154514/92602521/ccs_5289_540	5	+
chr10	81153971	81154056	m54284U_200627_185153/82249509/ccs_5297_311	3	-
chr10	81182116	81182518	m54284U_200627_185153/18941666/ccs_5301_50110	445	+
chr10	81192913	81193006	m54284U_200704_135138/89721678/ccs_5302_546	5	+
chr10	81199184	81199221	m54284U_200627_185153/10027850/ccs_5307_786	7	-
chr10	81209412	81209423	m54284U_200704_135138/154339969/ccs_5310_4	1	+
chr10	81252114	81252124	m54284U_200126_091954/9700824/ccs_5311_12	1	+
chr10	81261247	81261275	m54284U_200704_135138/126943975/ccs_5312_12	1	-
chr10	81263465	81263501	m54284U_200127_154514/73205230/ccs_5314_12	1	-
chr10	81273183	81273249	m54284U_200127_154514/73073424/ccs_5316_866	8	+
chr10	81319934	81319980	m54284U_200127_154514/125174214/ccs_5323_672	6	+
chr10	81326215	81326248	m54284U_200627_185153/56953145/ccs_5324_1323	12	+
chr10	81364379	81364505	m54284U_200704_135138/82118689/ccs_5328_37	1	+
chr10	81366871	81366942	m54284U_200127_154514/16451818/ccs_5334_1405	13	-
chr10	81367361	81367440	m54284U_200127_154514/161611917/ccs_5336_145	2	-
chr10	81388316	81388354	m54284U_200627_185153/159450156/ccs_5337_1068	10	+
chr10	81399136	81399306	m54284U_200704_135138/80479207/ccs_5340_544	5	-
chr10	81400894	81400960	m54284U_200704_135138/94440072/ccs_5343_449	4	-
chr10	81486426	81486543	m54284U_200126_091954/114427101/ccs_5346_3378	30	-
chr10	81502321	81502327	m54284U_200126_091954/134679011/ccs_5349_2	1	-
chr10	81530598	81530637	m54284U_200704_135138/53152588/ccs_5352_152	2	-
chr10	81566092	81566167	m54284U_200704_135138/93258972/ccs_5353_1019	10	+
chr10	81590423	81590474	m54284U_200704_135138/99026630/ccs_5356_70	1	+
chr10	81621779	81621826	m54284U_200627_185153/41093956/ccs_5360_115	2	-
chr10	81647603	81647607	m54284U_200127_154514/58066982/ccs_5361_3	1	+
chr10	81721945	81721992	m54284U_200126_091954/15794582/ccs_5370_92	1	+
chr10	81818432	81818436	m54284U_200126_091954/2359571/ccs_5373_6	1	-
chr10	81852771	81852774	m54284U_200627_185153/63963436/ccs_5374_4	1	-
chr10	81903189	81903205	m54284U_200127_154514/26543890/ccs_5379_21	1	-
chr10	81903476	81903493	m54284U_200126_091954/48891621/ccs_5380_18	1	-
chr10	81985894	81985897	m54284U_200704_135138/16123680/ccs_5381_4	1	-
chr10	82014560	82014576	m54284U_200127_154514/45810279/ccs_5382_14	1	+
chr10	82061560	82061596	m54284U_200704_135138/178457187/ccs_5384_41	1	+
chr10	82111201	82111231	m54284U_200627_185153/126485618/ccs_5389_15	1	+
chr10	82153500	82153527	m54284U_200704_135138/61999945/ccs_5397_9	1	+
chr10	82224847	82224879	m54284U_200127_154514/2490990/ccs_5401_57	1	-
chr10	82379629	82379644	m54284U_200126_091954/100008183/ccs_5405_83	1	+
chr10	82619857	82619860	m54284U_200704_135138/95750679/ccs_5410_12	1	-
chr10	82650251	82650337	m54284U_200126_091954/165938590/ccs_5417_1238	11	+
chr10	82650768	82650806	m54284U_200126_091954/69796145/ccs_5419_37	1	+
chr10	82739410	82739523	m54284U_200704_135138/64554641/ccs_5421_77	1	+
chr10	82748699	82748828	m54284U_200127_154514/179964604/ccs_5425_170	2	-
chr10	82896601	82896646	m54284U_200704_135138/95421717/ccs_5434_52	1	+
chr10	82897579	82897730	m54284U_200627_185153/119079691/ccs_5437_6403	57	+
chr10	83230845	83230871	m54284U_200704_135138/57346232/ccs_5440_95	1	-
chr10	83368798	83368846	m54284U_200127_154514/30081842/ccs_5451_684	7	+
chr10	83487446	83487479	m54284U_200627_185153/85853379/ccs_5454_114	2	-
chr10	83591749	83591774	m54284U_200127_154514/46990345/ccs_5463_102	1	+
chr10	83600029	83600048	m54284U_200127_154514/87688258/ccs_5472_279	3	-
chr10	83606540	83606541	m54284U_200127_154514/115476863/ccs_5474_2	1	-
chr10	84371174	84371175	m54284U_200127_154514/133104198/ccs_5477_2	1	-
chr10	84526292	84526339	m54284U_200127_154514/4720996/ccs_5479_300	3	-
chr10	84527420	84527503	m54284U_200627_185153/113967364/ccs_5482_318	3	-
chr10	84614150	84614190	m54284U_200627_185153/27591152/ccs_5483_4	1	+
chr10	84614339	84614364	m54284U_200126_091954/74515987/ccs_5484_172	2	+
chr10	84727150	84727180	m54284U_200704_135138/139265308/ccs_5489_163	2	+
chr10	85016433	85016449	m54284U_200704_135138/59834730/ccs_5491_106	1	+
chr10	85115838	85116010	m54284U_200704_135138/50333861/ccs_5496_66	1	+
chr10	85117520	85117665	m54284U_200126_091954/62917252/ccs_5500_752	7	+
chr10	85119434	85119462	m54284U_200704_135138/177473267/ccs_5503_59	1	-
chr10	85131700	85131780	m54284U_200127_154514/6881805/ccs_5506_609	6	-
chr10	85314396	85314443	m54284U_200704_135138/166658708/ccs_5509_9	1	+
chr10	85660267	85660294	m54284U_200127_154514/53478216/ccs_5521_324	3	+
chr10	85889062	85889110	m54284U_200126_091954/64030609/ccs_5525_872	8	+
chr10	85891966	85891998	m54284U_200704_135138/65603117/ccs_5528_235	3	-
chr10	85938622	85938775	m54284U_200627_185153/60099397/ccs_5530_2481	23	-
chr10	86048295	86048408	m54284U_200126_091954/156502309/ccs_5532_186	2	+
chr10	86348270	86348396	m54284U_200127_154514/58787536/ccs_5540_443	4	+
chr10	86688715	86688727	m54284U_200704_135138/23202412/ccs_5545_5	1	+
chr10	86690730	86690928	m54284U_200627_185153/93192642/ccs_5548_3009	27	-
chr10	86698350	86698364	m54284U_200627_185153/164956650/ccs_5552_14	1	-
chr10	86731752	86731754	m54284U_200627_185153/67437976/ccs_5553_4	1	-
chr10	86836403	86836405	m54284U_200704_135138/44959651/ccs_5554_4	1	+
chr10	86838378	86838382	m54284U_200704_135138/176555753/ccs_5555_7	1	+
chr10	87931633	87931646	m54284U_200704_135138/108593728/ccs_5558_7	1	+
chr10	88092038	88092100	m54284U_200126_091954/163449482/ccs_5563_135	2	-
chr10	88092696	88092721	m54284U_200627_185153/130680644/ccs_5565_3	1	-
chr10	88178346	88178393	m54284U_200704_135138/122224971/ccs_5569_240	3	+
chr10	88245988	88246056	m54284U_200704_135138/2361696/ccs_5571_224	2	+
chr10	88322801	88322866	m54284U_200127_154514/80282085/ccs_5573_95	1	-
chr10	88446747	88446755	m54284U_200126_091954/102761207/ccs_5579_33	1	+
chr10	88472768	88472854	m54284U_200126_091954/139330231/ccs_5589_350	4	-
chr10	88473476	88473538	m54284U_200627_185153/30280157/ccs_5591_190	2	-
chr10	88518278	88518361	m54284U_200627_185153/86376942/ccs_5601_613	6	-
chr10	88605334	88605346	m54284U_200627_185153/73140895/ccs_5605_2	1	+
chr10	88743885	88744101	m54284U_200126_091954/93651195/ccs_5611_3795	34	+
chr10	88746563	88746621	m54284U_200126_091954/39717287/ccs_5613_64	1	-
chr10	89412535	89412579	m54284U_200126_091954/40567041/ccs_5624_177	2	-
chr10	89639561	89639639	m54284U_200126_091954/33817547/ccs_5626_74	1	-
chr10	89711965	89711999	m54284U_200126_091954/93587208/ccs_5630_180	2	-
chr10	89818351	89818578	m54284U_200127_154514/9570854/ccs_5633_309	3	+
chr10	90989314	90989349	m54284U_200127_154514/20775174/ccs_5636_14	1	-
chr10	91097737	91097786	m54284U_200126_091954/62064834/ccs_5641_55	1	+
chr10	91098652	91098660	m54284U_200704_135138/82772765/ccs_5645_65	1	+
chr10	91116738	91116920	m54284U_200127_154514/89785074/ccs_5651_7306	65	-
chr10	91147513	91147649	m54284U_200627_185153/75433030/ccs_5652_307	3	-
chr10	91149068	91149204	m54284U_200627_185153/50463001/ccs_5656_286	3	-
chr10	92684743	92684820	m54284U_200127_154514/30738507/ccs_5660_593	6	-
chr10	93240097	93240138	m54284U_200127_154514/22283161/ccs_5671_31	1	+
chr10	93241270	93241344	m54284U_200127_154514/102958023/ccs_5673_149	2	+
chr10	93249323	93249339	m54284U_200627_185153/54725408/ccs_5678_168	2	-
chr10	93249755	93249763	m54284U_200704_135138/85854856/ccs_5679_30	1	-
chr10	93484712	93484898	m54284U_200627_185153/92539175/ccs_5681_1311	12	+
chr10	93583388	93583416	m54284U_200627_185153/130419373/ccs_5684_255	3	-
chr10	93583487	93583504	m54284U_200127_154514/27002367/ccs_5685_8	1	-
chr10	93747197	93747209	m54284U_200704_135138/78250435/ccs_5690_159	2	+
chr10	93779764	93779774	m54284U_200704_135138/56756036/ccs_5691_9	1	+
chr10	93860914	93861023	m54284U_200126_091954/79365128/ccs_5702_2445	22	-
chr10	93969683	93969768	m54284U_200127_154514/93455159/ccs_5714_169	2	-
chr10	93970129	93970204	m54284U_200627_185153/63702484/ccs_5716_142	2	-
chr10	94141990	94142007	m54284U_200127_154514/150799199/ccs_5722_44	1	+
chr10	94195638	94195685	m54284U_200704_135138/81528681/ccs_5723_68	1	+
chr10	94220925	94220956	m54284U_200704_135138/69011965/ccs_5726_669	6	+
chr10	94588653	94588788	m54284U_200704_135138/14681165/ccs_5730_163	2	+
chr10	94673703	94673716	m54284U_200627_185153/87950094/ccs_5733_19	1	-
chr10	94721771	94721782	m54284U_200704_135138/49217986/ccs_5736_56	1	+
chr10	94790330	94790341	m54284U_200126_091954/92799371/ccs_5743_58	1	+
chr10	95387805	95387852	m54284U_200627_185153/48433352/ccs_5749_54	1	-
chr10	95412040	95412071	m54284U_200627_185153/171509233/ccs_5751_155	2	-
chr10	95480697	95480855	m54284U_200126_091954/169083639/ccs_5754_1100	10	-
chr10	95542967	95543133	m54284U_200704_135138/94176055/ccs_5757_1132	11	+
chr10	95546985	95547078	m54284U_200627_185153/19661550/ccs_5761_545	5	-
chr10	96045501	96045520	m54284U_200704_135138/86836123/ccs_5777_43	1	+
chr10	96619585	96619630	m54284U_200627_185153/37159440/ccs_5781_632	6	+
chr10	99023760	99023788	m54284U_200627_185153/58001453/ccs_5789_185	2	+
chr10	99110744	99110777	m54284U_200704_135138/61933757/ccs_5798_55	1	+
chr10	99113218	99113246	m54284U_200704_135138/50987584/ccs_5800_68	1	+
chr10	99197663	99197688	m54284U_200127_154514/154534457/ccs_5804_53	1	+
chr10	99267423	99267491	m54284U_200127_154514/83755070/ccs_5810_707	7	+
chr10	100099177	100099206	m54284U_200126_091954/114362741/ccs_5818_113	2	+
chr10	100446999	100447025	m54284U_200127_154514/127732234/ccs_5826_65	1	-
chr10	100572227	100572389	m54284U_200627_185153/91424553/ccs_5830_233	3	-
chr10	105188970	105188992	m54284U_200704_135138/100794713/ccs_5839_7	1	-
chr10	105763187	105763274	m54284U_200126_091954/179110173/ccs_5842_166	2	-
chr10	105838284	105838288	m54284U_200627_185153/96733243/ccs_5844_11	1	-
chr10	105847348	105847431	m54284U_200627_185153/28837782/ccs_5847_44	1	+
chr10	105847823	105847839	m54284U_200704_135138/7670308/ccs_5849_53	1	+
chr10	107482904	107482983	m54284U_200126_091954/165612002/ccs_5851_110	1	-
chr10	107483795	107483796	m54284U_200704_135138/142017065/ccs_5855_2	1	+
chr10	107492852	107492893	m54284U_200627_185153/95420554/ccs_5858_8	1	-
chr10	107517048	107517052	m54284U_200126_091954/31524194/ccs_5859_2	1	-
chr10	107562331	107562335	m54284U_200126_091954/145360618/ccs_5860_2	1	-
chr10	107760530	107760536	m54284U_200627_185153/105448312/ccs_5861_2	1	-
chr10	108260899	108260951	m54284U_200704_135138/70779768/ccs_5862_93	1	+
chr10	109682658	109682679	m54284U_200627_185153/22087560/ccs_5874_28	1	-
chr10	110787360	110787395	m54284U_200126_091954/14091112/ccs_5882_55	1	+
chr10	110939471	110939525	m54284U_200627_185153/36635222/ccs_5883_171	2	+
chr10	110941781	110941784	m54284U_200627_185153/97847124/ccs_5885_12	1	-
chr10	111297234	111297251	m54284U_200704_135138/83100703/ccs_5904_76	1	+
chr10	111301723	111301737	m54284U_200704_135138/84150840/ccs_5905_19	1	+
chr10	111496737	111496891	m54284U_200127_154514/83559646/ccs_5913_1475	14	+
chr10	111508411	111508435	m54284U_200126_091954/117836255/ccs_5917_76	1	+
chr10	111508636	111508657	m54284U_200627_185153/2163505/ccs_5919_91	1	+
chr10	111986004	111986141	m54284U_200704_135138/80218072/ccs_5928_773	7	+
chr10	112926696	112926725	m54284U_200627_185153/32639596/ccs_5935_131	2	-
chr10	114401182	114401186	m54284U_200627_185153/156172500/ccs_5940_2	1	-
chr10	115198433	115198527	m54284U_200127_154514/92997627/ccs_5950_604	6	-
chr10	115221584	115221585	m54284U_200627_185153/104663727/ccs_5955_2	1	-
chr10	115289861	115289909	m54284U_200627_185153/263311/ccs_5966_115	2	-
chr10	115290150	115290211	m54284U_200627_185153/176816460/ccs_5967_108	1	-
chr10	115340740	115340768	m54284U_200627_185153/144378389/ccs_5973_388	4	-
chr10	115372081	115372098	m54284U_200627_185153/59836691/ccs_5987_8	1	-
chr10	115372160	115372167	m54284U_200627_185153/154665304/ccs_5988_8	1	-
chr10	115395943	115395952	m54284U_200704_135138/22022699/ccs_5993_2	1	+
chr10	115432006	115432007	m54284U_200627_185153/77399358/ccs_5994_2	1	+
chr10	115432740	115432776	m54284U_200627_185153/173998540/ccs_5996_34	1	+
chr10	115849613	115849622	m54284U_200127_154514/26281245/ccs_5998_9	1	+
chr10	116383921	116383925	m54284U_200126_091954/127404087/ccs_5999_6	1	+
chr10	116417867	116417869	m54284U_200627_185153/131992152/ccs_6001_2	1	-
chr10	116485149	116485304	m54284U_200126_091954/110299271/ccs_6002_1113	10	-
chr10	116583491	116583527	m54284U_200627_185153/17500259/ccs_6008_4	1	+
chr10	116906771	116906818	m54284U_200704_135138/20908042/ccs_6014_784	7	-
chr10	116959303	116959305	m54284U_200704_135138/150996952/ccs_6016_2	1	+
chr10	117022500	117022521	m54284U_200704_135138/91031934/ccs_6025_4	1	+
chr10	117050980	117051144	m54284U_200127_154514/3082980/ccs_6026_8005	72	-
chr10	117070121	117070140	m54284U_200126_091954/150080037/ccs_6029_40	1	-
chr10	117215139	117215234	m54284U_200126_091954/132449959/ccs_6037_436	4	-
chr10	117349030	117349169	m54284U_200127_154514/158073149/ccs_6051_621	6	-
chr10	117684928	117684947	m54284U_200127_154514/77925133/ccs_6057_12	1	+
chr10	117685288	117685302	m54284U_200627_185153/88476356/ccs_6058_10	1	+
chr10	117688828	117689013	m54284U_200627_185153/21758470/ccs_6060_1722	16	-
chr10	117733676	117733701	m54284U_200627_185153/63111438/ccs_6067_97	1	-
chr10	117750494	117750768	m54284U_200126_091954/12976674/ccs_6068_1599	15	-
chr10	117814463	117814653	m54284U_200704_135138/156107176/ccs_6073_993	9	-
chr10	118168976	118168999	m54284U_200127_154514/69665701/ccs_6082_172	2	+
chr10	118857936	118857949	m54284U_200704_135138/173016271/ccs_6085_85	1	-
chr10	118859337	118859367	m54284U_200704_135138/173147816/ccs_6087_66	1	-
chr10	118920380	118920391	m54284U_200704_135138/74975398/ccs_6091_8	1	-
chr10	119016882	119016883	m54284U_200704_135138/104006446/ccs_6097_2	1	-
chr10	119202521	119202712	m54284U_200126_091954/170066528/ccs_6105_2717	25	-
chr10	120084717	120084766	m54284U_200704_135138/121637170/ccs_6112_97	1	-
chr10	120141653	120141670	m54284U_200127_154514/166135258/ccs_6113_5	1	-
chr10	120224832	120224918	m54284U_200704_135138/131139508/ccs_6118_339	4	+
chr10	120231610	120231671	m54284U_200704_135138/94176203/ccs_6121_201	2	+
chr10	120461711	120461718	m54284U_200126_091954/171311720/ccs_6125_2	1	-
chr10	120781095	120781165	m54284U_200627_185153/149162778/ccs_6129_171	2	-
chr10	120923396	120923509	m54284U_200704_135138/62392182/ccs_6138_117	2	-
chr10	121395458	121395472	m54284U_200704_135138/79169043/ccs_6143_6	1	+
chr10	121397167	121397254	m54284U_200704_135138/32114964/ccs_6149_1507	14	+
chr10	121410351	121410385	m54284U_200704_135138/100992836/ccs_6152_375	4	-
chr10	121546457	121546496	m54284U_200127_154514/114820313/ccs_6155_700	7	-
chr10	121751384	121751387	m54284U_200627_185153/47775768/ccs_6164_5	1	+
chr10	122081253	122081417	m54284U_200127_154514/133630070/ccs_6176_533	5	-
chr10	122453410	122453618	m54284U_200126_091954/53610855/ccs_6179_116	2	+
chr10	122995063	122995167	m54284U_200627_185153/97913585/ccs_6186_73	1	-
chr10	123113123	123113356	m54284U_200127_154514/102958389/ccs_6195_1270	12	-
chr10	123740952	123741072	m54284U_200627_185153/91293913/ccs_6203_23	1	+
chr10	126015010	126015020	m54284U_200704_135138/50661859/ccs_6206_38	1	+
chr10	126887246	126887290	m54284U_200126_091954/94503814/ccs_6212_81	1	-
chr10	126894732	126894733	m54284U_200704_135138/173015767/ccs_6213_3	1	+
chr10	126997171	126997215	m54284U_200627_185153/76875201/ccs_6215_28	1	+
chr10	126997305	126997312	m54284U_200704_135138/142805221/ccs_6216_34	1	+
chr10	126999903	126999982	m54284U_200126_091954/155715863/ccs_6218_345	4	+
chr10	127020986	127020990	m54284U_200127_154514/82380216/ccs_6219_8	1	+
chr10	127022328	127022474	m54284U_200126_091954/65863793/ccs_6220_445	4	-
chr10	127045444	127045462	m54284U_200127_154514/94505657/ccs_6221_24	1	+
chr10	127047495	127047541	m54284U_200627_185153/61669857/ccs_6225_20	1	+
chr10	127055017	127055024	m54284U_200627_185153/25232574/ccs_6227_9	1	-
chr10	127056049	127056057	m54284U_200127_154514/76614035/ccs_6228_13	1	-
chr10	127067145	127067348	m54284U_200127_154514/124717833/ccs_6230_3134	28	+
chr10	127067819	127067828	m54284U_200627_185153/70844426/ccs_6234_7	1	-
chr10	127095646	127095697	m54284U_200627_185153/91097470/ccs_6237_556	5	-
chr10	127168513	127168524	m54284U_200627_185153/5376263/ccs_6240_16	1	+
chr10	127172292	127172342	m54284U_200126_091954/163644598/ccs_6241_353	4	+
chr10	127182521	127182548	m54284U_200627_185153/172362143/ccs_6244_372	4	-
chr10	127190373	127190410	m54284U_200126_091954/69143302/ccs_6246_126	2	-
chr10	127197059	127197180	m54284U_200127_154514/102236644/ccs_6247_642	6	-
chr10	127281757	127281812	m54284U_200627_185153/61473257/ccs_6255_1781	16	+
chr10	127281949	127281973	m54284U_200704_135138/32769730/ccs_6257_76	1	-
chr10	127296217	127296406	m54284U_200127_154514/152698882/ccs_6265_5004	45	-
chr10	127296252	127296292	m54284U_200127_154514/159514955/ccs_6266_121	2	+
chr10	127329886	127329887	m54284U_200704_135138/149619109/ccs_6267_2	1	-
chr10	127329941	127329945	m54284U_200127_154514/78905726/ccs_6268_8	1	+
chr10	127499281	127499386	m54284U_200627_185153/63504987/ccs_6271_123	2	+
chr10	127508796	127508826	m54284U_200627_185153/171902175/ccs_6272_184	2	+
chr10	127517256	127517464	m54284U_200126_091954/145819766/ccs_6274_2568	23	-
chr10	127525466	127525474	m54284U_200126_091954/120195562/ccs_6276_2	1	-
chr10	127538193	127538236	m54284U_200126_091954/59180303/ccs_6277_323	3	-
chr10	127660916	127660949	m54284U_200704_135138/31916104/ccs_6283_408	4	-
chr10	127695161	127695166	m54284U_200127_154514/162925083/ccs_6288_19	1	+
chr10	127701038	127701053	m54284U_200704_135138/32835107/ccs_6294_22	1	+
chr10	127720935	127720938	m54284U_200704_135138/106563095/ccs_6295_3	1	+
chr10	127792691	127792694	m54284U_200627_185153/125305827/ccs_6298_2	1	+
chr10	128029962	128030041	m54284U_200126_091954/60753919/ccs_6302_289	3	+
chr10	128048542	128048666	m54284U_200704_135138/106037936/ccs_6307_3503	32	+
chr10	128076847	128077275	m54284U_200127_154514/38928443/ccs_6313_3736	34	+
chr10	128090061	128090288	m54284U_200627_185153/14419650/ccs_6320_23249	207	+
chr10	128126978	128126986	m54284U_200127_154514/167117894/ccs_6328_19	1	+
chr10	128133106	128133276	m54284U_200127_154514/139722761/ccs_6337_132	2	-
chr10	128209910	128209977	m54284U_200126_091954/19991344/ccs_6338_138	2	-
chr10	128252850	128252934	m54284U_200127_154514/83560434/ccs_6344_240	3	+
chr10	128292829	128292848	m54284U_200704_135138/93783850/ccs_6348_109	1	+
chr10	128321330	128321351	m54284U_200126_091954/122881527/ccs_6351_108	1	+
chr10	128327154	128327189	m54284U_200704_135138/72026350/ccs_6352_327	3	+
chr10	128361145	128361301	m54284U_200127_154514/94570666/ccs_6362_834	8	+
chr10	128362347	128362495	m54284U_200704_135138/75630698/ccs_6365_5633	50	+
chr10	128384797	128384800	m54284U_200126_091954/92015044/ccs_6370_4	1	+
chr10	128394003	128394007	m54284U_200627_185153/5113297/ccs_6373_4	1	+
chr10	128401388	128401463	m54284U_200627_185153/76547465/ccs_6374_229	3	-
chr10	128439383	128439441	m54284U_200704_135138/159581618/ccs_6380_391	4	+
chr10	128490155	128490181	m54284U_200704_135138/23855436/ccs_6393_230	3	+
chr10	128490584	128490589	m54284U_200704_135138/46924002/ccs_6394_14	1	+
chr10	128490857	128490912	m54284U_200127_154514/140378837/ccs_6395_2266	21	-
chr10	128502961	128502992	m54284U_200627_185153/26477715/ccs_6398_16	1	+
chr10	128510238	128510309	m54284U_200627_185153/11274858/ccs_6405_1474	14	-
chr10	128543566	128543598	m54284U_200127_154514/167250146/ccs_6410_82	1	-
chr10	128548109	128548166	m54284U_200627_185153/176161048/ccs_6411_9975	89	-
chr10	128557761	128557837	m54284U_200126_091954/14876704/ccs_6413_1273	12	-
chr10	128558628	128558757	m54284U_200127_154514/137626773/ccs_6416_1582	15	-
chr10	128567522	128567562	m54284U_200704_135138/152175923/ccs_6418_101	1	-
chr10	128624529	128624597	m54284U_200127_154514/4392856/ccs_6422_3046	28	-
chr10	128669886	128670009	m54284U_200127_154514/165414971/ccs_6425_400	4	-
chr10	128677170	128677201	m54284U_200627_185153/158466945/ccs_6428_126	2	-
chr10	128697922	128698019	m54284U_200126_091954/76089115/ccs_6432_1084	10	-
chr10	128720125	128720210	m54284U_200126_091954/128322107/ccs_6436_162	2	-
chr10	128798097	128798141	m54284U_200126_091954/81660729/ccs_6439_5	1	-
chr10	128800028	128800106	m54284U_200126_091954/3999673/ccs_6441_234	3	-
chr10	128817470	128817536	m54284U_200126_091954/90440281/ccs_6448_268	3	+
chr10	128818108	128818172	m54284U_200127_154514/135596627/ccs_6453_899	8	+
chr10	128818494	128818526	m54284U_200704_135138/70649616/ccs_6456_69	1	-
chr10	128877592	128877638	m54284U_200704_135138/118818754/ccs_6466_774	7	+
chr10	128912762	128912840	m54284U_200126_091954/88803337/ccs_6472_3848	35	+
chr10	128913591	128913611	m54284U_200704_135138/155320873/ccs_6474_121	2	-
chr10	128919910	128919938	m54284U_200704_135138/81922767/ccs_6477_244	3	-
chr10	128958237	128958319	m54284U_200704_135138/99025004/ccs_6481_3189	29	+
chr10	130414039	130414040	m54284U_200704_135138/58787054/ccs_6484_3	1	+
chr10	130576460	130576468	m54284U_200704_135138/110231604/ccs_6486_48	1	+
chr11	3131880	3131961	m54284U_200704_135138/63571830/ccs_6489_93	1	-
chr11	3131920	3131926	m54284U_200127_154514/124322556/ccs_6490_16	1	+
chr11	3132415	3132431	m54284U_200627_185153/153945583/ccs_6491_13	1	+
chr11	3148819	3148820	m54284U_200627_185153/172097735/ccs_6492_3	1	-
chr11	3249906	3250031	m54284U_200127_154514/40699474/ccs_6503_1888	17	-
chr11	3295415	3295430	m54284U_200126_091954/55837453/ccs_6505_75	1	+
chr11	3309074	3309088	m54284U_200127_154514/656293/ccs_6508_71	1	+
chr11	3342161	3342248	m54284U_200704_135138/108265934/ccs_6510_5	1	+
chr11	3344249	3344281	m54284U_200704_135138/12648488/ccs_6514_233	3	-
chr11	3344448	3344483	m54284U_200627_185153/77595109/ccs_6515_195	2	-
chr11	3415976	3416008	m54284U_200126_091954/118425926/ccs_6519_307	3	-
chr11	3458336	3458339	m54284U_200704_135138/154403913/ccs_6523_4	1	+
chr11	3494381	3494393	m54284U_200627_185153/44892309/ccs_6526_75	1	-
chr11	3499371	3499383	m54284U_200704_135138/108004848/ccs_6527_2	1	+
chr11	3517319	3517354	m54284U_200704_135138/70911052/ccs_6528_314	3	+
chr11	3517516	3517561	m54284U_200627_185153/128910141/ccs_6529_1263	12	-
chr11	3639792	3639812	m54284U_200627_185153/18417457/ccs_6536_79	1	-
chr11	3690455	3690511	m54284U_200627_185153/39061038/ccs_6542_181	2	+
chr11	3703731	3703742	m54284U_200126_091954/16253370/ccs_6545_7	1	-
chr11	3899303	3899341	m54284U_200627_185153/82641348/ccs_6551_146	2	+
chr11	3901294	3901297	m54284U_200127_154514/7668467/ccs_6556_7	1	+
chr11	3907017	3907086	m54284U_200126_091954/19268674/ccs_6557_2006	18	-
chr11	3979165	3979228	m54284U_200704_135138/71697434/ccs_6563_2443	22	+
chr11	3980453	3980488	m54284U_200126_091954/107284199/ccs_6567_38	1	+
chr11	4091478	4091500	m54284U_200126_091954/127402512/ccs_6568_154	2	-
chr11	4141121	4141148	m54284U_200126_091954/88801286/ccs_6575_100	1	-
chr11	4141158	4141221	m54284U_200627_185153/82511801/ccs_6576_128	2	+
chr11	4143574	4143618	m54284U_200627_185153/37945844/ccs_6578_3	1	-
chr11	4180491	4180656	m54284U_200126_091954/62065056/ccs_6582_1165	11	+
chr11	4215415	4215508	m54284U_200127_154514/172884005/ccs_6587_825	8	+
chr11	4222400	4222422	m54284U_200127_154514/127337396/ccs_6590_56	1	+
chr11	4480856	4480899	m54284U_200704_135138/61800726/ccs_6594_194	2	-
chr11	4683365	4683401	m54284U_200627_185153/13108674/ccs_6605_445	4	+
chr11	4701802	4701812	m54284U_200627_185153/139593186/ccs_6611_15	1	-
chr11	4701967	4702001	m54284U_200627_185153/136252136/ccs_6612_3047	28	-
chr11	4765844	4765871	m54284U_200126_091954/171902633/ccs_6615_359	4	-
chr11	4893614	4893652	m54284U_200127_154514/1378686/ccs_6627_47	1	+
chr11	4894194	4894204	m54284U_200127_154514/160301474/ccs_6628_52	1	+
chr11	4928828	4928869	m54284U_200127_154514/89063995/ccs_6629_1212	11	+
chr11	5042370	5042374	m54284U_200126_091954/120915124/ccs_6631_2	1	+
chr11	5042541	5042731	m54284U_200127_154514/12649223/ccs_6632_1249	12	+
chr11	5060235	5060250	m54284U_200126_091954/64357181/ccs_6635_3	1	-
chr11	5069673	5070048	m54284U_200127_154514/143524211/ccs_6641_5390	48	-
chr11	5191547	5191614	m54284U_200704_135138/103809450/ccs_6649_1282	12	-
chr11	5208473	5208483	m54284U_200627_185153/6685796/ccs_6655_5	1	-
chr11	5276327	5276357	m54284U_200627_185153/98240058/ccs_6658_41	1	-
chr11	5525773	5525913	m54284U_200704_135138/68291367/ccs_6662_1712	16	+
chr11	5528880	5528928	m54284U_200627_185153/40173686/ccs_6667_473	5	-
chr11	5704316	5704379	m54284U_200627_185153/40373018/ccs_6674_339	4	-
chr11	5714948	5715096	m54284U_200627_185153/173541260/ccs_6679_965	9	-
chr11	5781820	5781879	m54284U_200126_091954/160564974/ccs_6685_112	1	+
chr11	5800418	5800521	m54284U_200627_185153/59507239/ccs_6692_776	7	+
chr11	5800947	5801006	m54284U_200127_154514/82182402/ccs_6695_793	8	+
chr11	5801635	5801677	m54284U_200627_185153/54921207/ccs_6696_1753	16	-
chr11	5827855	5827897	m54284U_200126_091954/11666796/ccs_6702_81	1	-
chr11	5872019	5872113	m54284U_200126_091954/15862175/ccs_6706_1398	13	+
chr11	5872180	5872250	m54284U_200126_091954/46663676/ccs_6707_878	8	-
chr11	5966274	5966296	m54284U_200126_091954/26476626/ccs_6710_24	1	+
chr11	5969667	5969692	m54284U_200704_135138/32047691/ccs_6713_77	1	-
chr11	6105945	6106082	m54284U_200127_154514/175638904/ccs_6717_2059	19	-
chr11	6172607	6172636	m54284U_200127_154514/88476184/ccs_6721_32	1	-
chr11	6258919	6259046	m54284U_200127_154514/8782118/ccs_6727_1881	17	-
chr11	6270704	6270813	m54284U_200704_135138/175178619/ccs_6731_490	5	-
chr11	6356458	6356647	m54284U_200127_154514/145950163/ccs_6739_1708	16	+
chr11	6406047	6406168	m54284U_200704_135138/62981710/ccs_6745_219	2	+
chr11	6419726	6419831	m54284U_200704_135138/41618225/ccs_6747_6492	58	+
chr11	6428133	6428212	m54284U_200627_185153/135137957/ccs_6750_558	5	-
chr11	6469911	6470058	m54284U_200127_154514/61014294/ccs_6754_239	3	-
chr11	6525591	6525613	m54284U_200704_135138/174262737/ccs_6771_86	1	-
chr11	6596669	6596770	m54284U_200704_135138/56691418/ccs_6773_693	7	+
chr11	6616398	6616516	m54284U_200127_154514/90375463/ccs_6781_701	7	-
chr11	6623192	6623193	m54284U_200704_135138/983583/ccs_6783_2	1	-
chr11	6677470	6677481	m54284U_200127_154514/84607088/ccs_6784_20	1	+
chr11	7206092	7206166	m54284U_200704_135138/147718577/ccs_6786_818	8	-
chr11	8431651	8431716	m54284U_200126_091954/114426549/ccs_6788_58	1	-
chr11	8433759	8433800	m54284U_200127_154514/60426851/ccs_6791_62	1	-
chr11	8995677	8995692	m54284U_200127_154514/136250415/ccs_6797_84	1	-
chr11	8997364	8997365	m54284U_200627_185153/158796190/ccs_6799_4	1	-
chr11	9136160	9136172	m54284U_200127_154514/78055568/ccs_6801_85	1	+
chr11	9149474	9149495	m54284U_200627_185153/59836614/ccs_6802_3	1	-
chr11	11800368	11800569	m54284U_200126_091954/54133888/ccs_6807_1351	12	-
chr11	11814101	11814120	m54284U_200704_135138/1376936/ccs_6814_37	1	-
chr11	11885318	11885319	m54284U_200704_135138/110233033/ccs_6817_2	1	+
chr11	12296358	12296432	m54284U_200704_135138/68027132/ccs_6824_699	7	-
chr11	16501563	16501767	m54284U_200627_185153/161219008/ccs_6829_1248	12	-
chr11	16887619	16887642	m54284U_200126_091954/113312676/ccs_6832_9	1	+
chr11	16912503	16912505	m54284U_200127_154514/84673766/ccs_6833_8	1	+
chr11	16913893	16913907	m54284U_200704_135138/164103459/ccs_6835_16	1	+
chr11	16971448	16971475	m54284U_200126_091954/46923980/ccs_6840_51	1	-
chr11	17079363	17079373	m54284U_200704_135138/73007110/ccs_6843_19	1	+
chr11	17199333	17199357	m54284U_200126_091954/159779595/ccs_6846_6	1	+
chr11	17203192	17203300	m54284U_200126_091954/89983163/ccs_6853_743	7	-
chr11	17233790	17233803	m54284U_200704_135138/46465731/ccs_6857_136	2	+
chr11	17267200	17267244	m54284U_200127_154514/76088955/ccs_6861_336	3	+
chr11	17939890	17939898	m54284U_200704_135138/127272685/ccs_6867_24	1	-
chr11	17940075	17940081	m54284U_200704_135138/93192983/ccs_6868_5	1	-
chr11	18880657	18880696	m54284U_200127_154514/106498909/ccs_6871_106	1	-
chr11	19946028	19946037	m54284U_200127_154514/125960305/ccs_6876_12	1	+
chr11	20062298	20062361	m54284U_200627_185153/109579033/ccs_6879_389	4	-
chr11	20062602	20062643	m54284U_200126_091954/43778153/ccs_6881_339	4	-
chr11	20225316	20225534	m54284U_200127_154514/127010970/ccs_6897_965	9	+
chr11	20226687	20226732	m54284U_200704_135138/171835885/ccs_6900_55	1	-
chr11	20302164	20302286	m54284U_200127_154514/59312592/ccs_6913_325	3	-
chr11	20649098	20649147	m54284U_200127_154514/55380423/ccs_6919_196	2	+
chr11	20685738	20685767	m54284U_200126_091954/158138629/ccs_6924_133	2	-
chr11	20823573	20823624	m54284U_200704_135138/159516680/ccs_6926_54	1	-
chr11	21149323	21149404	m54284U_200627_185153/77464657/ccs_6930_188	2	+
chr11	21320214	21320387	m54284U_200704_135138/144114546/ccs_6936_56	1	+
chr11	21321665	21321747	m54284U_200704_135138/20907480/ccs_6941_931	9	-
chr11	21557235	21557285	m54284U_200126_091954/89850159/ccs_6945_1763	16	-
chr11	21749924	21749926	m54284U_200627_185153/175769386/ccs_6946_2	1	+
chr11	21898616	21898687	m54284U_200127_154514/44304542/ccs_6949_69	1	+
chr11	21994771	21994796	m54284U_200126_091954/72353486/ccs_6950_4	1	-
chr11	22519224	22519237	m54284U_200704_135138/83887892/ccs_6956_31	1	+
chr11	22737934	22737950	m54284U_200704_135138/28443588/ccs_6957_2	1	+
chr11	22834734	22834790	m54284U_200126_091954/149030162/ccs_6959_354	4	-
chr11	22899727	22899825	m54284U_200126_091954/141560385/ccs_6965_322	3	-
chr11	22974896	22974955	m54284U_200127_154514/98107507/ccs_6968_42	1	+
chr11	23003223	23003482	m54284U_200126_091954/15990954/ccs_6973_11662	104	+
chr11	23023723	23023752	m54284U_200627_185153/96403728/ccs_6982_11	1	+
chr11	23296197	23296295	m54284U_200127_154514/103088928/ccs_6984_412	4	+
chr11	23296881	23297080	m54284U_200127_154514/149553663/ccs_6987_419	4	+
chr11	23488537	23488576	m54284U_200627_185153/13306071/ccs_7001_116	2	-
chr11	23489731	23489809	m54284U_200627_185153/139657844/ccs_7006_715	7	-
chr11	23490051	23490146	m54284U_200127_154514/118292515/ccs_7009_142	2	-
chr11	23516192	23516203	m54284U_200127_154514/20185447/ccs_7013_3	1	-
chr11	23573765	23573815	m54284U_200704_135138/89917690/ccs_7019_313	3	-
chr11	23648817	23648865	m54284U_200704_135138/140707635/ccs_7037_435	4	-
chr11	23732480	23732556	m54284U_200127_154514/2052/ccs_7042_80	1	+
chr11	23732845	23732881	m54284U_200704_135138/110103370/ccs_7044_393	4	+
chr11	23741988	23742055	m54284U_200127_154514/154535752/ccs_7045_12	1	-
chr11	23862644	23862666	m54284U_200126_091954/10224051/ccs_7047_87	1	-
chr11	26471399	26471431	m54284U_200704_135138/45679293/ccs_7049_150	2	-
chr11	29161504	29161700	m54284U_200704_135138/112133914/ccs_7055_507	5	+
chr11	29219104	29219131	m54284U_200704_135138/162399985/ccs_7067_440	4	+
chr11	29221512	29221576	m54284U_200127_154514/7079804/ccs_7071_182	2	-
chr11	29463274	29463328	m54284U_200127_154514/34671331/ccs_7079_17	1	+
chr11	29512876	29512889	m54284U_200704_135138/1443493/ccs_7091_43	1	-
chr11	29540153	29540173	m54284U_200704_135138/12978421/ccs_7096_12	1	+
chr11	29545818	29545901	m54284U_200127_154514/127273036/ccs_7100_2660	24	-
chr11	29545995	29545996	m54284U_200127_154514/98566621/ccs_7101_2	1	-
chr11	29742262	29742297	m54284U_200704_135138/10814505/ccs_7107_206	2	+
chr11	29742830	29742925	m54284U_200627_185153/176556010/ccs_7108_1625	15	+
chr11	30099391	30099446	m54284U_200704_135138/37748790/ccs_7113_233	3	-
chr11	30112883	30112895	m54284U_200704_135138/33490754/ccs_7121_225	2	-
chr11	30505985	30506037	m54284U_200704_135138/40765838/ccs_7128_262	3	-
chr11	30880318	30880381	m54284U_200704_135138/86706340/ccs_7139_365	4	+
chr11	30931600	30931623	m54284U_200627_185153/28969531/ccs_7148_54	1	-
chr11	30976708	30976859	m54284U_200126_091954/6620225/ccs_7151_69	1	-
chr11	31101401	31101488	m54284U_200627_185153/150472134/ccs_7154_325	3	+
chr11	31359441	31359444	m54284U_200126_091954/127075708/ccs_7158_17	1	-
chr11	31665151	31665286	m54284U_200627_185153/76351025/ccs_7160_511	5	-
chr11	31817975	31817994	m54284U_200704_135138/43123876/ccs_7162_5	1	-
chr11	31935626	31935635	m54284U_200704_135138/96666832/ccs_7169_109	1	+
chr11	32209579	32209659	m54284U_200704_135138/67897252/ccs_7171_831	8	-
chr11	32232003	32232041	m54284U_200627_185153/109577865/ccs_7173_106	1	+
chr11	32232664	32232735	m54284U_200126_091954/92733443/ccs_7177_433	4	-
chr11	32284481	32284490	m54284U_200627_185153/101318870/ccs_7182_4	1	+
chr11	32428021	32428048	m54284U_200627_185153/145033729/ccs_7190_252	3	+
chr11	32518667	32518717	m54284U_200627_185153/58001142/ccs_7193_484	5	+
chr11	32624535	32624600	m54284U_200126_091954/23856566/ccs_7200_221	2	+
chr11	32746549	32746719	m54284U_200704_135138/160104686/ccs_7207_853	8	+
chr11	33152508	33152624	m54284U_200126_091954/143786748/ccs_7212_160	2	-
chr11	33173459	33173465	m54284U_200627_185153/135857891/ccs_7215_7	1	+
chr11	34809183	34809229	m54284U_200126_091954/159973645/ccs_7217_324	3	-
chr11	35786900	35786921	m54284U_200127_154514/16188320/ccs_7228_123	2	+
chr11	35791271	35791285	m54284U_200704_135138/97519169/ccs_7231_98	1	+
chr11	35808378	35808494	m54284U_200704_135138/69470069/ccs_7232_2416	22	-
chr11	35838405	35838414	m54284U_200126_091954/125766007/ccs_7234_9	1	-
chr11	40679301	40679444	m54284U_200127_154514/91423029/ccs_7235_661	6	-
chr11	40701386	40701487	m54284U_200127_154514/70257311/ccs_7238_120	2	-
chr11	40739907	40740053	m54284U_200127_154514/95225460/ccs_7248_926	9	+
chr11	40748551	40748749	m54284U_200127_154514/180553362/ccs_7250_2578	23	-
chr11	40750838	40750843	m54284U_200627_185153/13043313/ccs_7259_9	1	-
chr11	41500909	41500912	m54284U_200127_154514/175308824/ccs_7261_3	1	+
chr11	41910207	41910208	m54284U_200704_135138/102697556/ccs_7262_2	1	-
chr11	43420249	43420279	m54284U_200627_185153/165283472/ccs_7267_229	3	-
chr11	43447001	43447041	m54284U_200704_135138/177736327/ccs_7273_156	2	+
chr11	43721399	43721474	m54284U_200704_135138/136645415/ccs_7277_63	1	+
chr11	43729998	43730056	m54284U_200126_091954/18874806/ccs_7281_532	5	-
chr11	43774604	43774610	m54284U_200127_154514/44829236/ccs_7284_2	1	-
chr11	43775309	43775314	m54284U_200704_135138/119407875/ccs_7285_11	1	-
chr11	44454565	44454644	m54284U_200627_185153/149488994/ccs_7289_724	7	-
chr11	44565346	44565523	m54284U_200126_091954/68225473/ccs_7299_1627	15	+
chr11	45005168	45005171	m54284U_200627_185153/27722310/ccs_7300_3	1	+
chr11	45909295	45909309	m54284U_200704_135138/58001309/ccs_7301_47	1	+
chr11	45910583	45910626	m54284U_200627_185153/104598108/ccs_7306_869	8	+
chr11	45932325	45932336	m54284U_200627_185153/11338463/ccs_7309_34	1	-
chr11	45947861	45947968	m54284U_200127_154514/83297437/ccs_7316_136	2	-
chr11	46147301	46147348	m54284U_200627_185153/98238835/ccs_7323_245	3	+
chr11	46148497	46148501	m54284U_200127_154514/41945167/ccs_7324_2	1	-
chr11	46196089	46196150	m54284U_200704_135138/135596158/ccs_7326_95	1	-
chr11	46236898	46236924	m54284U_200704_135138/146669670/ccs_7328_6	1	-
chr11	46407980	46407984	m54284U_200704_135138/5966617/ccs_7329_7	1	+
chr11	46441472	46441624	m54284U_200627_185153/167903439/ccs_7332_332	3	+
chr11	46481230	46481258	m54284U_200127_154514/51184107/ccs_7337_42	1	+
chr11	46728681	46728696	m54284U_200704_135138/175637725/ccs_7340_167	2	+
chr11	46979056	46979102	m54284U_200704_135138/89851068/ccs_7347_26	1	-
chr11	48804964	48804967	m54284U_200704_135138/67567870/ccs_7352_3	1	+
chr11	48805993	48806137	m54284U_200126_091954/46400771/ccs_7353_2859	26	+
chr11	48806396	48806437	m54284U_200704_135138/164759002/ccs_7355_8	1	+
chr11	48851184	48851192	m54284U_200704_135138/31260981/ccs_7361_26	1	+
chr11	48865246	48865260	m54284U_200704_135138/108464153/ccs_7362_133	2	-
chr11	48945353	48945390	m54284U_200126_091954/164104818/ccs_7365_14	1	-
chr11	49096950	49096979	m54284U_200127_154514/79366004/ccs_7369_11	1	+
chr11	49218756	49218812	m54284U_200126_091954/3868686/ccs_7377_110	1	+
chr11	49262987	49263024	m54284U_200704_135138/177997692/ccs_7380_1182	11	+
chr11	49674711	49674735	m54284U_200627_185153/151652982/ccs_7389_114	2	-
chr11	49678661	49678710	m54284U_200704_135138/144900153/ccs_7390_1196	11	-
chr11	49883839	49883898	m54284U_200126_091954/56295998/ccs_7394_232	3	+
chr11	50171966	50172065	m54284U_200704_135138/18417103/ccs_7401_646	6	+
chr11	50200137	50200287	m54284U_200127_154514/113771894/ccs_7408_4211	38	-
chr11	50201308	50201309	m54284U_200704_135138/88212237/ccs_7411_2	1	+
chr11	50235086	50235115	m54284U_200704_135138/134679031/ccs_7416_511	5	+
chr11	50255629	50255654	m54284U_200127_154514/169542776/ccs_7417_43	1	-
chr11	50294920	50295008	m54284U_200627_185153/91293114/ccs_7420_2203	20	-
chr11	50386282	50386350	m54284U_200127_154514/145622350/ccs_7429_16	1	+
chr11	50386505	50386530	m54284U_200627_185153/145032042/ccs_7430_673	6	+
chr11	50389286	50389319	m54284U_200627_185153/112001545/ccs_7432_555	5	-
chr11	50804027	50804056	m54284U_200126_091954/30540853/ccs_7437_155	2	+
chr11	50807567	50807574	m54284U_200704_135138/138676577/ccs_7439_9	1	+
chr11	50811079	50811101	m54284U_200627_185153/6620933/ccs_7440_25	1	-
chr11	50872727	50872731	m54284U_200127_154514/92864521/ccs_7443_3	1	-
chr11	50898712	50898732	m54284U_200126_091954/167314683/ccs_7444_35	1	-
chr11	51071190	51071300	m54284U_200126_091954/70321418/ccs_7448_21	1	+
chr11	51281707	51281773	m54284U_200627_185153/133892297/ccs_7455_371	4	+
chr11	51581094	51581133	m54284U_200627_185153/102828122/ccs_7456_24	1	+
chr11	51600092	51600120	m54284U_200627_185153/43256223/ccs_7465_93	1	-
chr11	51600861	51600956	m54284U_200627_185153/132121298/ccs_7466_838	8	-
chr11	51623407	51623440	m54284U_200127_154514/119933457/ccs_7472_529	5	+
chr11	51623664	51623722	m54284U_200126_091954/31720227/ccs_7473_867	8	-
chr11	51643062	51643130	m54284U_200127_154514/143788214/ccs_7480_267	3	-
chr11	51643209	51643236	m54284U_200127_154514/723758/ccs_7481_62	1	-
chr11	51685374	51685417	m54284U_200704_135138/66192878/ccs_7483_212	2	-
chr11	51694818	51694824	m54284U_200127_154514/128516357/ccs_7486_15	1	-
chr11	51791750	51791755	m54284U_200704_135138/79890643/ccs_7491_15	1	+
chr11	51791902	51791954	m54284U_200126_091954/34801203/ccs_7492_748	7	+
chr11	51976268	51976290	m54284U_200126_091954/120785524/ccs_7497_11	1	+
chr11	51977308	51977344	m54284U_200704_135138/86114649/ccs_7499_482	5	+
chr11	51986256	51986395	m54284U_200627_185153/97059004/ccs_7505_436	4	-
chr11	52037700	52037731	m54284U_200704_135138/19988909/ccs_7513_19	1	+
chr11	52089771	52089779	m54284U_200627_185153/148440380/ccs_7518_14	1	+
chr11	52097308	52097327	m54284U_200627_185153/147850544/ccs_7519_6	1	-
chr11	52122570	52122632	m54284U_200627_185153/99025731/ccs_7522_1181	11	+
chr11	52122699	52122751	m54284U_200627_185153/63964840/ccs_7523_1052	10	+
chr11	52127778	52127782	m54284U_200704_135138/68682184/ccs_7527_2	1	+
chr11	52246212	52246393	m54284U_200627_185153/177866630/ccs_7530_444	4	+
chr11	52246628	52246860	m54284U_200704_135138/47187151/ccs_7532_2975	27	+
chr11	52389354	52389399	m54284U_200704_135138/97845316/ccs_7537_2292	21	+
chr11	52408622	52408735	m54284U_200704_135138/21170040/ccs_7543_3200	29	+
chr11	53261521	53261706	m54284U_200127_154514/90440327/ccs_7548_5585	50	-
chr11	53333221	53333318	m54284U_200704_135138/11667021/ccs_7551_72	1	+
chr11	53421105	53421281	m54284U_200627_185153/12519347/ccs_7565_345	4	+
chr11	53421665	53421707	m54284U_200627_185153/9570855/ccs_7566_12	1	+
chr11	53428945	53429095	m54284U_200704_135138/114886554/ccs_7569_1728	16	-
chr11	53437896	53437900	m54284U_200704_135138/147195639/ccs_7570_6	1	+
chr11	53467288	53467304	m54284U_200127_154514/34800967/ccs_7572_101	1	+
chr11	53601065	53601123	m54284U_200627_185153/6226667/ccs_7588_59	1	+
chr11	53649519	53649577	m54284U_200627_185153/38929766/ccs_7595_36	1	-
chr11	53703311	53703312	m54284U_200704_135138/164103685/ccs_7602_6	1	+
chr11	53777022	53777024	m54284U_200127_154514/63832943/ccs_7605_4	1	+
chr11	53785488	53785491	m54284U_200704_135138/59967163/ccs_7607_2	1	-
chr11	53864529	53864557	m54284U_200627_185153/155846080/ccs_7609_156	2	-
chr11	53950767	53950848	m54284U_200126_091954/109250140/ccs_7611_53	1	-
chr11	53983116	53983259	m54284U_200127_154514/8980409/ccs_7615_126	2	-
chr11	54054925	54055032	m54284U_200627_185153/53218075/ccs_7618_1410	13	-
chr11	54131615	54131669	m54284U_200127_154514/79432444/ccs_7621_935	9	+
chr11	54361500	54361539	m54284U_200704_135138/59311209/ccs_7623_98	1	+
chr11	54516846	54516874	m54284U_200704_135138/121374321/ccs_7630_158	2	+
chr11	54697162	54697179	m54284U_200127_154514/12846203/ccs_7641_49	1	+
chr11	54699272	54699291	m54284U_200627_185153/81463838/ccs_7644_42	1	+
chr11	54717412	54717527	m54284U_200126_091954/29032529/ccs_7645_1261	12	-
chr11	54840805	54840808	m54284U_200704_135138/34210676/ccs_7651_5	1	-
chr11	54870470	54870506	m54284U_200127_154514/166921754/ccs_7652_1463	13	+
chr11	54910784	54910803	m54284U_200704_135138/21431766/ccs_7655_301	3	-
chr11	54979103	54979235	m54284U_200126_091954/122358250/ccs_7658_7052	63	-
chr11	55049733	55049737	m54284U_200127_154514/112198348/ccs_7663_3	1	-
chr11	55110871	55110900	m54284U_200704_135138/20840507/ccs_7665_256	3	+
chr11	55394483	55394660	m54284U_200127_154514/97125867/ccs_7670_2549	23	-
chr11	55446638	55446661	m54284U_200126_091954/112198651/ccs_7674_335	3	-
chr11	55500040	55500599	m54284U_200126_091954/47515125/ccs_7677_11102	99	+
chr11	55504832	55504844	m54284U_200627_185153/10749471/ccs_7680_20	1	+
chr11	57483803	57483848	m54284U_200126_091954/180095000/ccs_7683_649	6	-
chr11	57530856	57530885	m54284U_200126_091954/28509892/ccs_7689_232	3	+
chr11	57786034	57786072	m54284U_200704_135138/165413753/ccs_7694_275	3	+
chr11	57787472	57787514	m54284U_200704_135138/25626194/ccs_7696_239	3	+
chr11	57788615	57788620	m54284U_200704_135138/82445623/ccs_7697_6	1	+
chr11	57810197	57810216	m54284U_200627_185153/78514427/ccs_7699_125	2	+
chr11	58059406	58059443	m54284U_200704_135138/157418456/ccs_7705_150	2	+
chr11	58061995	58061996	m54284U_200627_185153/90900069/ccs_7706_3	1	+
chr11	58117806	58117849	m54284U_200127_154514/58722340/ccs_7708_237	3	+
chr11	58118530	58118599	m54284U_200627_185153/178258971/ccs_7710_881	8	+
chr11	58179541	58179585	m54284U_200627_185153/64883151/ccs_7723_184	2	+
chr11	58207561	58207597	m54284U_200704_135138/134676838/ccs_7725_16	1	+
chr11	58294235	58294293	m54284U_200704_135138/44436305/ccs_7726_16	1	+
chr11	58315111	58315218	m54284U_200127_154514/128452464/ccs_7729_186	2	-
chr11	58319723	58319796	m54284U_200126_091954/150669273/ccs_7734_24	1	-
chr11	58347603	58347730	m54284U_200126_091954/19008126/ccs_7738_1056	10	+
chr11	58861949	58861957	m54284U_200704_135138/73991687/ccs_7743_25	1	+
chr11	58882252	58882287	m54284U_200126_091954/37618463/ccs_7746_35	1	+
chr11	58888992	58889022	m54284U_200126_091954/8063076/ccs_7751_55	1	-
chr11	58932267	58932387	m54284U_200127_154514/171968773/ccs_7754_5715	51	-
chr11	58954689	58954691	m54284U_200704_135138/16189428/ccs_7758_2	1	-
chr11	58955578	58955611	m54284U_200704_135138/124259038/ccs_7759_42	1	+
chr11	58991427	58991460	m54284U_200704_135138/172819578/ccs_7762_207	2	+
chr11	59012139	59012154	m54284U_200704_135138/48498195/ccs_7764_211	2	-
chr11	59157420	59157463	m54284U_200627_185153/134940622/ccs_7769_68	1	-
chr11	59205873	59205888	m54284U_200704_135138/38340848/ccs_7771_81	1	+
chr11	59210725	59210741	m54284U_200126_091954/37946913/ccs_7774_22	1	+
chr11	59211405	59211601	m54284U_200126_091954/23005992/ccs_7775_5374	48	-
chr11	59308111	59308112	m54284U_200704_135138/43582951/ccs_7778_2	1	+
chr11	59407135	59407231	m54284U_200704_135138/170788765/ccs_7784_1333	12	-
chr11	59407297	59407359	m54284U_200627_185153/173867165/ccs_7785_37	1	-
chr11	59456091	59456142	m54284U_200627_185153/175049278/ccs_7788_45	1	+
chr11	59461795	59461851	m54284U_200127_154514/14155825/ccs_7793_61	1	-
chr11	59485519	59485599	m54284U_200127_154514/99550030/ccs_7796_472	5	-
chr11	59511070	59511071	m54284U_200704_135138/59900577/ccs_7799_3	1	+
chr11	59776165	59776238	m54284U_200127_154514/22349444/ccs_7809_2766	25	+
chr11	59791743	59791779	m54284U_200704_135138/20316700/ccs_7816_950	9	-
chr11	59817406	59817410	m54284U_200127_154514/180422645/ccs_7817_4	1	-
chr11	59817790	59817916	m54284U_200704_135138/94962815/ccs_7818_1762	16	-
chr11	59818360	59818362	m54284U_200704_135138/99747611/ccs_7819_4	1	+
chr11	59876503	59876557	m54284U_200127_154514/11143545/ccs_7822_249	3	+
chr11	59961104	59961126	m54284U_200704_135138/12322911/ccs_7825_60	1	+
chr11	59962177	59962225	m54284U_200126_091954/50072152/ccs_7827_179	2	+
chr11	59963299	59963307	m54284U_200704_135138/133563548/ccs_7830_4	1	+
chr11	60199078	60199150	m54284U_200704_135138/43583215/ccs_7834_125	2	-
chr11	60199590	60199685	m54284U_200704_135138/125962329/ccs_7835_2102	19	-
chr11	60226713	60226792	m54284U_200127_154514/150341740/ccs_7838_272	3	-
chr11	60400629	60400667	m54284U_200126_091954/19071145/ccs_7844_307	3	-
chr11	60445226	60445294	m54284U_200627_185153/17498155/ccs_7856_338	3	+
chr11	60468641	60468768	m54284U_200126_091954/105973161/ccs_7859_1141	11	+
chr11	60555819	60555915	m54284U_200627_185153/13633560/ccs_7866_635	6	+
chr11	60558484	60558517	m54284U_200704_135138/9766633/ccs_7873_540	5	+
chr11	60713896	60714004	m54284U_200704_135138/108397693/ccs_7875_24	1	+
chr11	60714109	60714295	m54284U_200126_091954/10815874/ccs_7877_2223	20	-
chr11	60732908	60732953	m54284U_200126_091954/59378071/ccs_7882_533	5	+
chr11	60788104	60788198	m54284U_200627_185153/37423879/ccs_7897_316	3	-
chr11	60788886	60788918	m54284U_200127_154514/104726709/ccs_7901_430	4	-
chr11	60858107	60858165	m54284U_200127_154514/134023738/ccs_7904_157	2	+
chr11	60864451	60864505	m54284U_200704_135138/28640508/ccs_7907_208	2	-
chr11	60903051	60903073	m54284U_200127_154514/134086890/ccs_7908_83	1	-
chr11	60952618	60952818	m54284U_200126_091954/131400114/ccs_7912_6335	57	+
chr11	61071099	61071137	m54284U_200627_185153/176554679/ccs_7914_85	1	+
chr11	61151780	61151849	m54284U_200627_185153/43386739/ccs_7916_379	4	-
chr11	61154448	61154453	m54284U_200127_154514/63505743/ccs_7920_4	1	-
chr11	61218388	61218415	m54284U_200627_185153/146409090/ccs_7921_224	2	+
chr11	61244848	61244890	m54284U_200627_185153/179569503/ccs_7925_451	5	-
chr11	61343399	61343410	m54284U_200704_135138/86771621/ccs_7927_3	1	-
chr11	61488699	61488707	m54284U_200127_154514/105253551/ccs_7928_30	1	+
chr11	61488812	61488856	m54284U_200126_091954/155779649/ccs_7929_605	6	-
chr11	61504385	61504387	m54284U_200627_185153/169674821/ccs_7930_2	1	-
chr11	61518555	61518705	m54284U_200704_135138/144442410/ccs_7935_713	7	-
chr11	61729646	61729719	m54284U_200127_154514/164431612/ccs_7938_178	2	-
chr11	61776202	61776216	m54284U_200627_185153/29098454/ccs_7942_39	1	-
chr11	61776553	61776579	m54284U_200704_135138/146932937/ccs_7944_40	1	-
chr11	61871664	61871694	m54284U_200627_185153/169346976/ccs_7949_207	2	-
chr11	62139696	62139739	m54284U_200126_091954/8391239/ccs_7954_483	5	+
chr11	62266085	62266113	m54284U_200704_135138/57148658/ccs_7962_36	1	+
chr11	62266375	62266460	m54284U_200704_135138/69405288/ccs_7963_56	1	+
chr11	62297836	62297838	m54284U_200627_185153/45417669/ccs_7966_2	1	+
chr11	62315242	62315264	m54284U_200704_135138/63176816/ccs_7974_147	2	+
chr11	62384745	62384830	m54284U_200627_185153/153223634/ccs_7988_189	2	-
chr11	62513865	62513937	m54284U_200126_091954/44237495/ccs_7996_33	1	+
chr11	62524932	62524972	m54284U_200704_135138/76089957/ccs_7999_46	1	-
chr11	62553107	62553215	m54284U_200704_135138/177932753/ccs_8003_8782	78	+
chr11	62600283	62600306	m54284U_200704_135138/6949024/ccs_8006_97	1	+
chr11	62604780	62604812	m54284U_200627_185153/90966308/ccs_8009_401	4	+
chr11	62604884	62604902	m54284U_200127_154514/153616587/ccs_8010_63	1	-
chr11	62666352	62666360	m54284U_200126_091954/60951384/ccs_8012_26	1	+
chr11	62711513	62711524	m54284U_200126_091954/96471345/ccs_8014_13	1	-
chr11	62841267	62841332	m54284U_200126_091954/63310040/ccs_8017_595	6	+
chr11	62842889	62842946	m54284U_200127_154514/10945755/ccs_8024_720	7	+
chr11	62895073	62895190	m54284U_200126_091954/63375148/ccs_8028_747	7	+
chr11	63159486	63159562	m54284U_200127_154514/160827489/ccs_8033_1154	11	+
chr11	63885793	63885836	m54284U_200127_154514/65865383/ccs_8034_4	1	-
chr11	63963890	63963948	m54284U_200127_154514/37617920/ccs_8036_221	2	-
chr11	64083247	64083259	m54284U_200127_154514/129566008/ccs_8038_8	1	+
chr11	64520819	64520832	m54284U_200704_135138/73074103/ccs_8041_3	1	+
chr11	65001544	65001610	m54284U_200704_135138/101975582/ccs_8044_1003	9	+
chr11	65002323	65002330	m54284U_200627_185153/37619474/ccs_8047_8	1	+
chr11	65689320	65689328	m54284U_200127_154514/103614197/ccs_8054_61	1	-
chr11	65829189	65829252	m54284U_200127_154514/113313779/ccs_8059_176	2	+
chr11	67037877	67037908	m54284U_200704_135138/139200628/ccs_8061_26	1	-
chr11	67038042	67038082	m54284U_200704_135138/131795616/ccs_8062_100	1	-
chr11	67064895	67064915	m54284U_200627_185153/150536286/ccs_8064_53	1	+
chr11	67102176	67102299	m54284U_200704_135138/127076307/ccs_8087_10834	97	+
chr11	67113956	67114032	m54284U_200627_185153/93061998/ccs_8089_6	1	-
chr11	67195679	67195684	m54284U_200704_135138/152240573/ccs_8091_3	1	-
chr11	67197210	67197239	m54284U_200704_135138/81789384/ccs_8092_13	1	-
chr11	67224459	67224580	m54284U_200704_135138/158731010/ccs_8107_2553	23	+
chr11	67260405	67260449	m54284U_200704_135138/59966331/ccs_8114_1001	9	+
chr11	67308591	67308638	m54284U_200627_185153/66257113/ccs_8115_477	5	+
chr11	67815981	67816006	m54284U_200704_135138/175047189/ccs_8119_454	5	+
chr11	67854996	67855000	m54284U_200127_154514/113115898/ccs_8120_7	1	-
chr11	68203868	68203882	m54284U_200704_135138/115213978/ccs_8124_70	1	+
chr11	68209370	68209375	m54284U_200627_185153/99157913/ccs_8126_6	1	-
chr11	68497843	68497849	m54284U_200704_135138/11340221/ccs_8128_16	1	+
chr11	68816528	68816546	m54284U_200126_091954/140641659/ccs_8139_160	2	+
chr11	68821446	68821548	m54284U_200627_185153/37356265/ccs_8141_983	9	-
chr11	68904459	68904582	m54284U_200704_135138/70124886/ccs_8144_144	2	+
chr11	68972484	68972505	m54284U_200126_091954/6227816/ccs_8149_63	1	-
chr11	68986456	68986465	m54284U_200126_091954/170854411/ccs_8153_25	1	-
chr11	69036455	69036473	m54284U_200627_185153/30345451/ccs_8159_306	3	+
chr11	69051556	69051670	m54284U_200127_154514/111544903/ccs_8161_1133	11	+
chr11	69059019	69059026	m54284U_200704_135138/47382903/ccs_8164_2	1	-
chr11	69061558	69061584	m54284U_200704_135138/3606152/ccs_8165_327	3	+
chr11	69073021	69073033	m54284U_200126_091954/50399910/ccs_8166_31	1	+
chr11	69090797	69090863	m54284U_200704_135138/37880591/ccs_8168_128	2	+
chr11	69183933	69183936	m54284U_200127_154514/154077740/ccs_8171_2	1	-
chr11	69299478	69299611	m54284U_200127_154514/138152753/ccs_8173_198	2	-
chr11	69325767	69325797	m54284U_200704_135138/14813936/ccs_8177_140	2	+
chr11	69332971	69333044	m54284U_200126_091954/99615810/ccs_8178_81	1	+
chr11	69343268	69343319	m54284U_200627_185153/6490742/ccs_8181_913	9	-
chr11	69390927	69390981	m54284U_200126_091954/33292370/ccs_8187_188	2	-
chr11	69398901	69398904	m54284U_200627_185153/81920407/ccs_8194_4	1	-
chr11	69399640	69399706	m54284U_200704_135138/99355407/ccs_8195_159	2	-
chr11	69561753	69561803	m54284U_200127_154514/91226514/ccs_8199_332	3	-
chr11	69590502	69590504	m54284U_200627_185153/154009791/ccs_8202_3	1	+
chr11	69591755	69591877	m54284U_200704_135138/127139874/ccs_8203_1812	17	+
chr11	69601119	69601142	m54284U_200704_135138/26345818/ccs_8205_14	1	-
chr11	69623992	69623999	m54284U_200627_185153/141296976/ccs_8208_4	1	+
chr11	69653261	69653299	m54284U_200704_135138/76023272/ccs_8213_593	6	+
chr11	69656700	69656735	m54284U_200127_154514/174459105/ccs_8214_243	3	-
chr11	69664213	69664217	m54284U_200127_154514/141298522/ccs_8215_3	1	-
chr11	69666605	69666608	m54284U_200704_135138/104138177/ccs_8216_3	1	-
chr11	69666932	69667095	m54284U_200127_154514/176751504/ccs_8217_6301	56	-
chr11	69673111	69673163	m54284U_200704_135138/150012138/ccs_8223_430	4	-
chr11	69683048	69683050	m54284U_200704_135138/70582709/ccs_8226_6	1	-
chr11	69691136	69691142	m54284U_200704_135138/170984655/ccs_8228_3	1	+
chr11	69734000	69734013	m54284U_200627_185153/148766776/ccs_8230_51	1	-
chr11	69781263	69781268	m54284U_200627_185153/173672622/ccs_8233_2	1	-
chr11	69784031	69784129	m54284U_200627_185153/29361163/ccs_8236_962	9	-
chr11	69796068	69796137	m54284U_200704_135138/47318874/ccs_8239_59	1	-
chr11	69839575	69839617	m54284U_200704_135138/172492762/ccs_8244_196	2	+
chr11	69851018	69851045	m54284U_200704_135138/84740603/ccs_8246_394	4	+
chr11	69875032	69875059	m54284U_200126_091954/52889229/ccs_8249_7	1	-
chr11	69878245	69878327	m54284U_200704_135138/91555047/ccs_8250_142	2	-
chr11	69881566	69881569	m54284U_200126_091954/33620770/ccs_8252_2	1	-
chr11	69897357	69897383	m54284U_200127_154514/125110290/ccs_8253_25	1	-
chr11	69913805	69913825	m54284U_200126_091954/28378794/ccs_8254_128	2	+
chr11	69914787	69914807	m54284U_200704_135138/5243931/ccs_8255_10	1	+
chr11	69916708	69916859	m54284U_200704_135138/127533143/ccs_8258_11617	104	-
chr11	69942536	69942600	m54284U_200704_135138/125895907/ccs_8261_45	1	-
chr11	69968226	69968280	m54284U_200627_185153/79431309/ccs_8264_319	3	-
chr11	69974947	69974994	m54284U_200126_091954/3999177/ccs_8267_3	1	-
chr11	69990581	69990608	m54284U_200627_185153/137628226/ccs_8269_227	3	+
chr11	69994891	69994957	m54284U_200704_135138/59639668/ccs_8272_746	7	+
chr11	69999910	70000013	m54284U_200704_135138/169281242/ccs_8276_405	4	+
chr11	70010031	70010047	m54284U_200627_185153/70584790/ccs_8278_3	1	-
chr11	70010180	70010240	m54284U_200704_135138/99222717/ccs_8280_2257	21	-
chr11	70032742	70032746	m54284U_200627_185153/168428789/ccs_8283_17	1	+
chr11	70057882	70057883	m54284U_200627_185153/112657674/ccs_8285_2	1	+
chr11	70106164	70106185	m54284U_200704_135138/54460469/ccs_8286_2	1	+
[truncated: 12,120 more rows]
